# Supplementary material for: Crystal structure of di-μ-iodido-bis{[bis(piperidin-1-yl)methane-κ2 N,N′]copper(I)}
Source: Acta Crystallogr E Crystallogr Commun. 2015 Oct 14;71(Pt 11):m193–4. doi: 10.1107/S2056989015018757 (PMC4645043; doi:10.1107/S2056989015018757)
Supplement: Supplementary file 1 [file e-71-0m193-sup1.cif]

##############################################################################
#                                                                            #
# This CIF contains the data in a paper accepted for publication in          #
# Acta Crystallographica Section E. It conforms to the requirements of       #
# Notes for Authors for Acta Crystallographica Section E, and has been       #
# peer reviewed under the auspices of the IUCr Commission on Journals.       #
#                                                                            #
# Full details of the Crystallographic Information File format               #
# are given in the paper "The Crystallographic Information File (CIF):       #
# a New Standard Archive File for Crystallography" by S. R. Hall, F. H.      #
# Allen and I. D. Brown [Acta Cryst. (1991), A47, 655-685].                  #
#                                                                            #
# The current version of the core CIF dictionary is obtainable from          #
# ftp://ftp.iucr.org/pub/cif_core.dic.                                       #
#                                                                            #
# Software is freely available for graphical display of the structure(s)     #
# in this CIF. For information consult the CIF software page                 #
# http://www.iucr.org/resources/cif/software.                                #
#                                                                            #
# This file may be used for bona fide research purposes within the           #
# scientific community so long as proper attribution is given to the journal # 
# article from which it was obtained.                                        #
#                                                                            #
##############################################################################
data_Global
_audit_creation_method
;
Olex2 1.2
(compiled 2015.01.26 svn.r3150 for OlexSys, GUI svn.r4998)
;
_journal_date_recd_electronic     2015-09-11
_journal_date_accepted     2015-10-06
_journal_name_full     'Acta Crystallographica, Section E'
_journal_year     2015
_journal_volume     71
_journal_issue     11
_journal_page_first     m193
_journal_page_last     m194
_journal_paper_category     HM
_journal_paper_doi     10.1107/S2056989015018757
_journal_coeditor_code     SU5211
_publ_contact_author_name     'Carsten Strohmann'
_publ_contact_author_address
;
Fakult\"at f\"ur Chemie und Chemische Biologie, Technische Universit\"at
 Dortmund,
 Otto-Hahn-Strasse 6, 44227 Dortmund, Germany.
;
_publ_contact_author_email     'carsten.strohmann@tu-dortmund.de'
_publ_contact_author_fax     ?
_publ_contact_author_phone     ?
_publ_section_title
;
Crystal structure of
di-\m-iodido-bis{[bis(piperidin-1-yl)methane-\k^2^<i>N</i>,<i>N</i>']copper(I)}
;
loop_
    _publ_author_name
    _publ_author_footnote
    _publ_author_address
    'Barth, Eva Rebecca' .
;
Fakult\"at f\"ur Chemie und Chemische Biologie, Technische Universit\"at
Dortmund,
Otto-Hahn-Strasse 6, 44227 Dortmund,
Germany
;
    'Golz, Christopher' .
;
Fakult\"at f\"ur Chemie und Chemische Biologie, Technische Universit\"at
Dortmund,
Otto-Hahn-Strasse 6, 44227 Dortmund,
Germany
;
    'Strohmann, Carsten' .
;
Fakult\"at f\"ur Chemie und Chemische Biologie, Technische Universit\"at
Dortmund,
Otto-Hahn-Strasse 6, 44227 Dortmund,
Germany
;
data_I
_database_code_depnum_ccdc_archive 'CCDC 1429684'
_audit_creation_method     SHELXL-2014/6
_chemical_name_systematic
;
Di-\m-iodido-bis{[bis(piperidin-1-yl)methane-\k^2^<i>N</i>,<i>N</i>']copper(I)}
;
_chemical_name_common     ?
_chemical_formula_moiety     'C22 H44 Cu2 I2 N4'
_chemical_formula_sum     'C22 H44 Cu2 I2 N4'
_chemical_formula_iupac     '[Cu2 I2 (C11 H22 N2 )2]'
_chemical_formula_weight     745.49
_chemical_melting_point     ?
_shelx_space_group_comment
;
The symmetry employed for this shelxl refinement is uniquely defined
by the following loop, which should always be used as a source of
symmetry information in preference to the above space-group names.
They are only intended as comments.
;
_space_group_crystal_system     orthorhombic
_space_group_name_H-M_alt     'C m c e'
_space_group_name_Hall     '-C 2bc 2'
loop_
    _space_group_symop_operation_xyz
    'x, y, z'
    '-x, -y+1/2, z+1/2'
    'x, -y, -z'
    '-x, y+1/2, -z+1/2'
    'x+1/2, y+1/2, z'
    '-x+1/2, -y+1, z+1/2'
    'x+1/2, -y+1/2, -z'
    '-x+1/2, y+1, -z+1/2'
    '-x, -y, -z'
    'x, y-1/2, -z-1/2'
    '-x, y, z'
    'x, -y-1/2, z-1/2'
    '-x+1/2, -y+1/2, -z'
    'x+1/2, y, -z-1/2'
    '-x+1/2, y+1/2, z'
    'x+1/2, -y, z-1/2'
_cell_length_a     18.718(4)
_cell_length_b     8.4175(15)
_cell_length_c     17.074(3)
_cell_angle_alpha     90
_cell_angle_beta     90
_cell_angle_gamma     90
_cell_volume     2690.1(8)
_cell_formula_units_Z     4
_cell_measurement_reflns_used     38065
_cell_measurement_theta_min     2.176
_cell_measurement_theta_max     28.194
_cell_measurement_temperature     173(2)
_exptl_crystal_description     block
_exptl_crystal_colour     colourless
_exptl_crystal_size_max     0.4
_exptl_crystal_size_mid     0.3
_exptl_crystal_size_min     0.2
_exptl_crystal_density_diffrn     1.841
_exptl_crystal_density_meas     ?
_exptl_crystal_density_method     ?
_exptl_crystal_F_000     1472
_exptl_absorpt_coefficient_mu     3.893
_exptl_absorpt_correction_type     multi-scan
_exptl_absorpt_process_details
;
(SADABS; Krause <i>et al.</i>,  2015)
;
_shelx_estimated_absorpt_T_min     ?
_shelx_estimated_absorpt_T_max     ?
_exptl_absorpt_correction_T_min     0.256
_exptl_absorpt_correction_T_max     0.459
_diffrn_ambient_temperature     173(2)
_diffrn_radiation_type     MoK\a
_diffrn_radiation_wavelength     0.71073
_diffrn_measurement_device_type     'Bruker APEXII CCD'
_diffrn_measurement_method     '\f and \w scans'
_diffrn_detector_area_resol_mean     ?
_diffrn_reflns_number     38065
_diffrn_reflns_av_R_equivalents     0.0955
_diffrn_reflns_theta_min     2.176
_diffrn_reflns_theta_max     28.194
_diffrn_reflns_theta_full     25.242
_diffrn_measured_fraction_theta_max     0.994
_diffrn_measured_fraction_theta_full     1.000
_diffrn_reflns_limit_h_min     -24
_diffrn_reflns_limit_h_max     24
_diffrn_reflns_limit_k_min     -11
_diffrn_reflns_limit_k_max     11
_diffrn_reflns_limit_l_min     -22
_diffrn_reflns_limit_l_max     22
_refine_special_details     ?
_reflns_number_total     1704
_reflns_number_gt     1349
_reflns_threshold_expression     'I > 2\s(I)'
_refine_ls_structure_factor_coef     Fsqd
_refine_ls_matrix_type     full
_refine_ls_R_factor_all     0.0479
_refine_ls_R_factor_gt     0.0319
_refine_ls_wR_factor_gt     0.0646
_refine_ls_wR_factor_ref     0.0701
_refine_ls_goodness_of_fit_ref     1.069
_refine_ls_restrained_S_all     1.069
_refine_ls_number_reflns     1704
_refine_ls_number_parameters     73
_refine_ls_number_restraints     0
_refine_ls_hydrogen_treatment     constr
_refine_ls_weighting_scheme     calc
_refine_ls_weighting_details
              'w=1/[\s^2^(Fo^2^)+(0.0354P)^2^+0.6685P] where P=(Fo^2^+2Fc^2^)/3'
_atom_sites_solution_hydrogens     geom
_atom_sites_solution_primary     ?
_atom_sites_solution_secondary     ?
_refine_ls_shift/su_max     0.001
_refine_ls_shift/su_mean     0.000
_refine_diff_density_max     0.992
_refine_diff_density_min     -0.435
_refine_ls_extinction_method     none
_refine_ls_extinction_coef     .
loop_
    _atom_type_symbol
    _atom_type_description
    _atom_type_scat_dispersion_real
    _atom_type_scat_dispersion_imag
    _atom_type_scat_source
    'C' 'C' 0.0033 0.0016
                         'International Tables Vol C Tables 4.2.6.8 and 6.1.1.4'
    'H' 'H' 0.0000 0.0000
                         'International Tables Vol C Tables 4.2.6.8 and 6.1.1.4'
    'Cu' 'Cu' 0.3201 1.2651
                         'International Tables Vol C Tables 4.2.6.8 and 6.1.1.4'
    'I' 'I' -0.4742 1.8119
                         'International Tables Vol C Tables 4.2.6.8 and 6.1.1.4'
    'N' 'N' 0.0061 0.0033
                         'International Tables Vol C Tables 4.2.6.8 and 6.1.1.4'
_computing_data_collection
;
APEX2 (Bruker, 2003)
;
_computing_cell_refinement
;
SAINT (Bruker, 2003)
;
_computing_data_reduction
;
SAINT (Bruker, 2003)
;
_computing_structure_solution
;
<i>SHELXT</i> (Sheldrick, 2015a)
;
_computing_structure_refinement
;
SHELXL2014/6 (Sheldrick, 2015b)
;
_computing_molecular_graphics
;
Mercury (Macrae <i>et al.</i>,  2008)
;
_computing_publication_material
;
<i>OLEX2</i> (Dolomanov <i>et al.</i>,  2009) and publCIF (Westrip,
2010)
;
loop_
    _atom_site_type_symbol
    _atom_site_label
    _atom_site_fract_x
    _atom_site_fract_y
    _atom_site_fract_z
    _atom_site_U_iso_or_equiv
    _atom_site_adp_type
    _atom_site_calc_flag
    _atom_site_occupancy
    _atom_site_disorder_assembly
    _atom_site_disorder_group
    I I1 0.5000 0.70816(3) 0.58360(2) 0.03716(12) Uani d 1 . .
    Cu Cu1 0.5000 0.40635(6) 0.55733(3) 0.03283(16) Uani d 1 . .
    N N1 0.56490(13) 0.2603(3) 0.63824(16) 0.0259(5) Uani d 1 . .
    C C1 0.5000 0.1792(5) 0.6679(3) 0.0299(10) Uani d 1 . .
    H H1A 0.5000 0.0670 0.6505 0.036 Uiso calc 1 . .
    H H1B 0.5000 0.1806 0.7259 0.036 Uiso calc 1 . .
    C C2 0.60139(18) 0.3498(4) 0.70093(19) 0.0333(7) Uani d 1 . .
    H H2A 0.6165 0.2756 0.7427 0.040 Uiso calc 1 . .
    H H2B 0.5677 0.4274 0.7241 0.040 Uiso calc 1 . .
    C C3 0.66608(19) 0.4367(4) 0.6694(2) 0.0444(9) Uani d 1 . .
    H H3A 0.6504 0.5176 0.6310 0.053 Uiso calc 1 . .
    H H3B 0.6905 0.4924 0.7129 0.053 Uiso calc 1 . .
    C C4 0.7177(2) 0.3238(5) 0.6306(3) 0.0497(10) Uani d 1 . .
    H H4A 0.7382 0.2510 0.6702 0.060 Uiso calc 1 . .
    H H4B 0.7573 0.3844 0.6064 0.060 Uiso calc 1 . .
    C C5 0.6785(2) 0.2285(5) 0.5680(2) 0.0460(9) Uani d 1 . .
    H H5A 0.6628 0.3006 0.5255 0.055 Uiso calc 1 . .
    H H5B 0.7114 0.1490 0.5451 0.055 Uiso calc 1 . .
    C C6 0.61428(18) 0.1448(4) 0.60214(19) 0.0333(8) Uani d 1 . .
    H H6A 0.5891 0.0858 0.5603 0.040 Uiso calc 1 . .
    H H6B 0.6302 0.0674 0.6421 0.040 Uiso calc 1 . .
loop_
    _atom_site_aniso_label
    _atom_site_aniso_U_11
    _atom_site_aniso_U_22
    _atom_site_aniso_U_33
    _atom_site_aniso_U_12
    _atom_site_aniso_U_13
    _atom_site_aniso_U_23
    I1 0.0678(3) 0.02108(15) 0.02262(17) 0.000 0.000 -0.00298(11)
    Cu1 0.0540(4) 0.0219(3) 0.0225(3) 0.000 0.000 0.0030(2)
    N1 0.0293(13) 0.0222(11) 0.0262(13) 0.0010(10) 0.0021(11) -0.0001(10)
    C1 0.032(3) 0.028(2) 0.029(3) 0.000 0.000 0.0092(18)
    C2 0.0359(19) 0.0369(17) 0.0271(17) 0.0032(14) -0.0048(14) -0.0078(14)
    C3 0.040(2) 0.041(2) 0.052(2) -0.0066(16) -0.0035(17) -0.0046(17)
    C4 0.036(2) 0.051(2) 0.062(3) -0.0062(17) 0.0047(19) 0.0075(19)
    C5 0.043(2) 0.047(2) 0.048(2) 0.0054(18) 0.0177(17) 0.0000(18)
    C6 0.040(2) 0.0289(16) 0.0314(18) 0.0033(14) 0.0023(15) -0.0046(13)
_geom_special_details
;
 All esds (except the esd in the dihedral angle between two l.s. planes)
 are estimated using the full covariance matrix.  The cell esds are taken
 into account individually in the estimation of esds in distances, angles
 and torsion angles; correlations between esds in cell parameters are only
 used when they are defined by crystal symmetry.  An approximate (isotropic)
 treatment of cell esds is used for estimating esds involving l.s. planes.
;
loop_
    _geom_bond_atom_site_label_1
    _geom_bond_atom_site_label_2
    _geom_bond_site_symmetry_2
    _geom_bond_distance
    _geom_bond_publ_flag
    Cu1 Cu1 9_666 2.5137(11) y
    I1 Cu1 . 2.5798(8) y
    I1 Cu1 9_666 2.5922(7) y
    Cu1 N1 . 2.213(3) y
    Cu1 N1 11_655 2.213(3) ?
    Cu1 I1 9_666 2.5922(7) ?
    N1 C6 . 1.476(4) ?
    N1 C2 . 1.477(4) ?
    N1 C1 . 1.483(3) ?
    C1 N1 11_655 1.483(3) ?
    C1 H1A . 0.9900 ?
    C1 H1B . 0.9900 ?
    C2 C3 . 1.513(5) ?
    C2 H2A . 0.9900 ?
    C2 H2B . 0.9900 ?
    C3 C4 . 1.509(5) ?
    C3 H3A . 0.9900 ?
    C3 H3B . 0.9900 ?
    C4 C5 . 1.526(6) ?
    C4 H4A . 0.9900 ?
    C4 H4B . 0.9900 ?
    C5 C6 . 1.509(5) ?
    C5 H5A . 0.9900 ?
    C5 H5B . 0.9900 ?
    C6 H6A . 0.9900 ?
    C6 H6B . 0.9900 ?
loop_
    _geom_angle_atom_site_label_1
    _geom_angle_atom_site_label_2
    _geom_angle_atom_site_label_3
    _geom_angle_site_symmetry_1
    _geom_angle_site_symmetry_3
    _geom_angle
    _geom_angle_publ_flag
    Cu1 I1 Cu1 . 9_666 58.16(2) y
    N1 Cu1 N1 . 11_655 66.61(13) y
    N1 Cu1 Cu1 . 9_666 146.59(7) ?
    N1 Cu1 Cu1 11_655 9_666 146.59(7) ?
    N1 Cu1 I1 . . 116.02(7) y
    N1 Cu1 I1 11_655 . 116.01(7) ?
    Cu1 Cu1 I1 9_666 . 61.17(2) ?
    N1 Cu1 I1 . 9_666 111.90(7) y
    N1 Cu1 I1 11_655 9_666 111.90(7) ?
    Cu1 Cu1 I1 9_666 9_666 60.67(3) ?
    I1 Cu1 I1 . 9_666 121.84(2) y
    C6 N1 C2 . . 110.4(2) ?
    C6 N1 C1 . . 110.6(3) ?
    C2 N1 C1 . . 111.5(3) ?
    C6 N1 Cu1 . . 116.7(2) ?
    C2 N1 Cu1 . . 115.02(19) ?
    C1 N1 Cu1 . . 91.11(18) ?
    N1 C1 N1 11_655 . 110.0(3) ?
    N1 C1 H1A 11_655 . 109.7 ?
    N1 C1 H1A . . 109.7 ?
    N1 C1 H1B 11_655 . 109.7 ?
    N1 C1 H1B . . 109.7 ?
    H1A C1 H1B . . 108.2 ?
    N1 C2 C3 . . 111.0(3) ?
    N1 C2 H2A . . 109.4 ?
    C3 C2 H2A . . 109.4 ?
    N1 C2 H2B . . 109.4 ?
    C3 C2 H2B . . 109.4 ?
    H2A C2 H2B . . 108.0 ?
    C4 C3 C2 . . 111.4(3) ?
    C4 C3 H3A . . 109.4 ?
    C2 C3 H3A . . 109.4 ?
    C4 C3 H3B . . 109.4 ?
    C2 C3 H3B . . 109.4 ?
    H3A C3 H3B . . 108.0 ?
    C3 C4 C5 . . 109.3(3) ?
    C3 C4 H4A . . 109.8 ?
    C5 C4 H4A . . 109.8 ?
    C3 C4 H4B . . 109.8 ?
    C5 C4 H4B . . 109.8 ?
    H4A C4 H4B . . 108.3 ?
    C6 C5 C4 . . 111.0(3) ?
    C6 C5 H5A . . 109.4 ?
    C4 C5 H5A . . 109.4 ?
    C6 C5 H5B . . 109.4 ?
    C4 C5 H5B . . 109.4 ?
    H5A C5 H5B . . 108.0 ?
    N1 C6 C5 . . 110.6(3) ?
    N1 C6 H6A . . 109.5 ?
    C5 C6 H6A . . 109.5 ?
    N1 C6 H6B . . 109.5 ?
    C5 C6 H6B . . 109.5 ?
    H6A C6 H6B . . 108.1 ?
loop_
    _geom_torsion_atom_site_label_1
    _geom_torsion_atom_site_label_2
    _geom_torsion_atom_site_label_3
    _geom_torsion_atom_site_label_4
    _geom_torsion_site_symmetry_1
    _geom_torsion_site_symmetry_2
    _geom_torsion_site_symmetry_3
    _geom_torsion_site_symmetry_4
    _geom_torsion
    _geom_torsion_publ_flag
    C6 N1 C1 N1 . . . 11_655 -128.9(3) ?
    C2 N1 C1 N1 . . . 11_655 107.7(3) ?
    Cu1 N1 C1 N1 . . . 11_655 -9.8(3) ?
    C6 N1 C2 C3 . . . . 58.5(3) ?
    C1 N1 C2 C3 . . . . -178.0(3) ?
    Cu1 N1 C2 C3 . . . . -76.1(3) ?
    N1 C2 C3 C4 . . . . -56.9(4) ?
    C2 C3 C4 C5 . . . . 54.5(4) ?
    C3 C4 C5 C6 . . . . -55.1(4) ?
    C2 N1 C6 C5 . . . . -59.2(4) ?
    C1 N1 C6 C5 . . . . 176.9(3) ?
    Cu1 N1 C6 C5 . . . . 74.6(3) ?
    C4 C5 C6 N1 . . . . 57.9(4) ?
_shelx_hkl_file
;
   0   2   0 6822.17  239.59
   0   2   0 6588.18  249.21
   0   2   0 6757.59  237.12
   0   2   0 6739.10  239.28
   0   2   0 6698.91  243.57
   0  -2   0 6896.39  238.19
   0  -2   0 6675.20  242.80
   0  -2   0 6632.62  254.31
   0  -2   0 6901.55  246.63
   0   4   0   29.12   13.04
   0   4   0   60.08   10.94
   0  -4   0   26.40   12.53
   0  -4   0   46.45    8.36
   0  -4   0   52.20   16.17
   0   4   0   62.14    9.78
   0   4   0   31.08   11.70
   0   4   0   61.55   12.62
   0  -6   0  315.47   23.57
   0   6   0  284.43   33.24
   0   6   0  370.57   33.44
   0   6   0  366.39   36.66
   0   6   0  355.50   37.88
   0   6   0  343.02   26.23
   0   6   0  303.09   31.33
   0  -6   0  319.36   39.86
   0  -6   0  361.86   37.88
   0  -8   0  129.35   28.78
   0   8   0  168.53   28.43
   0   8   0  181.02   31.63
   0   8   0  206.94   33.64
   0   8   0  150.73   29.92
   0  -8   0  154.67   33.57
   0   8   0  161.38   29.57
   0 -10   0  361.93   45.89
   0  10   0  332.69   49.28
   0  10   0  354.54   46.20
   0 -10   0  309.61   51.76
   0  10   0  292.06   42.82
  -1   1   0   -0.10    1.47
  -1  -1   0   -0.33    1.69
  -1   1   0   -1.33    1.96
   1  -1   0    0.65    3.27
  -1   1   0   -0.97    1.93
   1   1   0   -0.45    2.66
   1  -1   0    5.99    2.76
  -1  -1   0   -0.22    2.82
   1   1   0    2.03    2.32
   1   1   0    2.44    2.92
  -1  -1   0    1.36    2.50
  -1  -1   0   -3.51    2.22
   1   1   0   -4.47    2.72
  -1   1   0   -2.44    2.45
  -1   1   0   -4.65    2.36
  -1   1   0   -1.04    1.99
   1  -1   0   -0.18    3.35
   1   3   0   10.46    7.07
  -1   3   0   10.84    7.78
  -1   3   0   -4.57    4.81
   1   3   0   -4.38    6.94
  -1  -3   0   -0.90    3.26
  -1   3   0    9.60    5.87
   1  -3   0   -2.40    6.75
   1  -3   0    7.32    6.60
   1  -3   0    6.28   10.73
  -1  -3   0  -11.78    5.80
  -1  -3   0    4.74    7.53
  -1   3   0    7.23    6.27
  -1  -3   0   -8.40    5.99
  -1   3   0   -1.83    4.58
  -1   3   0   -3.97    4.88
   1   3   0   10.34    6.27
   1   3   0    3.90    5.59
   1   3   0   -4.78    5.93
   1   5   0  -10.63    9.13
  -1  -5   0    6.73    9.76
   1   5   0   -8.18    6.68
  -1  -5   0   11.85    5.78
   1   5   0   -5.96   11.34
  -1   5   0   -3.00    8.61
  -1   5   0   -2.70   12.63
  -1   5   0   11.16    9.35
   1  -5   0    4.64   12.94
  -1   5   0   -6.09    7.77
   1   5   0   -0.97    8.59
  -1  -5   0   -0.53   11.79
  -1  -5   0    9.93   10.53
   1  -5   0    3.13    9.00
  -1   5   0   -4.17    7.46
  -1   5   0    9.56    8.56
   1   5   0   -7.83    8.40
   1  -5   0   16.45   11.72
   1   7   0    0.66   12.96
  -1   7   0  -13.73   13.07
   1   7   0   -8.44   11.79
   1   7   0    9.61   14.87
   1   7   0   -7.64   15.46
  -1   7   0    4.11   10.96
  -1   7   0  -18.52   11.96
  -1  -7   0   -0.29   15.60
   1   7   0   19.55   17.45
  -1  -7   0   -3.65   13.36
   1  -7   0   13.33   17.96
   1  -7   0  -13.61   14.21
  -1   7   0   -8.46   15.30
  -1   7   0    6.02   16.52
   1  -9   0   -5.09   17.72
   1  -9   0    9.55   17.45
   1   9   0  -16.52   15.17
  -1   9   0  -13.41   15.98
   1   9   0  -10.78   17.18
   1   9   0   26.73   18.62
   1   9   0   10.25   18.32
  -1   9   0  -13.49   15.24
  -1  -9   0   15.60   17.36
  -1   9   0    6.12   18.59
  -1  -9   0   13.24   17.86
  -1   9   0   31.61   19.66
  -1 -11   0   10.31   24.03
   1 -11   0    7.64   26.50
   1  11   0   22.60   26.92
  -1  11   0  -20.14   26.59
   1  11   0  -21.48   28.91
  -1  11   0   -6.78   25.01
   1 -11   0  -36.25   21.01
   1  11   0  -15.98   23.98
  -1  11   0   -7.97   24.56
  -1 -11   0   13.53   24.44
   2   0   0 9999.00  341.82
  -2   0   0 9614.64  337.13
  -2   0   0 9828.01  330.46
  -2   0   0 9731.58  332.07
  -2   0   0 9038.35  331.43
  -2   2   0 2181.72   86.00
   2  -2   0 2221.23   90.79
   2   2   0 2242.53   83.97
  -2   2   0 2203.37   83.02
  -2  -2   0 2132.59   86.93
  -2  -2   0 2251.79   93.78
  -2   2   0 2180.77   90.29
   2   2   0 2110.95   87.23
  -2  -2   0 2096.26   88.01
   2   2   0 2235.42   86.24
   2  -2   0 2168.72   93.86
  -2   2   0 2195.46   85.35
  -2  -2   0 2206.56   86.95
   2   2   0 2297.43   92.31
  -2   2   0 2173.67   83.87
  -2   2   0 2086.41   86.78
  -2   4   0   24.22    8.80
  -2   4   0   26.97   10.76
  -2   4   0   12.82    9.96
   2  -4   0   33.46   13.64
   2  -4   0   19.29   13.88
  -2  -4   0   16.24    9.31
  -2  -4   0   44.95   11.54
  -2  -4   0   37.55   13.55
  -2   4   0   17.59   10.54
   2   4   0   35.28   11.40
   2   4   0   28.01   11.26
  -2   4   0   29.93    7.92
   2   4   0   35.59   10.57
   2   4   0   29.22   11.93
  -2   4   0   31.67    9.27
   2  -4   0   28.85    9.99
   2   4   0   43.16    9.35
  -2   6   0  430.31   39.78
   2   6   0  397.17   41.22
  -2  -6   0  313.02   35.56
  -2  -6   0  308.51   39.22
   2   6   0  386.57   28.64
   2   6   0  406.58   39.48
  -2   6   0  391.82   33.36
   2  -6   0  392.35   44.20
  -2  -6   0  405.32   38.17
   2   6   0  376.33   38.75
  -2   6   0  300.74   36.09
   2   6   0  323.96   32.97
  -2   6   0  387.13   32.96
   2  -6   0  407.92   41.94
   2  -6   0  393.60   33.00
  -2   6   0  344.52   35.14
  -2   6   0  400.41   30.51
   2  -8   0   71.69   26.25
   2   8   0  117.81   28.47
   2   8   0  118.49   28.99
   2  -8   0   65.95   27.66
   2   8   0  110.31   24.91
  -2   8   0   99.50   23.50
  -2   8   0  135.02   27.27
   2   8   0  137.31   27.72
  -2   8   0  111.28   25.73
  -2   8   0   90.29   26.22
  -2   8   0  106.20   25.92
  -2  -8   0   81.60   23.97
   2   8   0  122.19   27.32
  -2  -8   0   77.73   21.22
   2 -10   0  586.96   63.65
   2  10   0  543.22   63.82
   2 -10   0  567.94   71.75
  -2  10   0  549.13   57.34
   2  10   0  529.55   58.57
   2  10   0  535.77   53.74
  -2  10   0  424.02   55.40
  -2  10   0  543.60   57.47
   2  10   0  499.04   56.72
  -2 -10   0  593.91   68.88
  -2 -10   0  479.39   55.08
  -3  -1   0   -1.85    2.92
  -3  -1   0   -0.06    2.73
   3   1   0   -2.95    3.83
   3   1   0    4.73    4.94
   3   1   0   -5.80    4.72
   3  -1   0    4.39    4.63
   3  -1   0    4.11    6.01
  -3   1   0    2.16    3.59
   3  -1   0   -0.25    4.53
  -3   1   0    2.58    3.17
  -3   1   0    4.68    3.50
  -3  -1   0   -2.56    2.84
  -3  -1   0   -3.40    2.69
  -3  -1   0    3.18    1.54
  -3   1   0    0.42    3.45
   3   1   0   -7.24    3.13
  -3   1   0   -1.17    3.13
   3   3   0   -1.03    8.67
   3  -3   0    4.78    7.63
   3  -3   0   -5.23    9.74
   3   3   0    1.26    6.40
  -3   3   0   -2.30    4.96
   3   3   0   -0.27    5.64
  -3  -3   0    2.55    5.21
  -3   3   0   -5.11    4.89
  -3   3   0    4.70    7.17
  -3   3   0    0.54    5.55
   3   3   0    0.00    7.86
  -3   3   0    6.90    6.96
   3  -3   0   21.98   11.49
  -3  -3   0   -9.57    7.39
  -3   3   0   -5.51    7.36
  -3  -3   0  -19.22    4.27
  -3  -5   0   24.94   14.44
   3  -5   0    9.84   10.22
   3   5   0    5.41    9.38
   3   5   0   -6.45    8.59
   3   5   0   -5.39   10.74
  -3   5   0    3.15    8.32
   3   5   0    2.24    9.60
  -3   5   0    8.70   10.97
  -3   5   0    5.82   10.38
  -3   5   0   -8.24    6.75
  -3  -5   0    2.34    7.81
  -3  -5   0   -3.72    7.98
  -3   5   0    3.54   10.03
   3  -5   0    9.65   10.84
  -3   5   0  -23.45    7.75
   3  -5   0    5.37   13.09
   3   5   0  -16.14   13.79
  -3   7   0    0.00   13.78
   3   7   0    2.64   15.96
  -3  -7   0  -14.31   11.68
  -3   7   0    4.45   13.48
  -3  -7   0   -5.42   15.72
   3   7   0    2.17   20.34
   3  -7   0    7.08   16.25
   3  -7   0   13.71   18.03
   3   7   0    1.34   15.58
  -3  -7   0   -1.10   15.62
   3   7   0   10.73   16.39
  -3   7   0    0.08   13.16
  -3   7   0   -8.82   11.88
  -3   7   0  -11.39   14.21
  -3  -9   0   17.62   15.77
   3   9   0    7.84   19.10
  -3   9   0    3.98   17.81
  -3  -9   0    0.10   17.93
   3  -9   0  -11.15   19.45
  -3   9   0  -20.34   16.76
   3  -9   0  -22.54   16.28
   3   9   0   -6.69   13.03
  -3   9   0  -28.26   15.81
   3   9   0   -9.78   19.08
   3   9   0   31.22   21.78
  -3  11   0  -12.79   22.58
  -3  11   0   45.98   37.09
   3  11   0   -3.05   27.62
  -3  11   0   -9.99   22.58
   3 -11   0    6.28   22.04
   3 -11   0    0.41   34.76
   3  11   0  -50.58   30.26
   3  11   0    4.89   27.31
  -3 -11   0   17.59   21.66
  -3 -11   0    0.99   26.06
  -4   0   0 6473.77  232.03
  -4   0   0 6484.97  228.89
  -4   0   0 6379.79  233.35
  -4   0   0 6351.86  234.99
   4   0   0 6254.85  236.54
   4   0   0 6720.49  230.27
   4   0   0 6569.38  239.56
   4   0   0 6768.93  242.36
  -4   2   0 1852.33   75.83
  -4   2   0 1879.42   79.80
   4  -2   0 1797.11   85.05
  -4  -2   0 1872.32   72.83
   4   2   0 1829.16   78.70
  -4  -2   0 1884.48   79.49
  -4   2   0 1866.45   76.08
   4   2   0 1957.82   74.19
   4   2   0 1846.27   78.94
  -4  -2   0 1826.97   80.04
  -4   2   0 1892.55   72.15
   4  -2   0 1869.37   82.71
  -4  -2   0 1957.27   82.42
   4  -2   0 1881.67   84.98
   4   2   0 1877.54   78.36
  -4   2   0 1835.82   76.98
   4  -4   0   91.68   16.64
  -4   4   0   75.61   13.28
   4   4   0  107.92   16.65
  -4  -4   0   80.04   17.09
  -4  -4   0   84.14   16.83
   4   4   0   78.38   16.80
   4   4   0   96.42   16.36
  -4   4   0   77.97   11.63
   4  -4   0   94.39   21.07
  -4   4   0   79.93   14.53
   4  -4   0   79.07   18.48
   4   4   0  110.28   13.07
  -4   4   0   87.26   16.99
  -4  -4   0   90.50   13.52
  -4   4   0   80.97   14.34
   4  -6   0  301.71   32.67
  -4   6   0  232.54   28.50
   4   6   0  247.03   34.49
  -4   6   0  230.00   28.87
  -4  -6   0  257.38   32.28
  -4   6   0  254.22   27.06
  -4  -6   0  270.82   29.14
   4  -6   0  173.53   31.38
   4  -6   0  316.43   39.73
  -4   6   0  257.83   32.55
  -4   6   0  248.97   28.10
   4   6   0  304.55   34.55
   4   6   0  228.65   30.90
   4   6   0  256.91   31.40
  -4  -6   0  287.91   37.19
  -4   8   0  224.96   29.74
   4   8   0  280.18   35.04
  -4   8   0  250.69   36.44
  -4  -8   0  276.39   36.57
   4  -8   0  393.23   49.43
  -4  -8   0  318.79   41.37
   4   8   0  288.06   43.22
  -4   8   0  224.71   34.23
   4  -8   0  232.81   43.18
   4   8   0  321.00   42.42
  -4   8   0  239.72   37.14
  -4   8   0  261.34   36.49
   4   8   0  264.69   39.81
  -4  -8   0  281.66   42.49
   4  10   0  676.59   65.69
  -4  10   0  760.68   72.37
  -4  10   0  768.51   66.57
   4  10   0  557.39   67.15
   4  10   0  705.56   70.69
   4 -10   0  703.60   81.30
  -4 -10   0  685.37   65.18
  -4  10   0  755.05   67.62
   4  10   0  805.04   71.44
   4 -10   0  776.19   77.52
  -4 -10   0  760.23   77.33
  -5   1   0    2.55    5.73
  -5   1   0    3.06    6.01
  -5   1   0   -6.21    4.77
   5   1   0   -0.28    7.34
   5   1   0    3.24    6.88
  -5  -1   0   -6.48    4.99
   5  -1   0    7.11    8.95
   5  -1   0    0.13    7.91
   5  -1   0   -2.65    6.74
  -5  -1   0    1.29    5.22
  -5  -1   0   -0.58    5.27
  -5   1   0    4.74    5.27
  -5  -1   0   -2.19    1.73
   5   1   0  -12.14    7.94
  -5  -1   0   -3.50    4.59
  -5  -1   0    2.46    3.77
  -5   1   0   -1.83    5.73
   5   3   0   -1.87    9.51
  -5   3   0   -9.85    4.62
  -5   3   0    9.88    6.69
  -5  -3   0   -3.76    7.31
   5  -3   0    0.91   10.84
   5   3   0  -11.95    7.80
   5   3   0   -0.96    6.21
   5  -3   0   -9.84    7.76
   5   3   0   -5.72    5.91
   5  -3   0   10.68    8.84
  -5   3   0    9.11    7.95
  -5   3   0   -1.62    6.36
  -5   3   0   -1.30    6.10
  -5  -3   0    3.36    4.23
  -5  -3   0   -3.91    5.64
   5   3   0    1.24    7.89
  -5  -3   0    4.83    7.65
  -5   5   0  -13.38   10.32
  -5  -5   0  -10.88    6.55
   5  -5   0    3.38   12.55
  -5   5   0    9.24    8.96
   5   5   0  -20.01    9.44
   5   5   0  -21.69   11.28
  -5  -5   0   -4.97    6.67
   5  -5   0    0.89   15.47
   5  -5   0    9.23   16.31
  -5   5   0    6.45    9.25
  -5   5   0   14.86   11.68
  -5  -5   0   -0.09   10.09
  -5   5   0   -7.19    9.76
   5   5   0    3.73   10.63
   5   5   0   -6.33   14.03
   5   5   0  -14.46    7.36
  -5   7   0  -17.84   16.14
   5   7   0   10.54   18.48
  -5   7   0    2.95   14.35
  -5  -7   0    3.51   14.91
   5  -7   0   13.22   18.65
  -5  -7   0   14.49   10.37
  -5   7   0   27.55   16.05
  -5   7   0    4.49   13.81
   5  -7   0   -3.72   19.59
   5  -7   0    2.11   16.12
   5   7   0   12.93   15.23
  -5   7   0    1.75   12.20
   5   7   0   11.81   13.32
  -5  -7   0   11.50   13.75
   5   7   0   -2.02   19.40
  -5   9   0  -31.65   15.73
  -5  -9   0    5.92   14.42
  -5   9   0   -2.99   15.71
   5   9   0   27.19   20.30
   5   9   0   27.01   19.83
  -5   9   0  -11.76   17.00
  -5  -9   0    0.16   17.92
   5  -9   0   15.25   20.64
   5   9   0  -15.55   14.55
   5  -9   0   -1.88   18.75
  -6   0   0 7024.93  260.62
   6   0   0 7483.14  259.25
   6   0   0 7070.71  271.96
  -6   0   0 6830.71  275.96
  -6   0   0 7005.38  256.37
   6   0   0 7328.56  270.04
  -6   0   0 7197.69  263.14
  -6   0   0 6899.41  263.00
   6   0   0 7518.21  256.32
  -6   2   0  403.09   28.44
   6  -2   0  418.45   33.11
   6  -2   0  422.30   28.36
  -6  -2   0  410.27   20.13
  -6  -2   0  388.46   29.28
  -6   2   0  392.39   24.76
  -6   2   0  398.99   27.03
   6   2   0  371.96   27.92
  -6   2   0  368.83   25.63
  -6  -2   0  359.65   27.23
   6  -2   0  388.99   33.19
  -6  -2   0  419.17   26.73
   6   2   0  423.52   30.55
   6   2   0  391.49   27.19
  -6  -2   0  412.16   29.13
  -6   2   0  413.19   27.26
   6   2   0  401.73   30.37
  -6   4   0  102.01   13.04
   6  -4   0   80.80   18.93
   6  -4   0   82.56   20.37
   6   4   0   56.71   16.04
   6  -4   0   96.56   22.26
  -6   4   0   76.02   14.81
  -6   4   0  114.12   17.47
   6   4   0   72.06   15.52
   6   4   0   63.80   14.52
  -6  -4   0   93.54   17.94
  -6   4   0   86.34   13.73
  -6  -4   0   82.57   11.19
  -6  -4   0   88.69   17.00
  -6  -4   0   65.85   15.23
   6   4   0   71.85   17.47
  -6   4   0   58.10   14.35
  -6  -6   0  282.86   29.45
   6  -6   0  309.32   41.79
   6   6   0  269.31   32.72
  -6   6   0  335.03   33.65
   6   6   0  355.91   37.36
   6   6   0  194.98   30.62
  -6   6   0  348.13   32.96
   6  -6   0  304.19   37.27
   6  -6   0  293.27   42.02
  -6  -6   0  324.39   38.51
   6   6   0  290.23   36.64
  -6   6   0  284.13   30.63
  -6   6   0  297.49   27.69
  -6  -6   0  279.21   34.85
  -6   6   0  269.53   33.40
  -6  -8   0  224.45   38.30
   6   8   0  284.96   40.88
  -6   8   0  314.97   37.26
  -6  -8   0  296.18   41.22
   6   8   0  285.73   42.46
  -6  -8   0  306.45   36.65
   6  -8   0  281.44   45.34
   6   8   0  226.11   34.47
  -6   8   0  292.96   35.94
   6   8   0  308.53   43.44
  -6   8   0  339.86   39.75
  -6   8   0  249.87   36.34
   6  -8   0  248.24   40.92
   6 -10   0  467.60   63.82
  -6  10   0  550.86   56.89
  -6 -10   0  439.06   58.35
  -6  10   0  503.20   59.47
   6  10   0  509.40   63.77
   6  10   0  525.78   61.20
   6  10   0  522.34   61.97
  -6  10   0  545.94   56.03
   6 -10   0  509.57   67.49
   7  -1   0  -20.29    8.31
  -7  -1   0   -2.90    4.74
  -7   1   0    2.89    6.85
   7  -1   0    1.12   10.99
  -7  -1   0   13.63    8.37
  -7  -1   0    8.76    3.66
   7   1   0  -19.77    8.91
   7   1   0   -7.74    7.33
  -7   1   0   21.86   10.08
   7   1   0   -0.70    9.47
   7  -1   0   -1.05    6.83
  -7  -1   0    2.30    6.59
  -7  -1   0   -0.97    5.04
   7  -1   0  -10.16    6.79
  -7   1   0   -2.01    5.12
   7   1   0   -1.05    5.50
  -7   1   0  -10.93    6.99
  -7   1   0   -4.55    5.42
   7  -3   0    5.75   11.27
  -7  -3   0    7.88    7.92
  -7   3   0   -5.13    7.43
  -7  -3   0    3.88   11.19
  -7  -3   0   -6.21    4.57
  -7   3   0   -0.14    5.62
   7  -3   0   -0.20   10.55
   7   3   0   14.63   10.86
  -7   3   0    3.44    8.88
   7  -3   0   -8.99   13.88
   7   3   0   -1.42    8.94
   7   3   0    8.53   11.39
  -7   3   0   -2.99    5.75
   7   3   0  -18.13    6.24
  -7  -3   0   -0.07    5.65
  -7   3   0    0.35    7.11
   7  -5   0  -12.80   13.63
  -7   5   0   -1.24    8.03
  -7  -5   0   23.01   15.32
   7  -5   0    1.26   15.51
  -7   5   0   -5.27    8.85
   7   5   0   -5.23   15.98
   7  -5   0   11.60   17.58
   7   5   0   13.52   15.55
  -7  -5   0   -8.34    8.27
  -7   5   0   12.88   13.39
  -7   5   0   -3.07    9.38
   7   5   0  -11.31   12.90
   7   5   0    3.92    9.77
  -7  -5   0  -14.84    8.72
  -7   5   0    8.29   12.58
   7  -7   0    7.73   19.50
  -7   7   0    0.06   13.56
   7  -7   0   13.30   22.43
  -7   7   0   -5.74   12.53
   7   7   0   -8.13   15.13
   7   7   0    1.78   16.82
   7  -7   0    4.24   18.48
  -7   7   0   22.97   14.13
   7   7   0  -13.80   14.94
  -7  -7   0    5.99   15.38
  -7   7   0   -2.33   16.42
  -7  -7   0    6.15   11.18
  -7   7   0   -3.12   16.86
  -7  -7   0  -10.88   11.39
   7   7   0    9.50   16.31
  -7   9   0    5.58   14.87
   7  -9   0   -6.89   21.13
  -7   9   0   21.52   16.79
   7  -9   0   15.94   16.99
   7   9   0    3.66   15.34
  -7   9   0    0.91   13.30
  -7  -9   0  -41.03   13.39
   7   9   0  -16.33   15.35
   7   9   0  -40.93   19.78
  -7  -9   0    3.32   14.39
  -8   0   0 4476.57  185.36
  -8   0   0 4466.01  171.96
   8   0   0 3840.98  176.93
   8   0   0 4119.97  177.07
   8   0   0 4343.83  161.54
  -8   0   0 4321.36  165.95
   8   0   0 4304.83  156.93
  -8   0   0 4392.30  174.01
  -8   0   0 4515.21  172.25
  -8   2   0  319.36   24.00
   8   2   0  348.63   29.94
  -8  -2   0  381.18   24.49
  -8   2   0  416.71   30.50
   8   2   0  367.19   31.53
  -8   2   0  352.79   27.41
   8  -2   0  351.49   33.17
  -8  -2   0  354.87   17.63
  -8   2   0  376.79   30.07
   8   2   0  336.16   29.53
   8   2   0  374.48   33.54
  -8  -2   0  275.66   26.96
   8  -2   0  353.60   26.17
  -8  -2   0  387.76   31.39
   8  -2   0  270.27   32.07
  -8  -2   0  328.61   29.08
  -8   2   0  402.59   31.62
   8   4   0   96.71   20.76
  -8  -4   0  117.15   23.37
  -8   4   0  138.11   20.39
   8   4   0  173.51   17.77
  -8   4   0  151.71   19.32
  -8   4   0  143.63   21.35
  -8  -4   0  120.05   18.82
  -8   4   0  144.86   19.53
  -8  -4   0  135.13   22.33
   8   4   0  153.57   21.09
   8  -4   0  135.33   23.81
   8  -4   0  154.97   27.07
  -8   4   0  133.13   15.82
   8   4   0   95.57   22.19
   8   4   0  133.54   22.08
   8  -4   0  118.11   23.83
  -8  -4   0  166.86   14.60
  -8   6   0    9.82   15.49
  -8  -6   0   -7.05   10.76
  -8   6   0   -9.22    9.95
   8   6   0  -14.89   13.90
  -8  -6   0   -7.58   13.95
   8  -6   0    8.53   16.81
  -8  -6   0   15.49   14.01
   8  -6   0   36.74   23.79
   8   6   0   -4.90   11.87
  -8   6   0    2.23   13.04
  -8   6   0    9.30   14.47
  -8   6   0    9.76   13.94
   8  -6   0   -5.36   20.54
   8   6   0   15.64   16.92
   8   8   0  133.85   29.17
  -8   8   0  216.69   30.78
   8   8   0  124.01   31.38
   8   8   0  214.26   31.35
  -8   8   0  106.57   25.01
   8  -8   0  207.68   40.40
  -8   8   0  179.05   34.98
   8  -8   0  170.09   38.29
  -8   8   0  184.53   29.06
  -8  -8   0   80.41   26.03
  -8  -8   0  164.04   32.40
  -8  10   0  344.30   50.39
  -8  10   0  438.36   49.26
   8  10   0  380.10   54.49
  -8  10   0  422.35   48.78
  -8 -10   0  348.22   53.38
   8  10   0  358.93   53.44
   8  10   0  365.67   56.91
   8 -10   0  386.84   60.48
   8 -10   0  500.99   68.85
  -9  -1   0   -4.42    6.45
  -9  -1   0   -4.08    8.06
  -9  -1   0    5.74    7.77
   9  -1   0   16.78   12.73
  -9   1   0    0.14   11.49
   9   1   0   -7.03    7.61
  -9   1   0    4.11    6.65
  -9   1   0   -0.63    8.35
   9   1   0    5.32   12.28
   9  -1   0   -0.08    8.75
   9  -1   0   -2.02   13.63
   9   1   0   -4.87    9.88
  -9   1   0  -17.15    8.52
  -9  -1   0    2.70    5.01
   9  -1   0    7.97    8.16
  -9   1   0    2.72   10.63
   9   1   0   13.67   14.74
  -9  -1   0    0.98    9.89
   9  -3   0  -13.19   14.33
   9  -3   0  -12.83   10.96
  -9  -3   0   -3.78    9.35
   9   3   0   -0.44   12.54
  -9   3   0   -1.75    9.74
  -9  -3   0    2.98    7.80
  -9   3   0   18.46    8.52
  -9  -3   0   -2.44    4.47
  -9  -3   0  -11.83    6.83
  -9   3   0   -1.99    7.35
   9  -3   0   21.77   13.13
   9   3   0    8.74   10.05
   9   3   0   -3.04   12.30
  -9   3   0  -11.68    8.33
  -9  -3   0    6.17    7.00
  -9   3   0    4.08    8.81
   9   3   0    1.29   15.45
  -9   5   0   -4.46   12.49
   9  -5   0  -17.25   16.92
  -9  -5   0   -8.95    7.66
  -9   5   0   13.37    9.89
   9   5   0  -22.24    9.13
  -9  -5   0   -0.52   10.75
   9  -5   0    9.72   15.20
  -9  -5   0    6.50   13.00
  -9   5   0   -2.18   10.94
  -9   5   0    4.40   14.62
  -9  -5   0    0.72   11.85
   9   5   0  -36.33   14.58
   9   5   0    4.71   19.72
  -9   5   0   -6.31    8.68
   9  -5   0    9.61   17.76
   9   5   0   10.15   13.29
   9  -7   0    4.77   22.12
   9   7   0    6.82   15.28
  -9  -7   0   -0.56   13.80
  -9   7   0   -2.46   13.72
   9  -7   0   10.97   13.84
  -9   7   0   17.34   14.94
   9  -7   0    4.29   23.70
  -9   7   0   27.40   14.23
  -9  -7   0   -2.83   18.10
   9   7   0   16.86   16.34
  -9   7   0  -26.92   11.11
   9   7   0   14.85   14.38
   9  -7   0    2.17   17.84
   9   7   0   23.54   18.34
   9   9   0  -20.89   22.75
   9  -9   0   15.52   26.23
  -9   9   0    3.10   16.23
   9  -9   0  -25.10   23.43
  -9  -9   0   -2.84   17.48
  -9   9   0   -5.15   14.32
  -9  -9   0  -16.79   17.22
  -9   9   0    4.39   15.90
   9   9   0    4.71   20.85
   9   9   0    8.97   17.74
  10   0   0 4410.56  188.56
 -10   0   0 4458.14  193.92
 -10   0   0 4390.40  180.72
  10   0   0 4481.88  167.76
 -10   0   0 4327.85  173.53
  10   0   0 4483.48  190.72
 -10   0   0 4215.68  178.24
  10   2   0  675.42   50.32
 -10   2   0  564.23   43.44
  10  -2   0  599.47   51.39
  10  -2   0  666.57   37.91
  10  -2   0  544.69   45.87
  10  -2   0  745.25   49.40
 -10  -2   0  663.38   45.54
 -10  -2   0  696.41   35.85
 -10   2   0  631.32   43.69
 -10  -2   0  644.04   47.05
  10   2   0  611.84   29.21
  10   2   0  535.94   44.38
 -10   2   0  630.97   47.94
 -10   2   0  668.89   45.18
 -10  -2   0  643.71   46.10
 -10   2   0  661.71   38.96
  10   2   0  638.66   46.76
  10  -4   0   35.98   19.41
  10   4   0   38.50   20.01
 -10   4   0   76.04   17.41
  10   4   0   66.12   19.38
  10   4   0   60.27   16.62
  10  -4   0   26.10   17.09
  10   4   0   38.79   15.29
 -10  -4   0   34.76   16.09
 -10  -4   0   60.46    8.89
 -10  -4   0   26.31   15.72
  10   4   0   60.54   19.74
 -10   4   0   60.88   16.73
 -10   4   0   50.58   14.64
  10  -4   0   84.66   21.97
 -10   4   0   40.51   15.26
  10  -4   0   56.82   23.29
 -10   4   0   88.13   17.48
 -10  -4   0   65.61   13.18
 -10   6   0   -6.50   11.40
  10  -6   0  -22.77   18.86
  10   6   0    8.59   16.70
 -10  -6   0   23.22   16.94
 -10   6   0    1.14   13.65
  10   6   0   -4.60   17.72
  10  -6   0   -4.87   17.29
 -10  -6   0    4.84   16.44
 -10   6   0    2.71   13.40
 -10   6   0   13.87   11.29
  10   6   0   10.47   17.38
 -10   6   0    8.88   17.25
  10  -6   0   -1.23   15.81
  10  -6   0   11.32   23.10
 -10  -8   0   57.35   27.72
  10   8   0   68.53   25.36
  10   8   0   78.96   25.81
 -10   8   0   67.41   22.48
  10  -8   0   64.41   30.23
  10  -8   0   87.35   29.75
 -10   8   0   61.32   20.47
 -10   8   0   98.96   24.27
  10  -8   0   59.61   31.39
  10   8   0   64.52   24.69
 -10  -8   0   62.09   23.75
  10   8   0   80.90   27.63
  10  10   0  219.14   43.79
 -10 -10   0  282.73   46.79
 -10  10   0  235.21   42.88
  10 -10   0  362.59   63.88
 -10 -10   0  202.89   48.21
 -10  10   0  302.48   44.38
  10  10   0  229.71   48.84
  10  10   0  271.35   45.84
  10 -10   0  243.90   49.06
 -10  10   0  226.14   38.35
 -11   1   0   25.37   14.34
 -11  -1   0   -1.13    7.44
 -11  -1   0   11.28   10.90
 -11   1   0   -7.50    9.16
  11  -1   0   -5.89    9.20
  11   1   0   -0.63   10.65
 -11   1   0  -11.92    7.77
 -11  -1   0   -3.23   11.99
  11  -1   0   -1.90    8.54
 -11   1   0   -6.70   11.72
 -11   1   0  -10.03   11.52
  11  -1   0  -11.75   14.28
  11   1   0    5.12   10.64
 -11  -1   0    0.99    9.52
 -11  -1   0  -13.68    6.78
  11   1   0   11.79   18.13
  11   1   0    6.68   17.09
  11  -1   0   -3.96   18.24
  11  -3   0    9.02   14.78
  11  -3   0   11.54   18.96
  11  -3   0   -2.93   12.26
 -11  -3   0    5.98   11.21
 -11  -3   0   -0.04    6.82
 -11  -3   0    9.12   11.52
 -11  -3   0   -2.07    4.52
 -11  -3   0   -1.59   10.09
  11   3   0  -20.23   10.95
 -11   3   0  -13.23    7.92
  11  -3   0   -5.69   13.29
  11   3   0    4.10   14.71
 -11   3   0    3.87   11.56
 -11   3   0   14.37   12.86
  11   3   0    9.98   19.52
 -11   3   0    6.91   12.23
  11   3   0   10.69   16.77
 -11   3   0   -8.08    9.31
  11  -5   0   14.61   20.94
  11  -5   0   -6.74   12.33
 -11   5   0  -15.62   12.05
 -11  -5   0    5.06   12.23
 -11   5   0    4.62   11.66
 -11   5   0   -2.78   13.71
  11   5   0   13.17   21.79
 -11   5   0    1.22   12.73
  11  -5   0   -6.73   16.67
  11  -5   0  -34.01   17.75
  11   5   0   14.52   14.51
 -11  -5   0   -3.93   11.47
  11   5   0   -1.31   11.82
 -11  -5   0   18.81   17.58
 -11   5   0   -3.37   12.05
  11   5   0  -12.65   12.65
  11   7   0   18.64   19.97
 -11  -7   0   30.37   18.05
  11  -7   0    0.71   18.29
 -11   7   0    8.11   16.10
 -11   7   0  -12.68   15.82
 -11  -7   0    0.52   18.72
  11  -7   0   22.79   26.78
 -11   7   0   -7.47   12.77
  11  -7   0   18.07   26.52
 -11   7   0   -3.80   14.65
  11   7   0   10.86   17.14
  11  -7   0   -6.78   17.36
  11   7   0    8.36   19.82
  11   9   0  -35.47   19.71
 -11   9   0    7.73   17.27
  11   9   0   23.57   25.61
  11  -9   0   29.08   26.94
 -11   9   0  -18.35   14.83
 -11  -9   0  -21.72   22.26
 -11   9   0    2.37   12.89
  11   9   0  -14.71   18.96
  11  -9   0  -28.18   23.55
 -11  -9   0  -18.68   14.25
  12   0   0 2680.63  110.66
 -12   0   0 2494.20  124.44
  12   0   0 2624.75  133.30
 -12   0   0 2676.67  122.35
 -12   0   0 2695.63  119.00
  12   0   0 2348.42  128.10
 -12   0   0 2757.44  135.49
  12  -2   0  258.39   22.83
  12   2   0  183.96   29.23
 -12  -2   0  251.77   29.43
 -12   2   0  224.07   28.80
 -12  -2   0  296.34   21.77
  12  -2   0  237.73   30.76
 -12  -2   0  234.21   28.92
  12   2   0  236.83   34.38
 -12  -2   0  244.01   31.08
 -12   2   0  274.01   25.23
  12   2   0  251.29   32.79
 -12   2   0  224.79   32.40
 -12   2   0  252.99   31.11
  12  -2   0  239.60   37.56
 -12   2   0  261.38   31.19
  12  -2   0  254.98   31.98
 -12  -4   0    8.84   13.43
  12   4   0   37.99   24.35
  12  -4   0   51.35   24.72
  12  -4   0    9.96   16.38
  12  -4   0   15.69   20.49
  12   4   0   21.64   15.67
 -12   4   0   19.82   14.90
 -12   4   0   43.17   18.42
  12   4   0   35.84   23.72
 -12   4   0   39.22   12.28
 -12  -4   0   27.77   14.40
  12   4   0   11.01   14.81
  12  -4   0   10.20   18.38
 -12   4   0   57.22   15.33
 -12   4   0   60.03   17.13
 -12  -4   0   37.50   10.70
  12   6   0  151.29   30.45
 -12   6   0  226.79   31.07
 -12   6   0  181.23   28.55
 -12  -6   0  204.76   32.38
 -12  -6   0  157.54   26.78
  12  -6   0  175.15   39.12
  12   6   0  159.46   29.73
 -12   6   0  134.02   27.78
 -12  -6   0  156.59   32.42
  12  -6   0  115.31   27.92
  12  -6   0  156.55   35.77
 -12   6   0  178.13   30.07
  12  -6   0  213.22   35.92
  12   6   0  156.82   31.58
 -12   8   0   34.95   19.59
  12  -8   0   77.66   36.18
 -12  -8   0   44.20   23.42
  12  -8   0  114.42   31.05
 -12  -8   0   65.47   23.97
 -12   8   0   72.94   21.60
  12  -8   0   38.30   28.36
  12   8   0   45.91   21.25
  12   8   0   77.68   29.25
  12   8   0   57.63   26.74
 -12   8   0   85.54   21.36
  12   8   0  121.39   31.78
 -13  -1   0  -13.58    7.86
 -13   1   0   13.95   12.04
  13   1   0   -4.78   15.18
 -13  -1   0   -8.05   10.88
  13   1   0   -0.23   10.85
 -13  -1   0  -13.57    7.90
  13  -1   0   -0.42   11.43
  13  -1   0    2.48   20.27
 -13   1   0   18.38   11.67
 -13  -1   0   -5.90    9.95
  13  -1   0    6.36   15.08
  13   1   0  -13.16   16.67
 -13   1   0  -16.85   12.19
  13   1   0   14.22   18.29
 -13   1   0   -6.89   11.46
 -13   1   0    5.43   13.47
  13  -3   0   -0.12   16.59
 -13   3   0   10.93   10.00
 -13  -3   0   14.02   12.00
 -13   3   0    9.22   14.96
  13  -3   0   11.42   21.15
  13   3   0   -2.35   13.67
 -13  -3   0   -5.09   12.04
 -13  -3   0   19.89    8.28
  13   3   0    1.81   11.71
 -13   3   0   -5.08   11.87
 -13  -3   0   -5.57   11.30
  13   3   0   -7.59   20.47
  13  -3   0   -9.59   15.65
 -13   3   0  -26.09    8.80
  13   3   0   -6.28   16.41
  13  -5   0  -17.19   17.97
  13  -5   0   -1.92   21.47
 -13  -5   0  -21.52   12.73
  13  -5   0   10.82   22.55
  13   5   0  -19.41   11.93
 -13  -5   0  -11.82    9.05
 -13  -5   0   -4.52   16.48
 -13   5   0   -7.23   12.74
  13   5   0   -8.45   21.86
 -13   5   0   -3.80   11.94
  13   5   0  -32.19   12.34
  13  -5   0  -11.05   14.84
  13   5   0    9.01   15.86
 -13   5   0    2.29   15.68
 -13   5   0    8.95   13.61
 -13   5   0  -10.29   12.99
  13  -7   0   -3.59   24.49
  13   7   0   16.97   17.89
  13  -7   0   11.59   23.11
  13  -7   0    2.16   29.37
 -13  -7   0   16.30   19.26
 -13  -7   0  -13.16   20.42
 -13   7   0   32.20   17.92
 -13   7   0   -2.76   19.02
  13   7   0  -25.18   20.36
  13   7   0   -1.32   15.43
 -13   7   0    2.22   14.61
 -13   7   0   -8.45   12.91
  13  -7   0  -24.38   23.96
  13   9   0  -29.07   28.61
  13  -9   0   57.43   35.88
 -13  -9   0   23.48   30.98
 -13   9   0    1.35   19.43
 -13   9   0   44.45   22.09
  13   9   0   -7.47   25.65
 -13   9   0   20.45   20.74
 -13  -9   0  -18.00   19.16
  13   9   0   -9.83   23.30
 -14   0   0 1222.45   80.63
 -14   0   0 1039.32   71.35
 -14   0   0 1146.15   67.89
 -14   0   0 1112.34   69.62
  14   0   0 1063.92   77.10
  14   0   0 1088.56   79.32
  14   0   0 1097.43   60.55
  14   2   0  226.67   31.81
  14  -2   0  210.78   36.72
  14   2   0  249.40   38.16
 -14  -2   0  232.08   30.90
 -14   2   0  212.87   28.47
 -14  -2   0  214.57   29.13
  14  -2   0  211.57   33.61
  14  -2   0  193.92   31.60
 -14   2   0  261.43   32.51
 -14   2   0  186.59   28.00
 -14   2   0  258.90   27.13
 -14  -2   0  171.55   28.02
  14   2   0  286.21   38.71
 -14   2   0  194.70   32.71
  14   4   0   46.32   23.02
 -14   4   0   31.93   15.83
  14   4   0   30.61   19.61
 -14  -4   0   52.63   18.56
 -14   4   0   24.53   14.89
 -14   4   0   22.00   16.51
 -14  -4   0   34.29   19.80
  14  -4   0   80.09   22.60
  14   4   0   21.65   15.91
 -14   4   0   16.25   16.89
 -14   4   0   45.47   14.65
  14  -4   0    1.92   20.20
 -14  -4   0   18.34   15.60
  14  -4   0   19.89   22.12
  14  -6   0   41.73   31.82
 -14   6   0   65.54   19.79
  14   6   0   58.14   22.95
  14  -6   0   58.04   27.90
 -14   6   0   60.81   20.44
  14   6   0   54.95   22.84
 -14   6   0   56.25   18.74
  14   6   0   64.39   25.59
 -14  -6   0   89.61   24.85
 -14   6   0   63.74   22.20
 -14  -6   0   70.30   26.91
  14  -6   0   59.08   32.24
  14   8   0   34.03   24.38
  14  -8   0   49.64   29.66
  14   8   0   53.86   27.59
 -14  -8   0   23.72   26.22
  14  -8   0   39.01   28.94
 -14   8   0   40.35   19.40
  14   8   0   39.06   27.60
 -14   8   0   29.18   17.94
 -14   8   0   33.42   22.12
  14   8   0   65.31   24.58
  15  -1   0  -28.19   21.22
 -15   1   0    5.14   15.20
 -15  -1   0   -2.86   12.62
 -15   1   0   -7.98   12.66
  15  -1   0    3.10   15.74
  15  -1   0   22.13   20.82
 -15   1   0   10.08    9.57
  15   1   0  -22.78   11.43
 -15   1   0   18.29   12.70
 -15  -1   0   11.76   12.15
  15   1   0  -26.41   20.94
  15   1   0  -12.46   18.39
 -15  -1   0  -18.86   11.17
 -15   1   0   -6.45   11.99
 -15  -1   0   -5.95   11.00
  15   3   0   25.93   15.64
 -15  -3   0    3.85   13.22
 -15   3   0   23.64   10.91
  15   3   0    4.38   13.51
 -15   3   0   23.30   14.80
 -15   3   0    6.84   12.80
 -15  -3   0   -7.28   11.17
 -15   3   0    5.19   15.82
 -15   3   0   28.04   17.08
  15   3   0  -25.02   19.96
 -15  -3   0   -8.28   12.74
  15  -3   0   -6.32   22.34
  15  -3   0    0.97   15.59
  15   3   0   26.91   27.85
  15  -3   0  -15.58   18.16
 -15  -5   0  -32.90   13.24
 -15   5   0    0.90   17.68
 -15   5   0    1.51   13.20
  15   5   0    7.00   21.27
 -15   5   0   25.89   20.79
  15   5   0  -23.11   18.03
  15  -5   0  -20.67   20.57
  15  -5   0   -6.57   25.82
  15   5   0   17.13   18.71
  15  -5   0    4.46   20.01
  15   5   0   -8.35   15.07
 -15   5   0   43.84   20.64
 -15  -5   0  -10.35   16.41
 -15   7   0   12.94   20.27
 -15   7   0   -6.05   18.20
  15   7   0   -6.30   21.37
 -15  -7   0   -8.59   20.37
  15  -7   0    0.89   24.49
 -15   7   0    2.01   19.66
  15  -7   0   40.88   31.28
 -15   7   0   -5.67   17.48
  15   7   0   32.61   21.25
 -15  -7   0   -4.69   17.53
  15   7   0   13.55   24.64
  15  -7   0    7.23   26.86
  16   0   0  802.42   69.52
 -16   0   0  761.36   56.48
 -16   0   0  834.12   66.19
 -16   0   0  722.51   57.54
  16   0   0  742.36   60.19
  16   0   0  616.70   60.79
 -16   0   0  812.57   61.50
 -16   2   0  229.69   31.52
  16  -2   0  160.96   33.26
 -16   2   0  200.23   28.18
 -16  -2   0  204.91   32.63
  16   2   0  205.48   39.60
  16  -2   0  242.39   35.25
  16   2   0  240.92   39.61
 -16  -2   0  199.75   30.48
 -16   2   0  230.87   34.77
 -16  -2   0  197.26   31.46
 -16   2   0  266.08   34.99
  16   2   0  204.61   32.08
 -16   2   0  153.48   32.16
  16  -2   0  254.09   41.50
 -16   4   0   20.13   17.36
 -16   4   0   26.20   15.51
 -16  -4   0   40.29   23.53
 -16   4   0    3.29   15.14
  16  -4   0   22.25   23.07
 -16   4   0   67.70   22.05
  16   4   0   17.68   21.23
  16   4   0   39.52   23.77
 -16  -4   0   30.22   17.90
 -16   4   0   46.41   21.10
 -16  -4   0   47.50   18.30
  16  -4   0   59.79   29.34
  16  -4   0  -13.43   22.97
  16   4   0   47.74   20.91
 -16   6   0  151.87   27.27
  16   6   0   91.13   28.52
  16  -6   0  116.14   31.29
 -16   6   0   71.62   23.84
 -16   6   0   78.11   24.29
  16   6   0   70.19   28.12
  16   6   0   39.97   27.96
 -16  -6   0  103.91   28.55
 -16  -6   0   78.10   28.01
  16  -6   0  142.62   35.46
 -16   6   0   69.34   23.34
  16  -6   0   89.68   29.03
 -16  -8   0    0.75   29.26
  16   8   0   15.38   25.18
  16  -8   0    4.31   29.85
  16   8   0  -19.61   32.15
 -16   8   0   29.45   22.93
 -16   8   0  -19.88   17.78
  16   8   0   11.49   29.27
  16  -8   0   17.62   30.51
 -16   8   0   42.44   24.13
 -17   1   0  -20.64   12.05
 -17   1   0    9.26   13.78
  17   1   0   -7.90   19.25
  17   1   0    8.84   17.96
  17  -1   0  -15.82   17.84
 -17   1   0    3.44   15.57
  17   1   0  -28.99   21.68
  17  -1   0  -29.77   18.95
 -17  -1   0  -12.51   13.44
 -17  -1   0   12.14   14.87
 -17  -1   0  -11.85   11.03
 -17  -1   0    5.67   13.47
 -17   1   0    4.13   14.06
 -17  -3   0    0.57   15.32
 -17   3   0  -10.78   14.60
  17   3   0  -21.40   19.32
  17   3   0    2.39   17.01
  17  -3   0    3.46   24.23
 -17  -3   0   -6.53   13.20
 -17   3   0   31.20   16.42
  17   3   0   -2.01   30.55
 -17   3   0   11.05   16.88
  17  -3   0  -12.95   15.86
 -17   3   0   14.50   18.10
  17  -3   0   -6.65   21.01
  17   3   0   -5.29   16.82
 -17   3   0   22.28   20.35
 -17  -3   0   22.74   18.72
  17   5   0    6.76   25.98
 -17   5   0   -4.50   18.14
  17  -5   0    8.91   19.91
  17  -5   0  -14.69   23.48
  17  -5   0  -41.60   21.63
 -17   5   0   -9.24   16.37
  17   5   0  -21.54   16.70
  17   5   0  -13.04   20.41
 -17   5   0   -5.91   17.15
 -17   5   0   -4.12   17.99
 -17  -5   0  -28.30   14.67
 -17  -5   0   -0.64   15.87
  17   5   0  -12.40   27.01
  17  -7   0  -25.84   28.78
 -17  -7   0  -31.67   23.26
 -17   7   0   24.39   20.27
  17   7   0   54.86   27.92
  17   7   0  -38.40   22.87
 -17  -7   0   -5.15   23.13
 -17   7   0  -23.17   19.39
  17   7   0   15.32   24.48
  17  -7   0   45.48   29.28
 -17   7   0    9.82   24.90
 -17   7   0    8.32   32.71
  17  -7   0  -19.53   24.41
 -18   0   0  854.40   67.18
 -18   0   0  849.72   63.91
  18   0   0  897.77   79.27
  18   0   0  725.94   64.73
 -18   0   0  964.78   67.86
  18   0   0  741.52   73.65
 -18   0   0  880.78   72.74
 -18  -2   0   63.32   22.80
  18  -2   0   88.96   31.60
  18   2   0  113.55   30.64
 -18   2   0  103.59   22.04
 -18   2   0  126.08   27.73
 -18  -2   0  106.49   26.08
 -18  -2   0  124.15   24.40
 -18   2   0   94.50   27.73
  18   2   0  134.78   34.07
  18   2   0   65.17   24.01
 -18   2   0  109.91   28.95
  18  -2   0   99.54   29.41
 -18   2   0   89.04   22.84
 -18  -4   0   12.14   17.44
  18   4   0  -12.45   18.30
  18   4   0   10.21   22.88
 -18   4   0   -5.00   17.38
 -18   4   0   14.43   21.46
  18   4   0   10.06   25.92
  18  -4   0   -5.42   25.36
  18  -4   0   -0.06   21.71
 -18  -4   0  -22.77   15.13
 -18   4   0  -14.33   17.17
 -18  -4   0    8.83   14.02
 -18   4   0   -8.38   17.10
  18  -4   0   -0.48   28.75
  18  -6   0  -52.64   25.79
  18   6   0   10.70   24.19
  18   6   0    9.02   23.41
 -18   6   0  -17.19   19.14
  18  -6   0   -1.51   23.02
  18   6   0    8.05   27.12
 -18  -6   0   32.22   26.17
 -18  -6   0   -7.22   21.27
 -18   6   0   -6.22   15.64
  18  -6   0   26.51   29.13
 -18   6   0   23.69   18.83
 -18   6   0   25.34   22.04
  19   1   0    6.61   16.15
  19  -1   0   42.29   29.77
 -19  -1   0   -7.54   14.29
 -19  -1   0   16.46   15.47
  19  -1   0   26.39   20.41
 -19   1   0    0.35   11.40
  19   1   0   30.85   26.43
 -19  -1   0   11.63   14.89
 -19  -1   0    4.80   14.30
 -19   1   0   -7.78   15.28
  19  -1   0    9.29   22.86
 -19   1   0   22.94   17.67
 -19   1   0  -11.38   16.33
  19   1   0   -6.76   21.68
 -19   3   0    4.19   19.57
  19   3   0   -6.78   16.46
  19  -3   0  -23.63   24.44
 -19  -3   0   -7.25   14.67
 -19   3   0  -23.38   15.64
  19   3   0  -26.92   15.39
 -19  -3   0   25.70   18.55
 -19  -3   0  -12.44   13.37
 -19   3   0  -24.19   17.38
  19  -3   0   17.45   22.05
  19   3   0   37.96   25.98
 -19   3   0    7.40   14.67
 -19   3   0   14.31   13.32
  19  -5   0   14.38   20.00
 -19   5   0   28.07   21.45
 -19   5   0   -7.06   17.57
  19   5   0  -25.96   22.26
  19  -5   0  -28.92   30.55
 -19  -5   0   29.04   21.74
  19   5   0    7.41   30.44
 -19  -5   0   20.04   19.37
  19  -5   0  -24.51   23.45
 -19   5   0  -10.62   18.98
  19   5   0    0.11   19.66
 -19   5   0  -15.91   17.55
 -19  -7   0   15.17   35.04
  19   7   0  -14.26   32.70
  19  -7   0  -30.68   28.86
  19   7   0   54.15   41.46
  19  -7   0   -0.44   27.84
  19  -7   0   21.43   42.92
  19   7   0    3.78   35.06
 -19   7   0   35.48   61.05
 -19   7   0   -4.34   26.15
 -19   7   0    4.77   25.80
 -19  -7   0    4.07   29.26
 -19   7   0   33.05   27.78
 -20   0   0  199.22   33.26
  20   0   0   93.51   34.41
 -20   0   0  137.77   27.90
 -20   0   0  127.55   27.78
 -20   0   0  191.15   35.27
  20   0   0  151.46   38.00
  20   0   0  147.92   30.80
 -20  -2   0   42.36   19.75
 -20  -2   0  -21.75   15.25
  20   2   0    1.64   21.72
 -20   2   0   -5.25   18.15
  20   2   0   10.52   24.03
  20   2   0    0.33   23.50
 -20   2   0   -1.04   18.18
 -20   2   0  -11.01   16.62
  20  -2   0   -6.18   22.43
  20  -2   0   29.54   24.39
 -20  -2   0   12.76   17.71
 -20   2   0    9.21   16.06
  20   4   0   26.34   22.15
 -20  -4   0    2.33   16.49
 -20   4   0   20.27   17.71
 -20  -4   0   31.26   19.97
 -20   4   0   29.70   21.88
 -20   4   0   16.22   20.14
 -20  -4   0   27.38   17.89
 -20   4   0  -11.01   20.50
  20   4   0    1.44   20.95
  20  -4   0    2.06   24.17
  20   4   0    0.65   24.24
  20  -4   0    1.67   26.47
 -20   6   0  -28.31   21.27
 -20   6   0    3.54   23.96
 -20  -6   0   35.34   27.74
  20  -6   0   -4.08   30.89
  20  -6   0   -7.45   22.91
  20   6   0   19.04   25.77
 -20   6   0   32.96   26.21
 -20   6   0  -20.08   22.33
  20   6   0  -24.26   29.68
  20   6   0  -12.35   27.08
  20  -6   0   17.85   57.83
 -20  -6   0    5.29   22.51
  21   1   0   22.28   28.89
  21   1   0  -39.58   21.02
  21  -1   0  -23.51   27.32
 -21  -1   0   -2.54   18.41
 -21  -1   0    5.60   13.65
 -21   1   0   -4.65   13.67
 -21   1   0  -32.72   16.25
  21  -1   0  -11.04   11.82
 -21   1   0   14.61   14.60
 -21  -1   0  -18.05   14.73
  21   1   0    0.09   18.69
 -21   1   0    3.55   16.43
  21  -1   0  -12.86   24.46
 -21  -1   0   26.18   20.34
  21   3   0   52.90   25.57
 -21  -3   0   16.06   21.28
 -21  -3   0   -0.03   17.17
  21   3   0    5.82   19.22
 -21   3   0   -2.54   14.95
  21  -3   0  -27.60   19.14
 -21   3   0   -6.47   19.08
 -21   3   0   18.48   23.16
  21  -3   0   -6.08   25.93
  21   3   0   -8.81   19.43
 -21  -3   0   32.56   22.63
  21  -5   0   -5.50   24.14
  21  -5   0  -45.04   27.28
 -21   5   0   21.39   26.65
 -21   5   0    7.29   21.92
  21   5   0   22.20   53.42
 -21  -5   0  -15.46   26.94
  21   5   0   16.33   27.70
 -21   5   0    5.04   25.80
  21   5   0  -19.21   23.57
 -21   5   0  -35.88   22.28
 -21  -5   0   18.23   26.42
  22   0   0   70.28   34.18
 -22   0   0   85.81   25.46
 -22   0   0   82.69   19.99
  22   0   0    7.27   21.57
 -22   0   0   69.88   22.42
  22   0   0   75.13   35.10
 -22   0   0  119.31   28.36
  22  -2   0    4.15   24.18
 -22  -2   0   36.23   17.39
 -22   2   0  -24.95   19.99
 -22   2   0   16.73   17.23
 -22   2   0   -4.68   19.44
  22   2   0    1.46   23.26
  22   2   0  -50.99   26.55
 -22  -2   0   35.91   20.39
 -22  -2   0   24.58   17.18
  22   2   0   11.71   36.85
  22  -2   0   18.00   25.80
  22  -2   0    2.45   18.38
  22  -4   0   18.42   28.19
  22   4   0  -29.95   32.29
 -22   4   0   14.23   28.64
  22  -4   0  -12.86   34.86
 -22  -4   0   -6.36   21.82
 -22  -4   0   19.80   23.75
 -22  -4   0   42.59   26.94
  22   4   0   33.57   29.35
 -22   4   0   21.64   25.87
  22   4   0   11.45   25.23
 -22   4   0   -0.11   21.08
 -23  -1   0  -17.49   14.68
 -23   1   0   11.53   15.49
 -23   1   0   -7.81   13.91
  23  -1   0   23.44   28.53
 -23  -1   0   37.11   21.34
  23   1   0   36.75   27.58
 -23  -1   0   81.14   24.89
 -23   1   0   -9.91   21.53
  23   1   0   -2.05   19.44
  23   1   0   17.29   29.41
 -23   1   0    1.07   14.64
  23  -1   0   17.43   28.43
  23  -1   0    4.55   22.58
 -23  -1   0   -7.30   20.67
 -23   3   0  -69.39   18.14
 -23  -3   0   47.07   27.90
 -23   3   0   -3.98   25.82
  23   3   0  -28.10   20.23
  23  -3   0   15.37   34.19
  23   3   0  -66.80   23.40
  23   3   0   -7.15   29.50
 -23  -3   0    8.84   23.28
 -23  -3   0  -15.69   17.47
 -23   3   0   15.93   19.46
  23  -3   0   19.17   30.71
  24   0   0   35.11   32.25
  24   0   0    5.65   20.46
 -24   0   0   45.84   26.02
 -24   0   0   64.94   23.99
  24   0   0   44.43   33.84
 -24   0   0   42.25   25.51
 -24   0   0   14.28   21.30
 -24  -2   0   -8.04   17.39
  24   2   0  -24.20   24.07
  24   2   0  -21.64   29.97
 -24   2   0   25.18   27.04
  24  -2   0   14.31   24.55
 -24   2   0   10.19   22.41
  24  -2   0    3.25   34.15
  24  -2   0    9.15   37.58
 -24  -2   0   18.24   28.55
 -24   2   0    9.73   16.04
  24   2   0   41.47   37.57
 -24  -2   0  -24.63   21.81
   0   0   1   -4.04    1.02
   0   0  -1   -4.54    0.79
   0   0   1   -3.12    0.80
   0   0   1   -3.15    1.18
   0   0   1   -3.53    2.48
   0   0   1   -4.46    0.71
   0  -2   1   99.27   11.95
   0  -2  -1  131.39   10.88
   0   2  -1  121.74   12.06
   0   2  -1  119.37   12.26
   0  -2  -1  108.25   14.15
   0   2   1  125.50   12.96
   0  -2   1   90.90   12.89
   0   2   1  146.68   12.41
   0   2  -1  110.13    9.50
   0   2  -1  104.64   12.58
   0   2  -1  118.26    6.94
   0  -2  -1  109.11   13.11
   0  -2   1   95.18    8.92
   0   2   1  114.20   12.82
   0   2   1  113.19    9.83
   0   2   1  119.33   11.96
   0   2   1  106.04   10.40
   0   4  -1  915.54   54.18
   0   4   1  920.71   45.97
   0  -4  -1  878.74   48.32
   0   4   1  844.07   48.86
   0  -4  -1  951.15   61.11
   0  -4   1  976.11   43.95
   0   4   1  924.36   56.24
   0   4   1  901.24   53.70
   0   4  -1  953.86   57.37
   0   4   1  875.84   51.43
   0  -4   1 1096.12   59.45
   0  -4  -1  941.30   46.02
   0   4  -1  925.74   39.41
   0  -4  -1  917.51   55.98
   0   4  -1  984.12   47.14
   0   4  -1  894.75   51.52
   0  -4   1  849.21   57.85
   0  -6   1  301.66   35.72
   0   6  -1  405.18   39.01
   0  -6  -1  327.95   41.89
   0   6   1  381.13   29.47
   0  -6  -1  369.63   26.97
   0   6   1  381.23   35.10
   0   6  -1  393.58   33.19
   0  -6  -1  303.19   35.94
   0  -6   1  304.40   38.96
   0   6   1  333.84   36.76
   0   6  -1  344.83   36.15
   0   6   1  293.45   32.79
   0  -6   1  341.97   24.22
   0   6  -1  364.86   40.47
   0   6  -1  337.34   32.99
   0   6   1  301.84   34.65
   0  -8  -1   67.50   22.75
   0   8   1   62.27   17.73
   0   8  -1   37.88   21.66
   0   8  -1   58.66   19.42
   0  -8  -1   49.82   23.95
   0   8   1   38.40   17.66
   0   8  -1   17.76   17.59
   0  -8   1   59.04   25.57
   0   8   1   41.68   19.25
   0   8  -1   65.23   21.45
   0   8   1   43.39   20.70
   0   8   1   56.23   21.07
   0  -8   1   36.44   17.99
   0 -10  -1   92.52   33.36
   0 -10   1   79.73   30.81
   0  10  -1   35.25   23.79
   0  10  -1   50.13   25.07
   0 -10  -1   67.92   22.45
   0  10  -1   31.68   21.07
   0 -10   1   80.40   21.87
   0  10   1   42.66   24.32
   0  10   1   19.82   17.26
   0  10  -1   22.26   19.54
   0  10   1    4.02   21.17
  -1   1   1 2089.24   77.98
   1   1   1 2149.45   81.10
  -1  -1   1 2117.50   82.74
  -1   1  -1 2151.81   77.59
  -1   1   1 2176.18   74.86
  -1  -1   1 2087.63   77.31
  -1   1  -1 2279.40   80.23
   1  -1   1 2053.79   81.23
   1   1  -1 2120.53   80.53
   1   1  -1 2099.97   76.70
  -1  -1  -1 2171.47   83.48
   1  -1  -1 1983.53   80.93
  -1   1  -1 2123.73   80.85
   1   1  -1 1837.79   74.98
   1  -1   1 2201.72   78.24
  -1   1   1 2103.58   78.12
   1   1  -1 2083.48   81.28
  -1   1   1 2149.67   80.48
   1   1   1 2142.48   78.93
  -1  -1   1 2037.04   78.63
  -1  -1  -1 2165.02   78.60
  -1   1  -1 1998.73   75.62
   1   1   1 2147.56   79.07
  -1  -1  -1 2047.25   77.56
  -1  -1   1 2037.05   78.77
   1   1   1 2072.92   79.42
  -1   1   1 2128.80   77.01
  -1   1   1 2029.29   80.33
  -1  -1  -1 2093.34   77.00
   1  -1   1 2057.07   82.17
  -1   1   1 2108.38   80.02
   1  -1   1 2161.19   81.59
  -1   3   1 1251.78   55.21
   1   3  -1 1226.96   54.02
   1   3   1 1233.70   62.66
   1   3  -1 1211.67   61.27
   1   3   1 1253.15   57.86
   1  -3  -1 1267.96   57.02
   1   3  -1 1194.19   58.22
   1  -3   1 1182.91   62.71
  -1  -3   1 1257.80   48.36
  -1  -3   1 1212.76   60.34
   1   3   1 1254.61   59.52
  -1   3   1 1193.96   57.71
  -1   3  -1 1190.18   56.79
  -1   3  -1 1220.96   60.11
  -1  -3  -1 1225.54   66.01
  -1   3   1 1220.09   61.76
   1   3  -1 1258.00   47.54
   1  -3  -1 1305.71   67.85
  -1   3  -1 1248.54   52.81
   1   3   1 1214.65   60.30
  -1   3   1 1085.47   55.07
   1   3   1 1219.15   49.76
   1  -3   1 1165.06   64.20
  -1   3  -1 1269.09   62.88
   1  -3   1 1321.62   56.76
  -1  -3   1 1179.13   57.97
  -1  -3  -1 1187.84   60.62
  -1  -3  -1 1208.91   56.44
   1  -3  -1 1131.89   62.16
  -1   3  -1 1219.26   57.47
   1   3  -1 1272.01   63.76
  -1  -3   1 1150.98   63.73
  -1   3   1 1235.99   59.66
   1   3   1 1248.04   54.02
   1  -5  -1  233.67   28.94
   1   5  -1  236.03   23.72
  -1   5   1  182.67   25.19
  -1   5  -1  200.24   24.65
   1   5  -1  239.79   27.22
   1  -5  -1  231.78   22.20
   1   5   1  286.68   29.51
   1   5  -1  240.89   28.10
  -1   5  -1  201.11   26.14
   1  -5   1  214.24   20.45
   1  -5  -1  209.19   31.07
  -1  -5  -1  268.90   18.30
  -1  -5  -1  225.95   25.64
   1  -5   1  214.76   27.89
  -1   5   1  236.10   22.20
  -1   5   1  249.21   25.69
  -1   5  -1  257.83   29.98
   1   5  -1  233.51   16.64
   1  -5   1  218.48   30.07
  -1   5  -1  218.10   22.22
  -1   5   1  243.38   25.30
  -1  -5   1  208.75   25.99
  -1  -5   1  258.87   15.63
   1   5   1  223.44   25.69
  -1  -5  -1  261.98   31.94
  -1   5   1  207.68   21.94
  -1   5  -1  250.67   24.97
   1   5   1  227.63   20.91
  -1  -5   1  236.42   29.61
   1   5  -1  262.24   30.71
  -1  -5  -1  241.13   27.78
   1   5   1  247.81   28.99
  -1   5   1  227.06   27.37
   1   5   1  197.68   26.63
  -1   7  -1 1224.45   86.10
   1  -7   1 1526.19   92.97
  -1  -7   1 1326.66   93.50
   1   7  -1 1486.48   77.30
  -1   7  -1 1264.07   83.29
  -1   7   1 1371.35   83.83
   1   7   1 1275.01   82.49
  -1   7  -1 1397.91   82.47
  -1   7   1 1354.63   88.74
  -1   7  -1 1366.72   73.07
   1  -7  -1 1291.01   89.22
   1   7  -1 1375.85   83.75
  -1  -7   1 1225.57   82.71
   1   7   1 1101.67   83.60
  -1   7   1 1498.37   79.61
   1   7  -1 1428.83   91.81
   1  -7   1 1150.50   88.89
   1   7  -1 1320.69   85.83
  -1   7   1 1274.64   75.23
   1   7  -1 1389.84   82.62
  -1  -7  -1 1262.91   91.94
  -1  -7  -1 1275.14   85.56
   1   7   1 1379.53   85.23
   1   7   1 1400.07   78.92
  -1   7  -1 1316.33   77.65
   1  -7  -1 1493.64   99.76
  -1   7   1 1325.56   83.06
  -1   9  -1  263.61   41.44
  -1   9  -1  328.14   47.55
  -1   9   1  398.91   43.40
   1  -9  -1  453.45   54.00
   1  -9   1  398.66   53.80
   1   9  -1  430.34   52.84
  -1  -9   1  374.80   52.49
  -1  -9   1  338.87   44.51
  -1   9   1  354.82   47.62
  -1   9   1  318.18   44.31
   1   9   1  405.10   45.35
  -1   9  -1  395.68   45.55
   1  -9   1  398.24   48.68
  -1  -9  -1  354.10   50.27
   1  -9  -1  431.92   56.61
  -1   9   1  320.28   43.07
   1   9  -1  362.84   43.45
   1   9  -1  389.23   47.61
   1   9   1  317.34   45.97
   1   9   1  337.91   46.38
  -1   9  -1  387.39   43.66
  -1  -9  -1  365.12   46.94
   1   9  -1  358.92   46.85
   1   9   1  325.91   44.72
  -1  11  -1   15.55   28.35
  -1 -11  -1  -18.35   22.48
  -1  11  -1   11.56   24.39
   1  11  -1   -5.89   29.27
   1  11  -1   20.33   25.51
  -1  11   1    0.05   26.49
  -1 -11   1   16.82   25.07
   1  11   1   14.12   30.21
  -1  11   1   -0.09   26.19
   1 -11   1  -29.42   22.89
   1  11   1   45.41   30.30
   1 -11  -1  -36.87   24.24
  -1  11  -1    2.97   25.51
   1  11   1    3.60   26.29
   1 -11   1   31.76   29.06
  -1 -11   1   52.54   29.27
  -1  11   1   -3.26   23.59
   1  11  -1   -2.44   25.30
   1 -11  -1   -7.88   27.26
  -1 -11  -1   33.14   25.98
   2   0   1   -1.72    1.91
  -2   0  -1   -5.55    1.69
  -2   0   1   -5.12    2.16
  -2   0  -1   -0.80    2.10
  -2   0   1    0.35    3.27
  -2   0  -1   -3.61    2.34
   2   0   1   -4.74    1.91
   2   0   1   -7.13    2.22
  -2   0   1   -5.18    1.39
  -2   0   1    0.93    2.26
  -2   0   1   -3.55    2.81
  -2   0   1   -2.20    1.68
  -2   0  -1   -0.75    3.10
   2   0   1   -3.01    3.13
  -2   0   1   -8.16    1.75
  -2   0   1   -2.78    1.66
  -2   0  -1   -4.73    3.26
  -2   0   1   -1.94    1.34
   2  -2   1  260.51   21.16
  -2   2  -1  274.30   18.11
   2  -2  -1  269.88   22.89
   2   2  -1  300.70   18.24
   2  -2   1  305.45   21.50
   2   2   1  271.64   18.05
  -2   2  -1  306.62   19.29
  -2  -2  -1  241.96   18.27
   2   2   1  254.05   13.68
   2   2  -1  307.67   20.43
  -2   2   1  274.04   18.71
  -2  -2  -1  288.76   18.95
  -2   2   1  304.83   15.87
  -2   2  -1  272.41   20.47
  -2   2  -1  276.06   15.89
  -2   2   1  279.80   18.27
  -2   2  -1  285.13   20.24
   2   2   1  261.62   19.84
   2   2  -1  291.33   15.13
  -2  -2  -1  268.38   22.00
  -2  -2  -1  251.84   18.65
  -2   2   1  273.34   18.86
  -2  -2   1  247.19   20.19
   2  -2  -1  248.46   22.05
   2   2   1  237.37   19.41
  -2   2   1  246.26   19.19
   2  -2   1  234.52   21.33
   2   2   1  263.76   20.49
   2   2  -1  254.51   20.61
  -2   2   1  297.01   20.42
  -2  -2   1  264.25   19.88
  -2  -2   1  269.25   18.57
   2  -4  -1  942.32   50.02
  -2  -4  -1  794.39   55.79
   2   4  -1  819.41   52.15
   2  -4   1  859.26   56.57
   2   4   1  845.71   50.82
  -2  -4  -1  904.15   36.99
   2  -4  -1  825.15   55.24
  -2   4  -1  823.23   43.22
   2  -4   1  851.86   48.08
   2   4   1  848.52   52.40
  -2   4   1  918.36   45.90
  -2   4   1  863.91   46.97
   2   4  -1  860.67   50.95
   2   4  -1  882.31   45.82
   2  -4   1  705.93   52.15
   2   4   1  904.50   55.42
  -2   4   1  771.03   48.81
  -2   4   1  860.71   44.42
  -2  -4   1  833.71   50.49
  -2   4   1  836.50   52.69
  -2   4  -1  814.43   46.37
  -2  -4  -1  859.45   51.12
  -2  -4   1  882.15   56.65
   2   4  -1  838.29   54.60
  -2   4  -1  763.14   51.53
  -2   4  -1  852.31   48.65
  -2  -4   1  869.05   50.45
  -2   4  -1  863.26   51.09
  -2   4   1  921.13   50.01
   2  -4  -1  923.86   60.29
   2   4  -1  912.63   37.77
  -2  -4  -1  791.35   48.05
   2   4   1  872.91   43.32
   2   4   1  882.19   49.89
   2  -6   1  415.99   44.02
   2  -6   1  426.40   46.56
  -2   6   1  503.19   37.05
  -2   6  -1  487.44   39.03
   2   6  -1  404.90   40.90
   2   6   1  474.62   41.14
  -2  -6   1  484.70   42.72
   2   6   1  476.46   42.84
   2   6   1  439.26   42.51
  -2   6  -1  461.94   45.36
   2  -6   1  458.33   35.46
   2   6  -1  441.50   46.08
  -2   6   1  467.62   44.15
  -2   6   1  561.97   37.31
  -2   6  -1  474.51   41.56
   2   6   1  543.51   35.13
   2  -6  -1  511.46   38.35
  -2  -6  -1  408.51   41.34
  -2   6  -1  517.87   37.37
   2   6   1  447.00   45.56
  -2   6   1  524.81   43.80
  -2   6   1  509.61   42.43
   2  -6  -1  450.09   49.83
  -2  -6  -1  467.05   48.14
  -2   6   1  411.38   36.77
  -2   6  -1  495.31   43.27
  -2  -6   1  456.77   47.22
   2  -6  -1  596.55   51.15
   2   6  -1  502.36   39.29
   2   6  -1  472.10   44.19
  -2  -6  -1  534.60   42.79
  -2   8   1   34.73   18.63
  -2  -8   1   19.39   15.32
  -2   8   1   14.44   14.86
  -2   8  -1   40.65   19.77
  -2   8   1   59.11   21.29
  -2  -8  -1    7.90   18.06
  -2  -8   1   35.64   16.98
   2  -8   1   19.48   20.44
  -2  -8  -1   26.94   18.56
  -2   8  -1   25.45   18.10
  -2   8   1   12.72   14.95
   2   8   1   46.08   22.23
   2   8  -1   40.95   27.39
  -2   8  -1   21.20   16.10
   2  -8   1   23.95   20.37
   2  -8  -1   77.01   25.09
  -2   8   1    8.12   18.89
   2   8   1   34.21   16.30
   2   8   1    7.08   16.95
   2  -8  -1   -9.94   18.94
   2   8  -1   42.99   17.52
   2   8  -1    4.78   18.60
  -2   8  -1    9.91   16.01
   2   8  -1   17.90   19.95
   2   8  -1   20.28   16.25
   2   8   1   39.98   22.56
   2  10   1  -22.97   18.89
  -2 -10   1   27.05   21.75
  -2 -10   1   -9.77   20.67
   2  10  -1   39.14   21.93
   2 -10   1   36.91   20.36
  -2  10   1   -1.03   17.71
   2  10  -1   21.16   24.90
   2  10  -1    7.17   21.86
   2 -10  -1   10.10   22.61
   2  10   1  -17.65   19.88
  -2  10   1   29.17   18.16
   2 -10  -1    8.33   24.99
   2  10  -1   10.69   18.70
  -2  10  -1   16.90   23.83
  -2  10  -1   10.33   17.40
  -2  10  -1    4.71   16.08
   2  10   1   -0.78   21.81
  -2  10   1  -13.68   17.96
  -2 -10  -1    8.09   19.58
   2 -10   1   39.59   27.40
   2  10   1   12.59   18.29
  -2 -10  -1   66.83   23.36
   3  -1  -1 1352.40   58.82
  -3   1   1 1375.04   59.98
  -3   1  -1 1377.26   54.45
   3   1  -1 1441.07   58.73
  -3  -1  -1 1496.49   58.81
   3  -1   1 1464.15   60.55
  -3   1   1 1373.97   57.01
  -3   1   1 1405.98   56.02
   3  -1  -1 1442.26   60.92
  -3  -1   1 1392.99   54.54
  -3  -1   1 1346.29   57.86
  -3  -1  -1 1447.42   52.27
   3  -1   1 1419.96   57.61
  -3   1   1 1384.69   57.74
   3  -1   1 1407.88   63.69
   3   1   1 1429.05   57.17
  -3  -1   1 1395.65   58.02
   3  -1   1 1383.35   60.11
  -3  -1  -1 1408.83   57.97
  -3   1  -1 1434.92   55.32
   3   1   1 1412.70   58.17
  -3  -1  -1 1403.31   57.01
  -3   1  -1 1394.19   57.05
   3   1   1 1348.53   59.64
  -3   1   1 1359.20   55.57
  -3   1  -1 1388.03   55.75
  -3   1   1 1407.99   52.65
  -3   1  -1 1366.37   57.67
   3   1  -1 1427.98   57.65
  -3  -1   1 1450.09   58.49
  -3   3   1 1760.15   81.83
  -3   3   1 1768.68   76.88
   3   3  -1 1883.13   71.65
   3   3   1 1735.65   83.61
  -3   3  -1 1765.60   75.11
  -3  -3   1 1793.04   81.27
   3  -3  -1 1934.73   89.85
  -3   3   1 1750.54   78.88
   3   3   1 1865.57   76.38
  -3   3  -1 1813.21   77.00
   3   3   1 1837.31   79.72
   3  -3   1 1679.80   85.64
  -3  -3  -1 1719.51   79.67
  -3  -3   1 1737.18   85.19
  -3   3   1 1735.20   77.30
   3   3  -1 1749.71   76.15
   3   3  -1 1855.09   80.53
   3   3  -1 1705.53   83.83
   3  -3   1 1789.47   86.20
   3  -3   1 1724.65   82.50
  -3   3   1 1941.88   72.44
  -3  -3  -1 1783.50   79.42
   3   3   1 1757.90   81.47
   3  -3  -1 1837.10   87.52
  -3   3  -1 1793.09   82.70
  -3   3  -1 1743.49   79.86
  -3  -3  -1 1825.44   86.96
  -3   3  -1 1694.37   72.24
   3  -3  -1 1848.05   83.50
   3   3  -1 1709.23   82.43
  -3  -3   1 1734.19   77.87
   3   3   1 1777.38   67.09
  -3  -3  -1 1916.02   78.90
  -3   3   1 1815.16   77.91
  -3  -5  -1  173.12   26.29
   3  -5  -1  203.76   30.35
   3   5  -1  187.50   21.31
   3   5   1  168.50   25.79
  -3  -5   1  206.97   26.67
  -3  -5  -1  184.77   24.52
   3  -5   1  168.76   27.43
   3   5   1  226.32   27.25
  -3   5  -1  180.12   25.62
   3   5  -1  176.99   24.21
  -3   5  -1  166.70   22.72
   3  -5  -1  200.21   26.87
  -3   5   1  217.84   26.02
   3   5   1  176.33   24.31
   3   5  -1  184.12   16.00
  -3  -5  -1  152.17   21.95
  -3  -5   1  233.51   24.84
   3  -5  -1  179.44   22.48
  -3   5   1  221.74   22.44
  -3   5  -1  184.41   21.49
   3  -5   1  148.79   24.17
  -3   5   1  194.78   23.59
   3   5   1  179.10   24.53
   3   5  -1  182.47   26.22
  -3   5  -1  193.17   23.72
   3   5  -1  238.59   28.70
   3   5   1  220.35   20.82
  -3   5   1  201.24   23.37
  -3   5   1  159.90   22.72
  -3   5  -1  214.15   21.71
  -3   5   1  206.92   20.32
  -3  -5   1  186.45   24.89
   3  -5   1  201.12   23.28
  -3  -7  -1 1139.42   72.49
   3  -7  -1 1163.74   83.96
   3  -7   1 1006.02   78.78
   3   7  -1 1182.23   67.86
   3   7  -1 1014.97   77.86
  -3   7  -1  976.05   73.35
   3  -7  -1 1063.44   84.40
  -3   7  -1 1100.82   63.82
  -3   7  -1 1067.72   72.16
   3   7   1 1107.94   76.31
   3   7   1 1081.26   69.98
  -3   7   1 1062.97   70.65
   3  -7   1 1037.83   82.29
  -3  -7  -1 1062.95   72.84
  -3   7   1 1244.32   70.26
   3   7  -1 1121.63   77.46
   3   7  -1 1081.09   73.76
  -3  -7  -1  995.85   79.68
   3   7   1 1108.82   76.15
  -3   7   1 1155.28   64.43
  -3  -7   1 1035.63   80.44
   3   7   1  963.16   76.40
  -3   7   1 1131.17   72.55
  -3   7  -1 1124.36   71.06
  -3   7   1  997.07   73.99
  -3  -7   1 1020.77   71.87
  -3   7  -1 1107.10   66.63
  -3   9  -1  410.74   44.59
  -3  -9  -1  497.59   58.52
   3   9   1  447.62   54.86
   3   9  -1  495.01   58.34
  -3   9  -1  357.45   45.88
   3   9   1  422.23   51.33
   3   9  -1  469.43   52.13
  -3   9  -1  379.88   49.43
  -3  -9   1  491.37   52.77
   3   9   1  532.73   53.00
  -3   9  -1  486.88   51.42
   3   9  -1  474.65   52.65
   3   9   1  480.17   52.53
  -3  -9   1  410.33   53.36
  -3   9   1  459.61   53.07
  -3   9   1  464.81   50.07
  -3   9   1  457.04   51.36
   3  -9   1  380.40   53.92
   3  -9   1  431.73   54.58
  -3  -9  -1  448.98   50.04
   3   9  -1  451.65   51.51
   3  -9  -1  392.94   55.98
   3   9   1  456.24   52.56
   3  -9  -1  454.32   56.02
   3 -11   1  -46.66   22.52
   3  11  -1    4.65   26.03
   3  11   1   14.05   28.79
  -3  11  -1    7.66   24.31
  -3  11   1   57.47   30.28
   3  11   1  -19.34   31.74
   3 -11   1   15.94   32.01
  -3  11  -1    0.08   32.61
  -3 -11  -1   18.89   25.22
  -3  11   1   12.99   26.48
   3  11  -1    1.48   35.01
  -3  11  -1  -16.45   23.33
   3  11   1  -11.50   24.30
  -3 -11   1    7.82   22.90
   3 -11  -1   -9.13   34.89
   3  11  -1    1.62   23.04
  -3 -11   1   -6.40   30.65
   3  11  -1  -29.38   23.87
  -3 -11  -1   25.48   23.57
   3 -11  -1   49.00   24.68
  -3  11   1   -0.53   22.66
  -4   0   1  -10.02    4.46
   4   0  -1   -1.17    5.72
  -4   0  -1   -3.31    5.43
   4   0   1   -2.66    6.90
  -4   0  -1    0.16    6.00
  -4   0  -1    8.12    4.41
   4   0   1   -1.48    3.93
   4   0   1    0.04    5.91
   4   0  -1    0.98    4.65
  -4   0   1    2.07    3.07
  -4   0   1    8.65    5.28
  -4   0  -1    1.87    5.36
  -4   0   1   -2.82    3.47
  -4  -2   1   49.73   10.13
   4  -2   1   63.55   12.74
   4   2  -1   66.31   10.32
  -4  -2  -1   56.26    9.55
   4   2   1   55.03   11.17
  -4   2   1   43.29    9.41
   4  -2   1   72.31   10.71
  -4   2   1   73.06    7.32
  -4   2   1   61.46    9.84
   4   2  -1   68.48   10.60
   4   2   1   79.27    9.49
  -4  -2   1   49.55   10.54
  -4   2  -1   71.62    8.85
  -4  -2  -1   63.28    7.48
  -4  -2  -1   40.86   10.21
  -4   2  -1   69.32    9.35
   4  -2   1   51.70   10.79
   4  -2  -1   66.31   12.36
  -4   2  -1   66.72    9.54
   4  -2  -1   70.51   12.62
   4  -2  -1   36.61   13.81
   4   2   1   72.90   11.42
   4   2  -1   69.23   11.66
   4   2  -1   75.75   10.33
  -4   2   1   63.33    9.82
  -4   2   1   50.05    8.84
  -4  -2   1   53.75    7.07
  -4   2   1   84.32   12.31
  -4  -2   1   94.64   12.04
   4   2   1   60.20   11.46
  -4   2  -1   43.83    8.93
  -4  -2  -1   57.29   10.34
   4  -2   1   58.53   13.40
  -4   2  -1   75.16   11.93
  -4   4  -1  713.42   39.51
  -4   4  -1  640.56   37.12
   4  -4   1  581.43   46.28
   4   4   1  628.77   44.39
  -4  -4  -1  616.35   42.91
   4   4  -1  618.58   45.88
   4  -4  -1  642.73   50.12
  -4   4   1  755.18   37.09
  -4  -4  -1  722.58   50.18
   4   4  -1  605.78   43.99
   4   4  -1  676.37   34.57
   4   4   1  575.11   43.88
  -4   4   1  694.20   42.17
  -4   4   1  625.45   42.35
  -4   4  -1  611.46   40.41
   4  -4  -1  653.78   49.51
  -4  -4  -1  658.59   40.32
   4   4  -1  659.15   44.99
  -4   4  -1  682.49   43.75
  -4   4   1  654.27   39.98
   4  -4  -1  584.79   43.44
   4   4  -1  713.96   42.28
  -4  -4   1  636.32   46.99
   4  -4   1  688.31   46.17
  -4  -4   1  706.84   46.20
   4   4   1  669.95   38.64
   4  -4   1  653.29   49.46
  -4   4   1  670.44   41.04
  -4   4  -1  671.14   45.22
  -4   4   1  611.86   42.93
  -4  -4   1  681.99   41.16
   4   4   1  628.43   42.83
  -4  -6   1  439.40   41.17
  -4   6  -1  347.97   36.46
   4   6   1  441.60   39.43
  -4   6   1  382.82   40.09
   4   6  -1  391.34   42.38
   4  -6  -1  383.25   38.52
   4  -6  -1  385.39   45.36
   4   6   1  495.90   46.65
   4   6  -1  463.65   46.67
  -4   6   1  449.19   33.90
  -4  -6   1  460.02   46.72
   4   6   1  447.02   34.07
   4   6  -1  463.87   39.47
  -4   6  -1  450.39   35.13
   4  -6   1  479.87   48.12
   4   6   1  391.31   43.08
  -4   6   1  448.24   38.57
   4  -6   1  481.11   40.37
  -4   6  -1  425.54   35.37
  -4   6  -1  399.00   41.02
  -4   6   1  415.63   36.84
  -4   6   1  411.21   34.67
   4  -6   1  412.34   46.14
  -4  -6  -1  390.12   39.41
   4  -6  -1  369.37   45.62
  -4  -6   1  492.86   39.94
   4   6  -1  494.30   43.46
  -4   6  -1  465.68   40.23
  -4  -6  -1  466.63   40.00
  -4   6   1  386.25   38.49
  -4  -6  -1  416.96   45.57
   4   6   1  400.95   40.63
   4   8  -1   61.95   23.28
   4   8  -1   17.74   25.78
  -4   8   1   13.27   11.47
  -4   8  -1   20.90   18.01
  -4  -8   1   41.61   20.51
   4  -8  -1   12.82   22.69
   4   8  -1   35.04   19.34
   4   8   1   21.30   20.48
  -4   8  -1   15.04   16.85
  -4   8   1   11.91   15.86
  -4  -8   1   -5.96   14.21
   4   8   1   46.52   21.80
   4   8   1   31.66   20.83
  -4   8  -1   34.16   16.15
  -4  -8  -1   13.86   18.20
   4  -8   1   23.85   23.94
  -4  -8  -1   29.40   16.46
   4  -8  -1   19.25   19.30
   4   8   1   26.97   22.08
  -4   8   1   10.68   16.54
  -4   8   1    2.75   17.18
  -4   8   1   56.31   16.17
  -4  -8  -1   14.06   19.18
   4  -8   1   17.44   18.79
  -4   8  -1   19.77   17.28
   4   8  -1   18.49   21.21
  -4  10  -1   33.08   20.52
  -4  10   1   -4.61   18.59
   4  10   1   62.38   24.14
  -4 -10   1   27.23   21.74
  -4  10  -1   65.86   24.43
  -4  10   1   45.09   18.80
   4  10   1    9.98   20.87
   4  10  -1   31.01   24.44
  -4  10  -1   22.79   19.62
  -4 -10   1   52.00   20.30
   4 -10  -1   40.24   25.29
   4 -10   1    2.16   20.42
  -4  10   1   49.53   23.59
   4  10   1   18.19   20.80
   4 -10  -1   19.00   24.01
  -4 -10  -1   23.16   18.18
  -4 -10  -1   54.17   24.13
   4  10   1   -1.58   20.17
   4  10  -1   33.29   22.39
   4 -10   1   12.15   25.82
   4  10  -1   13.67   20.76
   4  10  -1   31.66   18.33
  -5   1  -1 1976.69   85.70
   5  -1  -1 2118.26   82.53
   5  -1   1 2063.81   89.13
  -5   1   1 2046.35   86.70
  -5   1   1 2070.06   84.64
  -5   1   1 2114.16   78.32
  -5  -1  -1 1928.14   83.41
  -5  -1   1 1987.47   83.20
   5   1  -1 2020.78   86.87
   5   1   1 2074.64   88.73
   5  -1   1 2049.83   79.41
  -5  -1  -1 2085.58   80.05
   5  -1  -1 2110.05   86.15
  -5  -1   1 2032.76   77.09
   5   1  -1 2055.58   85.79
  -5   1   1 1999.00   81.33
  -5   1  -1 1922.74   81.05
  -5  -1   1 1910.60   82.05
  -5   1  -1 1897.51   82.08
   5   1   1 1998.43   86.61
  -5  -1  -1 1971.85   83.31
  -5  -1   1 2078.29   83.74
  -5   1  -1 2017.27   84.54
   5  -1   1 2063.20   93.00
  -5   1  -1 1931.45   80.94
   5  -1   1 2029.62   84.67
  -5  -1   1 2083.88   85.93
  -5  -1  -1 2095.06   86.02
  -5  -1   1 2102.40   81.47
   5   1   1 1942.59   84.56
  -5   1   1 2016.11   82.75
   5  -1  -1 2108.38   92.06
  -5   3   1 1262.78   58.61
  -5  -3  -1 1234.74   54.90
  -5   3  -1 1294.40   57.04
   5  -3   1 1239.00   68.65
   5  -3  -1 1147.90   66.13
   5   3  -1 1285.54   51.31
  -5  -3   1 1219.61   63.80
   5   3   1 1126.89   61.29
   5  -3  -1 1174.16   67.08
  -5   3  -1 1180.90   62.03
  -5   3   1 1221.37   59.46
  -5  -3  -1 1177.24   64.20
  -5  -3   1 1199.26   63.85
   5  -3   1 1219.78   65.07
  -5  -3  -1 1180.79   62.52
   5   3   1 1240.65   63.65
  -5   3  -1 1154.22   57.13
   5  -3  -1 1206.96   69.27
   5   3  -1 1246.17   66.11
   5  -3   1 1323.99   70.23
  -5   3   1 1251.00   59.93
  -5   3   1 1277.62   51.91
  -5  -3   1 1277.86   65.25
  -5   3  -1 1206.43   55.33
  -5  -3  -1 1214.15   61.94
  -5  -3   1 1224.77   55.65
   5   3   1 1303.05   51.52
   5   3  -1 1227.30   60.51
  -5   3  -1 1202.01   60.00
   5   3   1 1091.27   63.16
   5   3  -1 1213.26   61.27
   5   3   1 1293.20   61.11
   5   3  -1 1303.97   58.23
  -5   3   1 1130.02   60.95
   5  -5   1   90.10   20.56
  -5  -5   1   80.75   15.09
   5  -5  -1   91.37   20.61
  -5   5  -1   67.52   13.58
   5  -5   1   75.63   19.96
  -5   5   1  111.39   17.62
  -5  -5  -1   95.89   15.76
  -5  -5  -1   70.38   16.61
   5   5   1   49.20   14.74
   5   5  -1   84.23   17.56
  -5   5   1  109.72   14.70
   5   5   1  122.58   22.00
   5   5   1   90.30   18.77
   5   5   1   89.89   17.63
   5   5  -1   83.51   19.13
  -5   5   1   91.06   18.52
  -5   5  -1   81.28   18.89
   5  -5   1   91.81   23.13
  -5   5  -1   68.84   15.38
  -5   5  -1   92.77   17.17
  -5  -5  -1   78.19   18.74
  -5  -5   1   64.59   17.85
  -5   5   1  105.76   17.54
   5   5  -1   99.78   14.07
   5   5   1   72.00   18.79
   5   5  -1   87.88   19.90
   5  -5  -1   81.23   22.10
  -5   5   1  100.02   18.49
   5   5  -1  111.79   22.31
  -5   5  -1   77.75   15.86
  -5  -5   1   94.05   18.82
   5  -5  -1   74.98   21.49
  -5  -7  -1  737.49   59.82
   5  -7   1  781.38   69.14
   5  -7  -1  843.37   73.09
  -5   7   1  802.23   59.04
   5   7  -1  778.91   67.34
   5  -7   1  692.03   66.58
   5   7  -1  863.49   67.81
  -5  -7  -1  707.85   55.33
   5  -7  -1  837.79   72.14
  -5  -7   1  755.17   55.87
  -5   7  -1  923.98   56.39
  -5   7   1  825.52   51.07
  -5  -7  -1  747.41   66.28
  -5   7  -1  767.21   59.48
  -5   7  -1  717.88   61.02
   5   7  -1  851.24   58.57
  -5   7   1  847.76   57.54
   5   7   1  718.20   64.18
   5   7   1  838.88   61.21
  -5   7   1  731.96   60.72
   5  -7   1  797.38   60.43
  -5  -7   1  834.73   68.51
  -5   7   1  767.77   57.30
  -5  -7   1  793.01   61.82
  -5   7  -1  874.70   59.66
  -5   7  -1  839.07   54.24
   5   7   1  808.78   63.51
   5   7  -1  792.56   63.17
   5   7   1  777.45   64.20
   5  -7  -1  875.43   63.87
  -5  -9   1  191.05   30.72
  -5   9  -1  197.87   32.88
   5   9   1  259.16   45.00
   5   9  -1  180.77   36.46
  -5  -9  -1  225.70   37.12
  -5   9   1  283.27   39.27
   5  -9   1  221.46   42.14
  -5  -9   1  272.23   42.58
   5   9  -1  258.73   42.80
  -5   9   1  190.48   35.13
  -5   9  -1  285.11   37.71
   5  -9  -1  271.90   46.56
   5   9   1  205.19   34.93
   5  -9   1  244.56   39.94
   5   9   1  236.68   40.65
   5   9   1  186.34   36.87
   5  -9  -1  185.37   40.56
   5   9  -1  189.23   37.37
  -5  -9  -1  253.79   41.68
  -5   9   1  276.06   38.42
  -5   9  -1  213.54   37.97
  -5  -9  -1  227.57   36.04
   6   0  -1   -5.40    6.44
   6   0  -1    7.26    9.02
   6   0   1    8.43    9.26
  -6   0   1   -1.77    5.44
  -6   0  -1   -2.88    5.95
  -6   0  -1    4.00   10.49
  -6   0   1   -8.35    4.26
  -6   0   1  -12.07    6.00
  -6   0   1   -3.45    4.45
   6   0   1   -9.70    7.26
   6   0   1  -12.95   10.23
  -6   0   1   -9.09    4.26
  -6   0  -1   -3.14    8.27
   6   0  -1   -1.78    6.73
  -6   0  -1   -8.61    6.62
  -6   2  -1  137.49   14.66
   6   2  -1  133.23   15.84
  -6  -2  -1  135.17   13.82
   6   2   1  111.70   14.85
   6  -2  -1   85.19   16.06
  -6  -2   1  118.89   13.05
   6   2  -1   98.67   16.12
  -6  -2  -1  113.60   14.65
  -6   2  -1  126.13   14.02
   6   2  -1  116.45   15.75
  -6   2   1  107.33   14.06
   6   2   1  132.12   17.57
  -6  -2   1  117.59   14.37
  -6   2  -1  133.55   15.99
  -6   2  -1  122.45   13.58
  -6   2   1  118.40   14.02
  -6   2   1  128.80   15.21
   6  -2   1  132.57   15.32
   6   2  -1  120.30   15.12
   6  -2  -1  123.63   16.70
   6  -2  -1  129.28   19.70
   6  -2   1   98.20   15.34
  -6  -2   1   97.29   14.43
  -6  -2   1  117.65   14.78
   6   2   1  115.21   15.62
  -6  -2   1   98.76   10.00
   6  -2   1  105.06   18.28
  -6  -2  -1  122.47    7.81
  -6  -2  -1  106.66   15.94
   6  -2   1  114.89   17.77
  -6   2  -1  115.06   14.41
   6   2   1  119.34   15.19
  -6   2   1  131.34   14.20
  -6  -2  -1  125.02   15.00
  -6   2   1  119.85   12.15
  -6  -4   1 1224.76   71.50
   6  -4  -1 1169.46   73.96
   6   4   1 1300.01   70.33
   6  -4   1 1355.62   75.05
  -6   4   1 1420.30   67.04
  -6   4  -1 1392.51   65.71
   6   4   1 1313.45   51.81
  -6  -4  -1 1210.09   69.05
   6  -4   1 1215.55   74.78
  -6   4  -1 1298.26   67.49
  -6   4   1 1314.70   57.30
  -6  -4   1 1184.74   70.33
  -6   4   1 1320.44   66.79
   6   4   1 1375.83   66.73
  -6  -4   1 1364.28   62.55
  -6   4  -1 1379.59   62.16
  -6  -4   1 1234.95   71.10
  -6  -4  -1 1117.06   68.18
   6  -4   1 1328.01   78.97
   6   4   1 1158.86   71.64
  -6  -4  -1 1341.56   74.05
  -6   4   1 1327.11   67.29
  -6   4  -1 1379.01   71.60
   6  -4  -1 1165.67   74.10
  -6   4   1 1168.62   67.73
  -6   4  -1 1316.06   62.93
   6   4  -1 1277.10   67.26
   6   4   1 1286.62   71.62
   6  -4  -1 1226.23   77.48
   6   4  -1 1083.78   70.97
   6   4  -1 1286.26   70.53
  -6  -4  -1 1304.49   61.25
   6   4  -1 1362.58   63.30
  -6   6   1  321.99   33.77
  -6   6   1  331.32   33.20
  -6  -6  -1  332.31   38.12
  -6   6   1  344.19   37.02
  -6   6   1  265.33   30.75
   6   6  -1  267.99   33.58
  -6   6  -1  326.55   29.94
  -6   6  -1  290.83   31.90
  -6  -6   1  329.31   37.55
   6   6   1  269.84   36.62
   6   6   1  318.24   36.11
   6  -6  -1  362.74   44.60
  -6   6  -1  334.27   31.66
   6   6   1  368.18   33.51
   6  -6   1  293.27   38.64
  -6  -6  -1  356.61   32.28
   6   6   1  366.94   38.63
   6   6   1  269.12   35.05
  -6  -6  -1  349.36   41.06
   6  -6   1  281.70   41.12
   6   6  -1  354.92   41.11
  -6   6   1  363.52   28.90
   6   6  -1  298.78   36.87
   6   6  -1  359.58   36.14
  -6  -6   1  365.57   33.04
   6  -6  -1  306.21   37.79
   6  -6   1  375.57   40.85
  -6   6  -1  312.44   33.75
  -6   6  -1  342.36   37.43
  -6  -6   1  286.17   36.96
   6  -6  -1  314.80   42.92
   6   8   1   44.87   22.96
   6  -8  -1   36.33   25.11
   6  -8   1    5.07   15.73
  -6  -8  -1   36.54   23.24
  -6   8  -1   19.58   17.55
  -6   8   1    8.74   16.83
   6   8  -1    5.56   20.64
   6   8   1    8.79   13.32
   6  -8  -1   21.45   16.68
  -6   8  -1   -0.41   16.22
   6   8   1   14.14   18.32
   6   8  -1    7.68   18.91
  -6   8   1   54.75   20.48
  -6  -8   1   -2.11   18.89
  -6   8   1   28.76   16.55
   6   8   1   22.67   21.43
   6   8  -1   30.97   18.46
   6  -8   1   48.76   28.17
  -6   8   1   37.04   19.78
   6   8  -1   40.47   20.90
  -6   8  -1   39.49   15.16
  -6  -8  -1   28.68   17.96
  -6   8  -1   33.63   19.61
  -6  -8   1   26.84   16.41
  -6  -8   1   64.56   19.64
  -6  -8  -1    9.42   16.25
  -6 -10  -1    8.71   22.76
  -6  10  -1   16.62   19.03
   6  10  -1   55.95   22.35
   6 -10  -1   67.07   28.66
   6  10   1   55.18   25.53
  -6 -10   1   22.67   20.70
   6 -10   1   54.29   31.02
   6  10   1   -0.35   20.70
  -6  10  -1   28.42   17.64
   6  10  -1   11.96   23.07
  -6  10  -1   -6.52   17.77
   6  10  -1   67.28   27.69
   6  10   1   59.50   28.71
  -6  10   1   49.95   20.52
   6 -10  -1   77.75   31.18
  -6  10   1   -5.17   20.17
  -6  10   1   39.66   20.57
   6  10  -1   22.06   26.61
   6 -10   1   50.45   28.19
  -7   1  -1  969.67   50.14
   7  -1   1  829.28   55.40
  -7   1   1  901.89   53.55
   7  -1   1  911.12   54.00
   7  -1  -1  851.31   54.90
   7   1   1  942.66   53.66
  -7  -1  -1  890.06   49.21
  -7   1   1  949.70   49.51
   7  -1  -1  953.53   49.61
  -7  -1   1  987.97   52.78
  -7   1   1  945.58   44.19
  -7  -1  -1  882.68   48.90
   7  -1   1  918.59   48.24
   7  -1   1  922.78   39.51
   7   1   1  905.15   54.26
   7   1   1  791.41   48.67
  -7  -1  -1  963.62   39.59
  -7   1  -1  969.44   51.92
  -7  -1   1  987.90   44.45
   7   1  -1  906.64   52.66
  -7  -1   1  893.79   47.71
   7   1  -1 1003.68   53.10
  -7   1  -1  882.10   52.69
  -7   1   1  908.85   49.95
  -7   1  -1  842.91   44.43
  -7   1  -1  824.36   48.06
  -7   1   1  870.38   47.76
   7  -1  -1 1010.16   44.40
  -7  -1  -1  976.58   49.58
  -7  -1   1  845.52   47.56
  -7   3  -1  430.24   30.59
   7  -3  -1  455.10   39.87
   7   3   1  460.58   35.53
   7   3  -1  459.88   29.65
   7  -3   1  463.64   40.62
   7  -3   1  439.58   34.12
  -7   3  -1  449.04   28.82
  -7   3  -1  461.58   32.58
   7   3   1  435.02   34.33
   7  -3   1  413.08   32.82
   7  -3   1  373.02   37.72
  -7  -3  -1  455.57   23.29
   7   3   1  397.69   27.99
  -7  -3   1  470.43   33.49
  -7  -3  -1  391.85   32.78
  -7  -3  -1  392.77   33.48
   7   3  -1  459.70   35.27
  -7   3   1  426.02   31.53
   7  -3  -1  377.52   39.18
   7  -3  -1  437.43   35.95
  -7  -3  -1  472.29   33.32
   7   3   1  373.18   34.00
  -7   3   1  351.63   28.39
  -7   3   1  419.68   30.65
  -7   3  -1  402.87   32.06
   7   3  -1  426.29   32.26
  -7  -3   1  424.39   33.74
  -7  -3   1  438.23   25.40
  -7  -3   1  459.39   35.68
   7   3  -1  390.03   32.65
  -7   3   1  420.23   26.40
  -7   3  -1  406.50   29.80
  -7   3   1  450.83   32.59
  -7  -5   1   52.55   17.18
  -7   5   1   39.84   15.20
  -7   5  -1   49.14   14.78
   7  -5   1   27.78   18.75
  -7  -5   1   37.06   14.01
  -7  -5  -1   51.83   16.98
   7  -5  -1   36.97   17.19
   7   5  -1   69.19   17.79
  -7   5  -1   35.33   12.15
  -7  -5  -1   37.78   10.35
  -7  -5  -1   71.22   15.04
  -7  -5   1   38.73   10.29
  -7   5   1   41.05   10.71
   7  -5  -1   62.57   21.69
   7  -5   1   35.20   18.40
  -7   5  -1   48.32   14.55
   7  -5   1   79.40   16.94
   7   5  -1   58.83   19.02
   7   5   1   41.90   14.20
   7   5   1   20.68   13.94
  -7   5  -1   53.51   12.72
  -7   5   1   32.64   14.11
  -7   5   1   28.12   11.55
   7   5  -1   10.15   16.74
   7   5  -1   57.70   15.30
   7  -5  -1   41.91   19.18
   7   5   1   43.73   17.61
   7  -5   1   98.53   24.70
   7   5   1   63.87   15.55
  -7   5  -1   65.54   17.06
  -7  -5  -1   36.95   17.01
  -7   5   1   62.23   14.04
  -7  -7  -1  815.03   67.08
  -7  -7   1  782.16   65.18
  -7  -7  -1  683.64   58.91
   7  -7   1  772.41   71.49
  -7   7  -1  865.45   54.00
  -7   7  -1  822.39   55.40
   7  -7  -1  746.76   63.99
   7   7   1  683.22   56.48
   7   7  -1  639.51   60.82
  -7  -7   1  694.33   61.86
  -7   7   1  750.21   56.28
  -7   7   1  705.20   59.28
  -7   7  -1  769.89   56.14
  -7   7   1  825.81   58.76
   7   7  -1  851.01   65.54
   7  -7  -1  700.58   69.04
   7   7   1  680.85   63.78
   7   7   1  694.34   60.44
   7  -7   1  609.29   62.47
  -7   7  -1  732.07   56.98
  -7   7   1  871.08   59.12
   7   7  -1  689.95   64.82
   7   7  -1  754.32   58.56
  -7  -7   1  794.21   54.48
  -7  -7  -1  813.00   54.49
  -7   7  -1  792.82   62.61
   7  -7   1  866.60   67.41
   7  -7  -1  659.59   64.76
   7   7   1  708.89   62.36
   7  -9  -1  184.65   41.36
   7   9   1  243.55   39.22
   7   9  -1  210.61   38.19
   7   9   1  167.89   35.72
  -7   9  -1  339.22   39.46
   7  -9  -1  298.99   47.32
   7  -9   1  218.53   43.14
  -7  -9  -1  269.46   42.38
  -7  -9   1  204.31   35.79
   7   9   1  284.77   45.86
  -7   9   1  205.32   33.71
  -7   9  -1  221.31   36.49
  -7   9   1  224.90   34.65
   7   9  -1  182.22   37.50
  -7   9  -1  216.14   37.57
   7   9  -1  192.72   38.32
   7  -9   1  189.73   39.02
   7   9   1  238.08   39.97
  -7  -9  -1  252.72   42.60
  -7   9   1  240.21   36.30
  -7  -9   1  280.17   43.71
  -8   0   1    1.61    6.37
  -8   0  -1    2.95    6.42
   8   0   1   -7.06   10.11
   8   0  -1    3.48    7.89
   8   0  -1   -1.32    8.18
   8   0   1  -13.03    7.71
   8   0  -1   -0.89    6.63
   8   0  -1   -1.69   13.52
  -8   0  -1   -1.10    6.10
  -8   0  -1   -5.65    7.87
  -8   0   1    8.36    6.36
   8   0   1   -1.21   11.93
  -8   0   1    2.73    7.36
  -8   0  -1   -5.91    8.21
  -8   0   1    5.21    6.29
  -8   0   1    1.47    7.63
  -8  -2   1   92.76    9.55
  -8   2  -1  106.88   16.39
  -8  -2   1   67.16   13.10
   8   2  -1  136.12   19.17
  -8   2   1   96.38   15.09
  -8   2  -1   63.90   15.49
  -8   2  -1   97.04   14.33
   8   2  -1   89.74   16.47
   8  -2   1  106.09   14.21
   8   2   1  111.21   17.72
   8   2  -1  114.03   19.94
  -8  -2  -1   99.67   16.11
   8  -2   1   93.24   17.59
   8  -2   1  127.93   20.14
  -8   2   1   95.22   15.73
  -8   2   1   78.23   14.01
   8   2   1   82.65   16.87
  -8   2   1  110.10   12.26
   8  -2  -1  120.95   20.33
   8   2   1   54.03   13.38
   8  -2   1  133.44   21.92
  -8  -2  -1  105.30   16.51
   8   2   1  100.41   18.64
  -8  -2   1   97.41   11.55
  -8  -2  -1  109.81   11.82
  -8  -2   1  103.83   16.55
   8  -2  -1   99.11   19.13
  -8  -2   1   90.64   14.94
  -8   2   1   94.00   15.35
  -8   2  -1  107.59   14.92
  -8   2  -1   85.27   14.34
  -8  -2  -1  102.97   16.14
   8  -2  -1   94.18   16.09
  -8   4  -1  391.57   29.06
  -8  -4  -1  368.29   33.53
  -8  -4   1  417.82   26.73
   8   4   1  302.33   33.20
  -8   4  -1  368.36   31.26
   8   4  -1  448.72   40.35
   8   4  -1  426.42   34.75
   8  -4  -1  436.66   42.95
   8  -4   1  412.34   42.91
  -8   4  -1  378.78   34.51
  -8  -4   1  395.74   36.87
  -8  -4  -1  315.88   34.64
  -8   4  -1  387.50   31.65
  -8  -4   1  318.35   34.91
  -8   4   1  443.76   36.05
  -8  -4  -1  340.54   33.99
   8   4   1  336.07   33.34
   8   4  -1  400.20   26.72
  -8   4   1  390.16   32.27
   8  -4   1  330.02   33.29
   8   4   1  329.33   34.71
   8   4  -1  347.19   33.58
  -8  -4   1  375.94   32.75
  -8  -4  -1  380.39   24.19
  -8   4   1  412.86   26.93
  -8   4   1  375.18   32.39
   8  -4  -1  341.19   36.32
   8  -4   1  328.96   37.69
   8   4   1  377.17   25.92
  -8   4  -1  316.89   29.77
   8  -4   1  365.45   35.89
   8  -4  -1  453.80   43.87
   8   4   1  393.54   37.35
   8   4  -1  362.61   35.46
  -8   4   1  375.74   30.79
   8   6   1  213.49   31.75
  -8   6  -1  306.44   35.18
  -8  -6   1  302.22   36.93
  -8   6  -1  324.47   31.39
   8   6  -1  281.02   36.02
  -8   6   1  285.70   25.48
   8  -6   1  325.42   41.52
  -8  -6  -1  321.79   28.29
  -8   6  -1  232.35   30.57
   8  -6  -1  292.05   40.91
   8   6   1  292.27   37.72
  -8  -6  -1  320.85   37.40
   8  -6   1  212.69   37.54
   8   6  -1  164.59   30.87
  -8   6  -1  283.33   26.97
  -8   6   1  245.04   30.86
  -8  -6   1  301.52   27.85
   8  -6   1  232.69   30.82
  -8   6   1  287.86   34.09
  -8   6  -1  279.30   29.94
   8   6  -1  226.07   33.01
   8  -6   1  244.44   37.84
  -8  -6   1  247.91   35.47
   8   6   1  289.56   36.59
  -8  -6  -1  263.56   36.06
  -8   6   1  282.27   32.61
   8  -6  -1  250.31   40.45
   8  -6  -1  199.48   34.35
   8   6   1  257.46   34.14
   8   6  -1  307.33   36.37
  -8   6   1  276.88   32.68
  -8   8   1    6.16   16.13
  -8   8   1   60.99   18.94
  -8   8   1   18.08   12.53
   8  -8  -1   43.96   22.64
   8   8  -1    7.98   16.94
   8   8   1   17.04   17.51
  -8  -8   1   -9.43   16.82
   8   8  -1   -4.79   17.22
   8   8  -1   37.30   21.31
  -8   8  -1   41.30   17.76
  -8   8  -1    2.53   16.08
  -8  -8  -1    3.51   17.89
   8   8   1   10.55   17.54
   8   8   1   11.91   18.11
   8   8   1   23.95   21.16
  -8   8   1    6.43   15.76
  -8  -8   1    8.18   19.51
  -8   8  -1   44.31   20.02
   8  -8   1    2.04   21.14
  -8  -8  -1   36.84   23.16
   8   8  -1  -26.48   24.40
   8  -8  -1   44.67   24.17
   8  -8   1    5.99   24.29
  -8 -10   1   39.08   22.23
  -8 -10  -1   21.79   22.13
  -8  10   1   42.85   25.14
  -8  10   1   97.38   25.70
  -8  10  -1    1.25   20.00
   8  10  -1   23.89   24.34
   8  10   1   21.57   25.07
  -8  10  -1   34.02   19.65
   8  10   1   45.40   28.92
   8 -10  -1   17.27   27.87
   8  10  -1   25.16   26.45
   8  10   1   62.49   25.86
   8 -10  -1   45.68   30.83
   8  10  -1   56.29   25.07
   8 -10   1   45.58   27.11
   8 -10   1   31.99   33.39
  -8  10  -1   17.93   21.72
  -8 -10  -1    5.04   27.48
  -8  10   1   -0.92   19.39
  -9   1   1  425.52   28.89
  -9   1  -1  364.84   32.23
  -9  -1   1  491.51   29.36
  -9   1   1  400.41   37.58
   9   1   1  420.88   38.09
   9   1   1  420.76   21.32
   9   1  -1  448.49   25.13
  -9   1  -1  416.37   29.57
   9   1  -1  411.25   35.59
   9  -1  -1  456.09   33.41
   9   1   1  418.58   36.90
  -9   1   1  388.09   32.58
  -9  -1  -1  343.61   33.80
  -9  -1   1  370.83   30.60
  -9  -1  -1  458.53   21.40
  -9  -1  -1  353.04   32.19
  -9   1  -1  381.45   34.15
   9  -1  -1  451.63   26.71
   9  -1   1  382.94   30.54
  -9  -1  -1  376.93   32.67
   9   1   1  415.65   34.95
   9  -1   1  516.62   43.73
  -9   1   1  394.51   33.95
  -9  -1  -1  481.43   34.77
  -9   1  -1  412.11   38.46
   9  -1   1  439.57   21.04
  -9   1  -1  417.41   34.26
  -9  -1   1  385.93   34.40
   9   1  -1  415.35   36.84
   9  -1  -1  404.93   39.05
  -9  -1   1  436.79   34.54
  -9   1   1  384.62   32.35
  -9  -1   1  404.89   32.14
   9  -1   1  378.58   35.83
  -9  -3  -1  618.05   45.02
  -9  -3   1  637.71   46.76
  -9  -3   1  618.87   39.81
  -9   3   1  603.21   42.43
   9   3  -1  647.37   42.28
   9  -3  -1  605.16   49.74
  -9   3  -1  578.40   41.27
  -9   3  -1  613.16   39.37
  -9   3   1  621.66   35.58
  -9   3   1  674.38   45.54
  -9  -3   1  607.30   32.03
  -9  -3  -1  559.01   44.70
   9   3   1  582.31   46.06
  -9  -3  -1  630.03   44.95
   9   3  -1  593.03   45.17
   9   3   1  559.17   46.23
   9  -3   1  531.38   43.91
   9  -3   1  617.98   48.15
   9   3   1  660.77   42.85
  -9  -3   1  590.52   44.05
   9   3   1  598.26   44.48
   9  -3   1  633.13   41.42
  -9  -3  -1  613.48   27.53
   9  -3  -1  710.16   46.55
  -9   3  -1  602.09   43.49
  -9   3  -1  611.89   40.74
  -9   3  -1  569.56   43.26
  -9  -3   1  628.25   44.90
   9  -3   1  664.16   53.86
  -9   3   1  639.62   42.02
  -9  -3  -1  617.45   39.75
  -9   3   1  649.95   43.46
   9   3  -1  636.95   45.68
   9  -3  -1  634.32   51.91
   9   3  -1  677.76   47.57
   9   5   1  140.70   24.83
  -9  -5   1   99.00   19.26
  -9  -5   1   69.76   17.48
   9   5  -1  129.10   24.46
  -9   5  -1  108.75   20.99
  -9   5  -1  109.11   20.77
   9  -5   1  111.16   27.68
  -9   5   1  123.42   20.81
  -9  -5  -1  122.55   22.56
   9   5  -1  127.84   26.02
   9  -5   1  120.41   25.72
  -9   5   1  106.66   16.40
   9   5  -1  127.58   24.74
  -9  -5  -1  126.58   23.07
  -9  -5  -1  131.71   15.22
   9  -5  -1  143.57   27.91
   9   5   1   99.60   23.42
  -9   5  -1  110.24   18.75
  -9   5   1  103.12   20.47
   9   5   1   99.49   22.31
   9   5   1  112.10   21.48
   9   5  -1   99.15   23.61
   9  -5  -1   72.76   25.70
  -9   5  -1  136.10   18.63
   9  -5   1  126.55   29.74
  -9   5   1  130.62   21.82
  -9   5  -1  119.52   21.28
  -9   5   1  145.88   22.99
   9  -5   1  104.05   22.40
  -9  -5  -1  112.75   24.93
   9  -5  -1   90.49   25.20
  -9  -5   1  106.72   21.31
  -9  -5   1  141.85   16.83
  -9  -7  -1  621.85   58.38
   9   7   1  457.68   53.08
   9   7   1  594.06   56.37
  -9   7  -1  661.67   51.63
  -9   7  -1  558.48   50.48
  -9   7  -1  620.99   49.57
  -9   7  -1  547.42   52.41
  -9   7   1  526.19   50.74
   9   7  -1  549.83   50.85
  -9   7   1  580.29   49.25
  -9  -7  -1  574.44   54.48
   9   7   1  597.28   54.08
   9   7  -1  566.84   55.13
  -9  -7   1  575.12   55.61
  -9  -7   1  639.09   59.98
  -9   7   1  496.66   45.67
   9  -7  -1  530.75   59.07
   9  -7   1  628.27   62.55
  -9   7  -1  731.07   46.97
   9  -7  -1  511.41   55.82
   9   7   1  482.98   52.52
   9  -7   1  626.41   60.33
   9  -7  -1  488.80   63.07
   9   7  -1  538.02   58.22
  -9   7   1  650.73   53.63
   9   7  -1  463.93   51.75
   9  -7   1  609.26   65.37
   9  -9   1  175.88   39.22
  -9  -9   1  203.21   38.77
  -9  -9  -1  164.14   34.12
   9   9  -1  188.48   37.66
  -9   9   1  191.52   33.05
  -9   9  -1  158.49   30.72
  -9   9   1  184.46   34.89
   9   9   1  231.72   40.64
  -9   9  -1  206.32   32.53
  -9   9  -1  179.38   35.07
   9  -9   1  199.89   44.46
   9  -9  -1  118.41   35.12
   9   9   1  217.73   46.82
  -9  -9   1  170.09   30.34
  -9   9   1  171.99   30.12
   9  -9  -1  240.18   46.54
   9   9   1  188.59   37.28
  -9  -9  -1  233.84   41.23
   9   9   1  236.37   38.46
   9   9  -1  207.75   39.92
   9   9  -1  189.26   37.84
 -10   0   1  -15.10   12.14
 -10   0  -1   10.94    9.41
  10   0   1   -5.85   15.36
  10   0  -1    5.88   13.07
 -10   0   1  -13.37    5.73
  10   0   1   -7.65   11.31
 -10   0  -1    4.45   14.50
 -10   0   1   18.76   12.09
  10   0   1    2.07   13.76
  10   0  -1    8.82    7.18
  10   0  -1   -9.22   11.40
 -10   0   1    9.40   11.51
 -10   0   1   -6.57    7.09
 -10   0  -1   -7.62    7.77
  10   0  -1   -9.88   15.71
 -10   0  -1   15.69   10.64
 -10   2  -1   11.15    8.86
  10  -2   1   -3.07    8.41
 -10  -2   1    0.23    7.66
 -10   2   1   17.64   10.74
  10  -2  -1   19.13   13.26
  10   2   1    3.30    8.75
 -10   2   1   21.79   10.95
  10  -2   1   26.04   15.28
 -10   2  -1    4.25   10.55
 -10  -2  -1   12.59   10.86
 -10   2   1    9.29   10.75
 -10  -2   1   -2.61    9.31
  10  -2  -1    2.23   17.24
 -10  -2  -1   24.72   12.12
 -10  -2  -1   10.89    5.19
  10   2   1    7.90   11.70
 -10   2   1   15.76    7.83
 -10  -2   1    5.19    5.66
 -10   2  -1   -5.87    9.61
 -10   2  -1    3.18   11.77
 -10   2   1   -0.43   10.92
  10   2   1    5.59   12.51
 -10   2  -1   -9.30   10.23
  10   2   1   19.84   17.16
  10  -2   1   14.67   15.40
  10  -2   1    7.95   11.43
  10   2  -1   -5.14   14.71
 -10  -2   1   -2.10    7.97
  10   2  -1    3.13   11.94
  10  -2  -1   35.16   14.15
 -10  -2  -1    8.42    9.50
  10   2  -1   29.16   15.96
  10   4  -1  174.93   25.51
 -10  -4   1  226.74   30.40
  10   4  -1  208.32   30.39
 -10   4  -1  247.93   24.76
 -10   4  -1  186.40   24.79
 -10   4   1  230.39   26.83
  10   4   1  209.89   24.85
  10  -4  -1  185.96   33.55
  10  -4  -1  222.43   33.60
  10   4   1  202.90   28.68
  10   4  -1  202.72   26.04
  10  -4   1  144.12   23.39
  10   4   1  260.28   32.56
 -10   4   1  197.46   26.27
 -10   4   1  190.98   24.02
 -10   4  -1  205.79   25.70
 -10   4  -1  192.26   25.24
 -10   4   1  189.86   25.63
  10  -4   1  148.71   28.84
  10   4  -1  214.53   28.87
  10  -4  -1  266.63   32.21
  10   4   1  164.22   27.01
 -10   4  -1  183.96   26.83
 -10  -4   1  213.38   30.07
  10   4   1  212.95   30.42
 -10  -4   1  203.97   17.92
 -10  -4  -1  205.82   29.70
 -10  -4  -1  240.78   29.82
  10  -4   1  184.90   32.23
 -10  -4  -1  244.80   26.36
 -10  -4   1  217.96   24.08
 -10   4   1  190.77   20.17
  10  -4   1  236.66   29.42
  10   4  -1  197.50   28.41
  10   6  -1  261.51   38.35
  10  -6  -1  185.38   39.75
 -10   6  -1  178.47   28.55
  10   6   1  243.99   36.23
  10  -6   1  265.07   41.28
  10  -6  -1  285.77   43.45
 -10   6   1  219.31   29.64
  10   6  -1  219.09   32.48
 -10  -6   1  249.31   36.52
  10  -6   1  210.55   36.10
 -10   6  -1  296.23   35.80
  10  -6   1  222.16   30.84
  10  -6  -1  236.03   37.27
 -10  -6  -1  235.15   33.57
 -10   6   1  241.14   33.69
 -10   6  -1  202.37   27.63
  10   6   1  226.78   36.97
 -10   6   1  237.06   28.81
  10   6   1  267.87   37.36
  10   6  -1  193.29   32.46
 -10   6   1  191.23   27.00
  10   6   1  261.98   34.48
 -10   6  -1  253.71   28.69
 -10  -6  -1  173.13   32.87
 -10  -6  -1  261.23   35.71
 -10  -6   1  229.88   31.86
  10  -6   1  239.84   42.77
 -10   6  -1  248.24   32.17
  10  -8  -1   46.76   29.94
  10  -8   1   67.60   30.75
 -10  -8   1   51.48   22.87
 -10  -8   1   19.43   17.86
 -10   8  -1   15.03   18.04
 -10   8   1   38.51   18.04
  10   8  -1   54.15   23.68
  10   8   1   18.28   21.92
 -10   8   1   32.74   20.15
  10   8  -1   38.36   19.50
  10   8  -1   47.26   25.92
 -10   8  -1   31.43   17.07
  10   8   1   34.21   19.70
  10  -8  -1   62.68   31.44
  10   8  -1   31.65   19.30
 -10  -8  -1   12.61   23.38
  10  -8  -1   47.90   26.49
  10   8   1   -0.04   19.46
 -10  -8  -1    7.41   15.65
 -10   8   1   13.55   20.54
 -10   8   1   16.42   15.05
 -10   8  -1   57.36   22.59
  10  -8   1    1.42   28.46
  10  -8   1   22.64   24.66
  10   8   1   23.05   18.89
  10  10   1   14.79   31.51
  10  10   1    1.58   27.74
 -10  10   1   -6.23   20.93
 -10  10  -1   10.80   21.42
 -10 -10  -1   -6.58   29.99
  10 -10  -1   23.81   35.13
  10  10   1   35.08   27.97
 -10  10   1   15.30   24.17
  10 -10   1   61.03   33.38
 -10 -10   1   50.03   35.83
  10  10  -1  -16.89   19.80
  10 -10  -1   52.57   33.64
  10 -10   1   32.78   39.51
 -10  10  -1  -33.30   20.19
  10  10  -1   11.61   26.19
  10  10  -1   53.94   36.38
 -10  10   1   32.30   27.09
 -10 -10   1    5.28   20.51
 -10 -10  -1    3.01   22.32
 -10  10  -1  -25.77   22.28
  11   1  -1  433.06   41.14
  11   1  -1  382.45   36.88
 -11   1   1  361.68   29.71
  11   1  -1  475.68   42.80
  11  -1  -1  404.81   35.32
  11   1   1  353.78   38.93
 -11  -1   1  433.66   30.92
 -11  -1  -1  239.12   31.72
 -11  -1  -1  410.67   34.97
  11  -1  -1  418.08   27.07
 -11  -1   1  332.97   34.97
  11  -1  -1  373.35   41.23
 -11   1  -1  330.06   34.09
 -11   1   1  420.02   38.47
 -11   1   1  385.68   34.57
 -11  -1   1  419.74   36.21
 -11  -1   1  375.15   33.19
  11  -1  -1  399.20   37.52
 -11  -1  -1  388.28   35.94
  11  -1   1  411.68   43.44
  11   1  -1  413.43   26.62
 -11  -1  -1  411.56   35.24
 -11   1  -1  436.81   37.77
  11  -1   1  411.17   39.67
 -11  -1   1  412.39   34.75
 -11   1   1  419.67   37.30
  11   1   1  388.28   40.67
 -11   1  -1  305.95   38.50
 -11   1  -1  441.64   40.17
 -11   1   1  364.54   39.67
  11  -1   1  457.74   34.11
 -11   1  -1  379.95   30.63
  11   1   1  436.74   23.63
  11   1   1  387.83   35.65
 -11  -3   1  290.75   31.31
 -11  -3  -1  268.76   31.32
  11  -3  -1  230.83   34.09
  11  -3   1  247.17   24.52
 -11   3   1  252.98   28.95
  11   3  -1  281.50   33.55
 -11   3  -1  290.26   26.39
  11   3  -1  238.05   30.94
 -11  -3   1  285.78   24.15
 -11  -3   1  318.64   34.32
  11  -3   1  293.24   34.80
 -11   3  -1  238.55   27.63
  11  -3   1  247.72   36.41
  11   3   1  253.28   33.20
 -11   3   1  246.12   22.93
  11   3   1  253.63   29.31
  11  -3  -1  255.78   35.63
 -11  -3  -1  247.53   30.30
 -11  -3  -1  295.44   33.16
 -11  -3  -1  249.67   22.77
 -11   3   1  242.40   29.39
 -11   3  -1  308.17   31.00
 -11   3   1  253.12   29.57
  11   3   1  195.50   27.95
 -11   3  -1  215.11   28.22
  11  -3  -1  294.81   29.82
 -11  -3   1  276.72   31.36
 -11  -3   1  277.83   17.60
  11   3  -1  246.75   32.17
 -11   3   1  282.36   30.49
  11   3   1  290.22   36.02
  11  -3   1  247.32   34.62
  11   3  -1  261.89   32.39
 -11   3  -1  290.59   32.81
  11  -5   1   35.62   25.63
 -11  -5  -1   28.20   15.90
 -11   5   1    1.94   12.49
 -11   5   1   26.14   12.24
  11   5  -1  -19.04   22.17
  11  -5  -1   11.53   19.79
  11   5   1   16.98   16.00
  11   5  -1   19.82   16.83
 -11  -5   1   11.41   16.33
 -11  -5   1   10.30   15.54
 -11   5   1   -4.08   13.37
  11  -5   1   13.45   21.02
 -11  -5   1    8.59   10.90
 -11   5   1   21.17   15.27
 -11   5   1    5.72   14.92
  11   5   1   48.51   17.59
 -11   5  -1   16.13   12.85
  11  -5   1    4.13   16.91
  11  -5   1    9.15   13.59
  11   5  -1   25.80   17.09
  11   5   1    9.99   18.39
 -11   5  -1   11.10   13.44
  11  -5  -1  -22.77   17.92
  11  -5  -1    7.51   21.08
 -11   5  -1   43.18   16.88
 -11   5  -1   30.54   11.73
  11   5  -1   15.68   17.20
  11   5   1  -10.26   13.64
 -11  -5  -1   -0.33   14.61
 -11   5  -1   -4.19   14.97
 -11  -5  -1    7.50   16.56
  11   7  -1  304.76   42.40
 -11  -7  -1  349.39   43.18
 -11  -7  -1  373.71   48.11
 -11   7  -1  342.09   39.44
  11  -7  -1  298.26   45.45
 -11  -7   1  398.91   48.72
 -11   7   1  332.38   38.88
  11  -7  -1  316.29   50.75
  11   7   1  361.06   46.14
  11  -7   1  308.83   42.01
  11  -7  -1  317.75   49.77
  11   7  -1  246.46   42.05
 -11   7  -1  301.98   36.02
 -11   7   1  300.94   36.77
 -11   7  -1  438.77   42.00
  11   7   1  304.81   42.43
  11  -7   1  270.96   46.70
  11   7   1  366.07   47.20
 -11   7   1  315.77   36.83
 -11   7  -1  380.98   43.50
 -11  -7   1  329.88   42.19
 -11   7   1  333.65   41.04
  11   7  -1  202.18   35.91
  11  -7   1  368.42   53.60
  11   7  -1  310.77   40.95
  11   9   1  107.71   33.61
  11   9  -1   71.94   24.46
  11   9   1  159.94   50.96
  11  -9  -1  160.84   37.49
 -11  -9  -1  121.88   26.83
  11   9   1  221.68   41.72
  11  -9   1  114.61   36.45
 -11   9  -1  126.34   26.90
 -11   9   1  105.84   29.01
  11  -9  -1  162.25   41.33
 -11   9   1  116.93   24.69
 -11  -9  -1  115.46   32.62
 -11  -9   1  106.64   33.92
  11  -9   1  166.59   41.41
 -11   9  -1   96.33   26.44
 -11  -9   1   54.96   21.89
  11   9  -1   83.27   32.19
 -11   9  -1  136.38   30.75
 -11   9   1  133.41   28.26
  11   9  -1  139.83   35.16
  11   9   1  106.64   31.47
 -12   0   1   -5.05    8.28
  12   0  -1   -0.39    8.47
 -12   0   1   -2.93    9.45
 -12   0   1   -2.23    7.38
  12   0   1    7.04   15.77
  12   0  -1   -6.03   12.57
 -12   0   1  -36.73   11.32
  12   0   1  -16.57    9.51
  12   0   1   32.00   13.14
 -12   0   1    1.74   12.08
  12   0  -1   -6.17   16.85
 -12   0  -1    2.53   13.80
 -12   0  -1   -5.27   11.89
 -12   0  -1   -8.05    9.05
  12   0   1    4.25   17.44
 -12   0  -1   -5.07    8.78
  12   0  -1   35.68   20.27
 -12   2   1  -11.61   10.35
 -12  -2   1    3.18   11.11
  12   2   1   16.47   14.91
  12  -2   1    7.62   17.37
  12   2  -1    8.29   15.14
 -12   2   1  -19.18   12.78
  12  -2  -1   16.08   17.98
  12  -2   1   16.89   18.78
 -12  -2  -1   -8.80   11.57
  12  -2  -1   -8.22   13.74
  12  -2  -1  -23.40    8.98
 -12  -2   1   13.70    8.30
  12   2  -1   -5.09   15.51
 -12  -2   1  -12.39    8.29
 -12   2  -1  -10.26    7.09
 -12   2   1   -1.82   10.93
  12   2  -1    4.45   16.77
  12  -2  -1    5.62   17.97
 -12   2  -1    4.46   14.17
 -12   2  -1   -6.06   12.98
  12  -2   1   -3.53   12.01
 -12   2  -1    0.43   11.29
 -12   2   1    9.27    8.68
  12   2   1   36.07   17.27
  12   2   1   -5.64   17.58
 -12  -2  -1   -0.16   12.03
 -12  -2  -1  -11.20    8.59
 -12   2  -1    4.37   14.75
  12   2  -1   -0.88   11.76
  12  -2   1   -2.04   12.97
 -12  -2  -1    5.50    5.44
 -12  -2   1   -8.57   10.17
 -12   2   1   -7.28   11.12
 -12  -2   1    7.27   10.55
  12  -4  -1  287.14   34.39
  12   4   1  305.77   40.20
  12  -4   1  371.03   36.38
  12  -4  -1  270.98   40.41
 -12  -4   1  337.89   39.45
 -12   4  -1  440.01   39.61
 -12  -4   1  409.51   34.01
 -12   4   1  298.90   26.58
  12   4  -1  287.32   36.78
  12   4  -1  388.41   40.44
 -12   4   1  309.77   36.27
  12   4  -1  346.29   39.25
  12   4   1  301.34   37.33
 -12   4   1  335.87   37.41
 -12   4  -1  314.57   35.14
 -12   4  -1  297.10   29.43
 -12  -4   1  384.05   39.79
  12  -4   1  299.19   38.90
 -12  -4  -1  357.61   40.80
  12  -4   1  294.16   41.93
 -12   4  -1  318.76   36.30
  12   4   1  345.50   37.82
  12  -4  -1  311.33   42.91
 -12   4   1  275.53   33.41
 -12  -4  -1  359.06   38.81
  12  -4   1  287.95   37.27
  12   4   1  301.66   36.07
 -12  -4  -1  312.62   29.92
 -12   4  -1  382.54   35.61
 -12   4   1  285.26   32.18
  12   4  -1  320.04   36.91
  12   6  -1  124.88   31.37
 -12  -6   1  102.59   29.46
 -12   6   1  112.73   22.82
  12  -6  -1   85.22   28.07
 -12   6  -1  135.88   28.15
  12  -6   1   90.78   31.07
 -12  -6   1  121.02   24.05
  12  -6  -1  115.72   26.77
 -12   6  -1  122.79   21.73
  12   6  -1  133.72   28.79
 -12  -6  -1  129.47   28.77
 -12   6  -1  129.85   26.68
  12  -6  -1   70.00   33.60
  12   6  -1  146.11   30.31
  12   6   1   99.31   28.46
 -12  -6  -1  122.87   27.36
  12  -6   1  114.79   28.08
 -12  -6  -1  115.50   24.93
 -12   6   1  116.40   23.57
  12   6   1  108.73   26.54
  12  -6  -1  134.66   35.64
  12  -6   1  101.66   32.86
 -12   6  -1  122.48   24.61
 -12   6   1  158.38   29.00
  12   6   1  129.76   30.14
  12  -6   1   81.34   30.75
 -12   6   1  153.44   26.61
 -12  -6   1  170.43   33.64
  12   6   1  112.44   34.73
 -12   6  -1  132.10   24.50
 -12   8  -1   18.42   17.85
 -12   8   1   -3.33   16.06
  12   8  -1    0.78   21.18
  12   8  -1    3.84   22.95
 -12   8  -1   40.30   15.50
 -12   8  -1   23.78   16.47
  12   8   1   22.05   21.02
 -12  -8   1   13.17   21.33
  12   8   1   -2.31   19.53
  12  -8   1    4.71   26.76
 -12   8   1    9.57   24.96
  12   8  -1    5.52   19.87
  12   8  -1   17.58   26.92
 -12  -8  -1   13.27   16.58
  12  -8   1   -0.92   29.11
 -12   8   1    9.78   18.18
  12  -8   1   13.82   27.42
  12   8   1   32.10   13.74
 -12   8   1   14.26   14.19
  12  -8  -1  -14.08   23.30
  12   8   1   22.37   22.96
 -12  -8  -1   -7.33   19.00
  12  -8  -1   17.67   23.89
  12  -8  -1   12.27   27.24
 -12  -8   1   17.52   16.76
 -13   1  -1  359.96   35.93
  13  -1  -1  412.12   46.13
  13   1  -1  393.87   30.63
 -13   1   1  357.10   34.81
  13  -1  -1  387.29   37.49
  13   1  -1  352.45   37.20
  13  -1   1  440.49   36.28
 -13   1  -1  379.04   33.35
 -13  -1   1  344.92   34.26
  13  -1   1  293.45   41.06
 -13  -1   1  390.34   38.16
 -13  -1   1  380.91   36.89
 -13   1  -1  347.13   38.92
  13   1   1  324.22   35.78
  13  -1  -1  365.82   38.81
 -13   1  -1  340.52   37.44
 -13   1  -1  402.36   44.23
 -13   1   1  440.48   46.11
 -13  -1  -1  381.31   40.05
 -13  -1   1  310.82   36.02
 -13  -1  -1  421.05   38.79
 -13   1   1  299.79   29.86
 -13   1   1  371.97   39.19
  13   1  -1  337.21   40.50
 -13  -1  -1  351.18   35.21
  13   1  -1  414.52   42.31
 -13  -1  -1  400.10   37.45
  13  -1   1  336.59   38.29
  13   1   1  348.22   41.84
 -13   1   1  430.72   39.95
  13   1   1  331.47   39.45
 -13   3  -1  310.67   36.25
 -13  -3   1  349.30   28.12
  13  -3   1  309.20   43.81
 -13   3   1  260.27   31.45
  13  -3  -1  359.04   35.13
 -13  -3  -1  390.44   41.03
 -13   3   1  321.73   28.68
 -13   3   1  310.18   34.67
  13   3  -1  354.82   38.71
  13   3   1  304.94   37.55
 -13   3  -1  337.56   36.22
 -13   3  -1  298.58   37.13
  13  -3  -1  347.49   42.41
  13   3  -1  345.40   38.71
 -13   3  -1  320.33   29.13
  13   3   1  290.40   36.29
 -13  -3   1  298.22   36.16
  13  -3  -1  307.21   42.74
 -13   3  -1  401.17   38.74
  13   3   1  342.42   37.73
 -13  -3   1  351.98   39.14
  13  -3  -1  269.32   37.25
  13  -3   1  305.94   39.07
 -13  -3   1  295.93   35.08
  13  -3   1  312.57   40.79
 -13  -3  -1  294.87   35.34
  13   3  -1  318.66   39.45
  13   3  -1  324.59   38.06
 -13  -3  -1  327.26   25.17
  13   3   1  319.48   40.55
 -13   3   1  317.59   38.15
 -13  -3  -1  334.26   37.84
 -13   3   1  319.18   35.53
 -13   5  -1   58.25   17.53
 -13   5  -1   61.47   19.60
 -13   5  -1   50.97   16.43
 -13  -5   1   41.81   18.62
 -13  -5   1   41.50   14.28
 -13   5   1   20.24   15.87
 -13   5   1   31.77   18.96
  13   5  -1   28.71   20.64
  13  -5  -1   44.58   29.50
 -13  -5  -1   32.27   17.42
 -13   5  -1   35.68   16.48
  13  -5  -1   29.00   21.68
  13  -5  -1   42.93   24.67
  13   5   1   21.55   24.61
 -13  -5  -1   60.89   25.74
  13  -5   1   22.73   23.03
  13  -5  -1   18.74   18.61
  13   5   1   37.89   18.73
  13   5  -1   52.17   29.06
  13   5   1   42.02   21.66
  13   5   1   26.83   19.62
  13   5  -1   50.85   23.20
 -13   5  -1   61.92   17.90
  13  -5   1   34.21   25.33
 -13   5   1   49.96   17.75
  13   5  -1   11.34   16.43
 -13  -5   1   46.27   19.10
 -13  -5  -1   17.23   15.33
 -13   5   1   20.66   15.72
  13  -5   1   21.64   19.44
  13   7   1  197.49   38.45
 -13   7   1  307.38   41.23
  13   7  -1  250.53   43.01
 -13  -7   1  243.10   37.21
  13  -7  -1  242.21   46.46
  13  -7  -1  202.11   43.07
  13  -7   1  280.26   41.13
  13   7   1  287.93   43.17
 -13   7  -1  255.72   39.34
 -13  -7  -1  322.70   45.77
 -13   7  -1  247.21   37.78
  13  -7   1  220.53   44.82
 -13   7   1  294.63   37.18
  13   7  -1  255.46   42.32
  13  -7  -1  271.73   46.73
  13   7   1  254.67   42.13
  13  -7   1  223.05   44.00
 -13   7   1  293.90   40.55
 -13   7  -1  310.52   37.97
 -13   7  -1  262.58   37.94
  13   7  -1  236.33   40.20
 -13  -7   1  261.33   42.87
 -13   7   1  247.86   35.98
  13  -7  -1  263.51   41.80
 -13  -7  -1  235.21   37.14
 -13  -9  -1  124.21   36.54
 -13  -9  -1   47.80   24.98
 -13   9  -1  105.06   30.49
  13   9   1   90.90   57.77
 -13   9  -1  137.49   28.45
  13   9  -1   83.12   29.31
 -13   9  -1  151.96   31.39
  13  -9  -1   47.30   36.96
 -13  -9   1   50.27   31.67
 -13  -9   1  133.52   31.53
  13  -9   1  133.70   38.86
 -13   9   1  143.64   32.65
 -13   9   1  138.51   30.29
  13   9  -1   66.92   32.77
  13   9   1  101.77   35.68
 -13   9   1   63.03   26.75
  13   9   1  158.84   41.86
  13   9   1   91.23   28.25
  13   9  -1  113.01   36.52
 -14   0  -1    2.72   12.46
  14   0   1   15.35   17.95
 -14   0  -1  -13.40   12.88
  14   0   1  -12.09   18.14
 -14   0  -1  -15.16    8.61
 -14   0   1   -3.72   13.41
 -14   0   1  -10.19    8.95
 -14   0   1  -20.46   13.43
 -14   0   1   38.48   16.96
  14   0  -1    5.19   18.01
  14   0   1    7.77   16.31
 -14   0  -1   13.13   16.67
  14   0   1   -8.80   16.64
  14   0  -1  -46.17   13.27
  14   0  -1   -3.93   19.22
  14  -2  -1   19.40   18.67
 -14   2   1   -2.92   13.89
 -14  -2   1   13.45   12.73
 -14   2   1   17.99   10.57
  14   2   1    1.98   12.89
 -14   2   1    2.90   12.60
 -14   2  -1   -3.00   13.31
 -14  -2   1   -9.99   10.31
  14  -2  -1   -9.20   11.80
  14   2  -1    9.99   23.23
  14   2  -1    0.97   21.06
 -14   2  -1   26.54   15.91
 -14  -2  -1    2.20   10.68
  14  -2   1   16.81   19.31
  14  -2   1  -16.81   18.71
  14   2   1   -3.77   21.78
  14  -2  -1   25.71   23.97
  14   2   1   26.71   20.60
 -14   2  -1   -3.93   11.62
 -14   2  -1    4.50   10.24
  14  -2   1    0.77   13.87
 -14   2   1   11.35   11.89
 -14   2  -1   -4.49   12.12
  14   2  -1  -10.17   11.07
 -14  -2  -1  -24.91   10.51
 -14  -2   1   10.15   11.83
 -14   2   1   -7.47   11.97
 -14  -2   1   -6.36   12.52
 -14  -2  -1   21.35   13.58
  14   4  -1   51.43   24.34
  14   4   1   51.43   18.57
  14   4   1   87.95   23.42
 -14  -4   1   89.24   23.51
 -14   4   1   45.30   18.60
  14  -4   1   92.28   26.46
  14  -4   1   83.51   25.40
 -14   4   1   80.69   21.53
 -14   4  -1   73.20   20.72
 -14  -4  -1  106.21   23.35
 -14   4  -1   85.33   21.34
  14   4  -1  105.55   24.86
 -14  -4   1   53.08   21.84
 -14   4   1   94.33   23.16
 -14   4   1   97.30   16.75
  14  -4  -1   69.00   30.20
  14   4   1  108.83   24.95
 -14   4  -1   90.29   22.14
  14  -4   1   58.53   25.84
 -14   4  -1   79.99   16.26
  14   4  -1   24.47   25.67
 -14   4   1   32.12   14.82
  14  -4  -1   47.11   21.38
 -14  -4  -1   59.69   21.68
 -14   4  -1   44.11   18.38
 -14  -4  -1  105.99   24.35
 -14  -4   1   74.80   21.96
  14  -4  -1   89.37   30.59
  14  -6  -1   64.28   31.25
 -14   6  -1   57.94   24.76
 -14   6  -1   94.63   23.78
 -14   6  -1   52.39   20.76
 -14  -6  -1   43.35   25.05
  14   6   1   82.46   27.39
  14  -6   1   91.86   36.15
 -14   6   1   49.83   20.05
 -14  -6   1   58.71   19.22
 -14  -6  -1    1.41   22.19
 -14   6  -1   56.16   21.50
  14  -6  -1   50.31   24.79
  14   6  -1   70.25   26.13
  14   6  -1   50.88   25.72
 -14   6   1   76.24   23.04
 -14   6   1   71.95   22.82
  14  -6   1   43.04   24.94
 -14  -6   1   48.13   22.31
  14  -6   1   59.16   30.45
  14  -6  -1   57.92   29.95
  14   6  -1   31.09   25.30
  14   6   1   48.70   21.56
 -14  -6   1   61.01   23.03
  14   6   1   64.15   24.04
 -14   8   1   19.28   17.13
 -14  -8   1    8.31   22.90
  14   8  -1   17.46   20.52
 -14   8   1   46.99   22.11
 -14   8   1   19.80   39.28
  14   8  -1    2.04   30.89
  14   8  -1   17.75   18.28
 -14   8   1  -20.04   14.33
  14   8   1   40.91   24.67
 -14   8  -1  -15.07   18.13
  14   8   1  -10.02   19.17
 -14  -8  -1  -20.44   24.68
  14   8  -1   17.96   22.42
  14  -8   1   34.75   29.84
  14  -8  -1  -11.60   27.67
 -14   8  -1   19.31   18.60
  14   8   1  -28.53   17.91
  14   8   1   16.85   22.53
 -14   8  -1    7.33   18.58
  14  -8   1  -41.62   25.03
  14  -8  -1  -64.64   21.62
 -15  -1  -1  101.55   20.69
 -15   1   1  137.51   26.65
 -15  -1  -1  118.76   23.03
 -15   1   1  150.74   28.40
 -15   1   1  105.22   22.44
 -15  -1   1  136.76   25.69
 -15  -1  -1  134.14   25.19
  15  -1   1  135.90   31.17
 -15   1  -1  125.09   26.50
  15  -1  -1  179.68   33.23
  15   1   1  109.66   28.99
  15   1  -1  120.39   24.85
  15  -1   1  104.79   24.87
  15   1   1  102.37   27.55
  15  -1  -1  160.31   29.43
 -15  -1  -1  137.58   26.00
 -15  -1   1   88.60   20.91
  15   1  -1  134.26   30.36
 -15   1  -1  142.57   26.42
  15   1  -1  123.22   29.93
 -15  -1   1  121.58   25.50
  15  -1  -1   99.40   28.45
 -15   1  -1  119.31   21.82
 -15   1   1  121.92   23.14
 -15  -1   1   98.35   23.36
  15  -1   1  103.10   27.06
  15   1   1   65.46   20.56
 -15   1  -1  111.17   22.50
 -15   1   1  137.63   22.05
  15  -3   1  157.93   32.04
  15   3   1  115.03   25.62
 -15   3   1  155.89   28.23
 -15   3   1  146.84   23.54
  15   3  -1  189.45   37.00
 -15   3   1  137.95   28.58
  15  -3   1   90.30   29.93
 -15  -3  -1  172.30   29.40
  15  -3  -1  142.76   30.41
 -15   3  -1  107.00   23.80
  15  -3  -1  147.97   33.82
  15   3  -1  145.36   28.62
 -15   3   1  117.11   23.79
  15   3   1  131.15   29.25
 -15  -3   1   98.61   21.93
 -15  -3  -1  151.56   28.57
 -15   3  -1  118.16   26.71
  15  -3   1  176.16   34.26
 -15   3  -1  126.01   25.29
  15   3  -1  115.03   27.67
 -15   3  -1  166.62   27.26
 -15   3  -1  113.60   18.89
  15   3  -1  233.60   37.04
 -15  -3   1   90.49   24.31
 -15  -3   1  124.43   25.66
 -15   3   1  163.04   28.81
  15   3   1  125.02   30.77
 -15  -3  -1  100.47   24.23
  15   3   1  152.43   35.05
  15  -3  -1   93.16   23.78
 -15   5  -1   40.71   20.30
 -15   5   1   14.61   17.00
  15   5   1   20.50   24.33
 -15   5   1   -9.07   16.13
 -15  -5  -1    0.39   21.94
 -15   5   1   29.53   20.43
  15   5  -1   37.12   21.38
  15   5  -1   -0.19   22.75
 -15  -5  -1   -7.03   15.56
  15   5   1   51.50   22.03
  15  -5   1  -19.67   20.40
  15  -5  -1   22.74   23.29
 -15   5   1   14.30   16.97
 -15  -5   1   18.80   16.51
 -15   5  -1   30.92   17.07
  15  -5   1   22.57   25.94
  15  -5   1   -0.38   22.29
  15   5  -1   41.47   19.62
  15  -5  -1   63.17   27.53
 -15   5  -1   13.69   16.33
  15   5  -1   30.59   24.37
  15   5   1   29.29   24.26
 -15   5  -1   59.56   19.23
 -15   5  -1   31.36   17.41
  15  -5  -1   30.30   21.40
  15   5   1   20.28   18.85
 -15  -5   1   -9.09   16.59
 -15   7  -1  183.08   40.59
 -15  -7  -1  221.10   40.62
  15  -7  -1   84.18   34.39
  15   7   1  149.26   35.90
  15  -7  -1  189.96   41.49
  15  -7   1  145.38   37.88
 -15   7  -1  173.17   31.16
 -15   7   1  193.17   34.55
 -15  -7   1  203.98   39.17
 -15   7   1  181.34   32.29
 -15   7  -1  207.17   34.07
  15  -7   1  215.70   41.91
 -15  -7  -1  126.18   34.70
  15  -7   1  230.00   46.31
  15   7   1  190.79   38.47
  15  -7  -1  156.74   35.65
  15   7  -1  155.41   36.32
  15   7   1  238.18   42.76
 -15   7   1  180.61   34.24
  15   7  -1  269.32   44.30
  15   7  -1  161.44   37.58
 -15   7  -1  193.14   35.18
 -15   7   1  210.12   32.40
 -16   0  -1    3.57   11.60
  16   0   1   -9.86   18.51
 -16   0  -1   15.87   13.08
 -16   0   1   -8.03   15.34
 -16   0  -1   10.42   13.74
  16   0   1  -30.24   15.73
  16   0  -1   -8.90   17.26
 -16   0   1  -20.87    9.97
 -16   0   1    7.69   14.71
  16   0  -1  -29.74   16.40
  16   0   1  -21.31   11.52
 -16   0  -1    2.84   11.40
 -16   0   1    2.94   12.12
 -16   2   1   52.30   14.90
 -16   2   1   44.84   18.56
  16  -2  -1   51.22   29.84
  16   2  -1   42.85   23.97
  16   2   1   43.89   24.30
 -16  -2  -1   29.13   18.39
 -16   2   1   77.21   21.89
 -16   2  -1   44.42   19.03
 -16   2  -1   55.02   18.17
 -16  -2   1   45.12   20.12
  16  -2   1    9.62   21.24
  16   2   1   58.17   19.84
 -16   2  -1   27.80   18.71
 -16  -2  -1   21.96   17.13
 -16   2   1   40.47   21.67
  16  -2   1   72.17   29.33
  16   2   1   25.06   27.10
 -16  -2   1   18.69   15.96
 -16  -2   1    4.06   15.51
 -16  -2  -1   42.45   16.93
  16   2  -1   54.18   20.05
 -16  -2   1   49.63   20.42
 -16   2  -1   38.26   15.45
  16  -2  -1   48.50   25.53
  16  -2  -1   52.41   22.35
 -16   2   1   50.18   19.62
  16   2  -1   63.93   30.75
 -16   2  -1   47.51   17.72
  16  -2   1   34.81   24.85
 -16   4  -1  139.54   27.26
 -16  -4   1   97.96   25.95
  16  -4   1   93.70   31.04
 -16  -4  -1   90.21   25.06
  16  -4  -1   91.81   31.00
 -16  -4  -1   37.72   22.39
  16  -4   1   64.54   31.11
  16   4  -1  114.33   31.90
 -16   4   1  135.87   27.23
 -16   4  -1   88.99   25.32
  16   4   1  116.65   30.82
 -16   4   1  123.40   28.44
 -16   4  -1  116.38   22.33
 -16   4   1  131.18   28.03
  16  -4  -1   88.56   34.31
 -16   4  -1  119.37   27.41
  16   4   1  139.77   35.34
  16   4  -1  150.30   33.25
 -16  -4   1  106.01   26.43
 -16   4   1  126.94   29.14
  16  -4  -1   77.00   25.79
  16   4  -1  131.66   29.70
 -16   4  -1  102.55   23.79
  16  -4   1   89.54   28.40
 -16  -4   1   91.10   26.02
 -16  -4  -1  161.57   31.56
  16   4   1  106.93   27.68
 -16   6  -1   51.70   23.39
 -16   6  -1   58.77   23.60
  16   6  -1   86.15   32.97
  16   6  -1   61.59   27.03
  16   6  -1    7.20   20.09
  16   6   1   53.33   27.14
 -16  -6   1   39.99   21.76
 -16   6   1   44.46   22.10
 -16   6  -1   39.40   20.61
  16  -6   1   79.48   28.77
  16   6   1   13.01   20.35
  16   6   1  101.00   29.70
  16  -6  -1   63.18   24.70
  16  -6  -1   63.63   32.61
 -16   6   1   38.60   18.69
  16  -6  -1   24.01   26.87
 -16   6  -1   59.82   25.05
  16  -6   1   87.85   31.56
 -16   6   1   37.04   22.36
  16  -6   1  102.57   32.00
 -16  -6  -1   50.53   28.14
 -16  -6  -1   40.91   21.78
 -16  -6   1   43.99   21.28
 -16   6   1   23.21   18.83
 -16   8   1  -31.67   23.38
  16  -8  -1  -27.53   28.97
 -16   8  -1    8.74   21.63
 -16   8  -1   28.27   24.54
  16   8  -1    3.46   23.53
  16   8  -1   -2.22   31.68
 -16  -8  -1    4.99   29.66
  16  -8  -1   20.39   31.24
  16   8  -1  -41.56   52.32
 -16  -8   1   70.54   30.93
 -16   8   1   27.55   20.86
  16   8   1  -13.04   28.49
  16  -8   1  -10.08   27.18
  16   8  -1   34.74   25.00
  16  -8   1   -6.92   28.05
 -16   8   1   13.53   23.56
 -16   8  -1   38.39   21.92
  16   8   1  -29.28   29.67
  16   8   1   -2.20   29.56
  17   1  -1   42.82   20.31
  17  -1   1   91.05   28.72
  17   1  -1   36.25   23.00
  17   1   1   75.81   27.85
 -17  -1   1   84.71   23.64
 -17   1   1   59.96   20.83
 -17  -1   1   93.89   24.46
 -17   1  -1   97.93   23.87
  17  -1  -1   90.12   30.17
 -17  -1  -1   78.46   23.07
 -17  -1  -1   66.71   20.72
  17   1  -1  106.76   29.75
 -17  -1   1   84.01   23.76
 -17   1   1   87.27   23.05
 -17  -1   1   76.25   21.95
 -17  -1  -1   56.16   18.63
  17   1   1  -11.09   22.45
 -17   1   1   61.93   18.20
 -17   1   1   72.04   21.75
 -17   1  -1   72.67   23.45
 -17   1  -1   53.31   18.51
  17  -1  -1   51.92   24.73
 -17   1  -1   89.45   23.86
  17   1   1   89.13   22.73
  17  -1   1   40.98   22.34
 -17  -1  -1   53.62   20.54
 -17   1   1  102.98   26.89
  17  -1   1   57.44   22.73
 -17   3   1   30.11   16.68
  17   3   1   42.75   25.47
  17   3  -1   10.55   18.36
 -17   3  -1   46.19   23.86
 -17   3  -1   12.30   15.47
 -17   3  -1   24.42   17.08
  17  -3  -1   36.76   24.71
 -17  -3   1    1.93   20.14
  17  -3   1   23.70   23.57
  17   3  -1   31.98   31.93
  17   3   1   47.15   31.31
  17  -3   1   27.99   30.19
 -17  -3   1   15.85   15.47
  17  -3   1    9.18   18.27
 -17   3  -1   38.48   19.44
  17   3   1   -4.92   16.72
  17  -3  -1   89.43   27.36
 -17  -3  -1   48.87   22.13
  17  -3  -1   32.59   22.39
 -17  -3  -1   -4.61   15.49
 -17   3   1   57.86   24.27
  17   3  -1   23.04   23.38
  17   3   1   55.21   24.60
 -17  -3   1   24.27   17.67
 -17   3   1   50.49   24.03
  17   3  -1   60.97   27.92
 -17   3  -1   47.78   19.41
 -17   3   1   34.33   17.42
 -17   3   1   43.51   17.43
 -17  -3  -1   35.64   19.10
  17   5  -1    4.00   18.66
 -17   5   1   22.05   18.53
  17  -5  -1   12.19   26.53
  17   5  -1   22.72   24.10
 -17   5  -1   22.25   18.19
 -17   5  -1   24.73   20.20
 -17   5  -1   -7.05   12.75
  17  -5   1   -2.32   26.71
  17   5   1   -0.74   17.38
 -17  -5   1   18.16   18.49
 -17   5   1   -8.08   17.85
  17  -5   1    4.46   27.90
 -17   5  -1   -3.24   16.08
  17   5   1  -45.51   18.78
  17   5  -1    7.10   28.98
  17  -5  -1    0.68   21.95
  17   5  -1    6.73   20.84
 -17  -5  -1   -6.74   19.00
 -17   5   1  -10.08   17.19
 -17  -5   1  -21.03   18.32
 -17   5   1   -4.38   15.47
  17  -5   1   37.61   20.95
  17   5   1   34.28   21.87
 -17  -5  -1   -2.74   17.17
  17   5   1   40.02   30.55
  17  -5  -1   -1.16   23.66
  17   7  -1  213.78   44.19
 -17   7  -1  201.66   37.39
 -17  -7   1   88.67   30.08
  17  -7   1   82.24   33.69
 -17   7  -1  129.62   34.64
 -17  -7  -1   74.96   33.90
  17  -7   1   94.79   34.00
 -17   7   1  114.84   36.35
  17  -7  -1   81.48   36.20
  17  -7   1  173.48   41.45
  17  -7  -1   80.48   36.70
  17   7   1  185.68   41.09
  17  -7  -1  187.76   42.00
  17   7   1  112.78   33.52
  17   7   1  136.43   38.10
 -17   7   1   38.87   24.28
  17   7  -1  138.08   38.27
  17   7  -1  140.15   37.62
 -17  -7  -1  161.05   40.09
 -17   7   1  130.69   30.43
 -17  -7   1  196.30   38.89
 -17   7   1   81.01   24.33
 -18   0  -1   20.01   13.58
  18   0   1   -0.42   12.90
 -18   0   1  -23.23   13.07
 -18   0  -1    9.52   16.19
  18   0  -1    4.64   21.22
 -18   0  -1    1.27   15.17
  18   0  -1   13.27   22.82
  18   0   1   10.55   22.45
 -18   0  -1    8.43   14.14
 -18   0   1   10.90   13.62
 -18   0   1   11.01   18.49
 -18   0   1    5.60   15.26
  18   0  -1   17.18   15.82
  18   0   1  -32.21   22.39
 -18   2  -1   -3.76   14.94
 -18   2   1    6.56   17.31
 -18  -2  -1   -8.85   13.23
  18   2   1  -35.82   22.66
  18   2  -1   14.29   23.93
 -18   2  -1   39.56   21.22
 -18  -2  -1   27.79   18.22
 -18   2   1    6.70   17.09
 -18   2   1  -11.43   14.54
 -18   2  -1   30.45   18.02
 -18   2  -1   11.48   15.46
  18  -2   1  -18.67   19.57
  18   2   1   18.54   22.38
 -18  -2   1   23.78   17.74
  18  -2  -1   17.86   21.01
 -18  -2   1    1.25   13.93
 -18   2   1   -5.69   14.08
  18  -2   1   32.00   26.01
 -18  -2   1   16.29   14.06
  18   2   1   -1.51   16.12
  18   2  -1   -6.43   22.96
  18  -2  -1  -10.14   21.05
 -18  -2  -1   25.63   16.27
  18   2  -1  -28.97   16.19
 -18   2   1   -6.99   11.07
 -18   4   1   44.69   21.26
 -18   4   1   57.08   21.37
  18  -4   1  -20.53   26.90
 -18   4  -1   58.13   22.67
 -18  -4  -1   11.91   17.33
 -18   4   1  129.85   25.91
  18   4   1   59.19   32.24
 -18  -4  -1   59.82   20.45
  18   4  -1   38.34   21.49
 -18   4  -1   58.99   20.99
  18  -4  -1   52.12   29.15
  18  -4  -1   46.46   19.97
  18   4   1   70.84   24.97
 -18  -4   1   76.64   25.28
  18   4  -1   12.00   24.09
 -18  -4   1   38.09   24.50
  18   4   1   55.57   25.36
 -18   4  -1   92.41   22.06
  18  -4   1   68.41   25.28
  18  -4   1   63.28   30.19
  18   4  -1   24.00   23.28
 -18   4  -1   52.28   21.41
  18  -4  -1   48.22   28.94
 -18  -4   1   42.84   19.51
 -18  -4  -1   95.47   26.42
 -18   4   1   48.07   23.54
 -18   4  -1   35.14   21.99
 -18  -6  -1    3.80   24.48
 -18   6  -1   76.69   23.17
 -18   6   1  -15.64   17.31
  18   6   1   -9.68   21.14
 -18   6  -1   24.51   21.91
  18  -6   1   -4.57   24.63
  18   6  -1  -16.29   25.43
 -18   6  -1   -2.81   17.47
  18  -6  -1   10.27   30.44
 -18   6   1   43.41   23.19
  18  -6   1   26.13   30.28
 -18  -6  -1  -15.35   20.74
 -18  -6   1    8.75   18.63
 -18  -6   1   -8.02   22.35
  18   6   1    4.47   24.34
  18  -6  -1   -4.54   23.14
  18  -6  -1   -2.75   26.39
  18   6  -1    5.93   23.69
 -18   6   1  -13.90   17.45
  18   6  -1    7.48   23.75
  18  -6   1   30.67   26.28
 -18   6   1    6.38   19.16
 -18   6  -1   34.06   20.98
  18   6   1    8.44   19.53
  19   1   1   66.62   31.94
 -19  -1  -1   97.48   27.00
  19   1   1   75.83   30.35
 -19   1  -1   73.09   22.78
  19   1  -1  116.00   36.10
 -19   1   1   46.00   18.92
  19   1  -1   82.74   33.09
  19   1  -1   45.99   20.92
 -19  -1  -1   71.15   21.75
 -19   1   1   71.84   26.34
 -19  -1  -1   60.82   20.96
  19  -1   1   46.36   21.01
 -19   1   1   63.54   22.18
  19   1   1   38.79   18.86
 -19  -1  -1   65.54   22.22
 -19   1  -1   59.17   19.67
 -19  -1   1   77.07   24.89
  19  -1   1   18.76   22.60
 -19  -1   1   31.46   17.04
  19  -1  -1   41.16   24.87
 -19  -1   1   73.82   23.17
  19  -1   1  124.46   32.61
 -19   1  -1   46.00   17.67
 -19   1   1   55.42   21.57
 -19   1  -1   32.09   18.15
 -19  -1   1   56.40   19.39
  19  -3  -1   14.78   24.94
 -19   3   1   84.74   24.44
 -19  -3  -1   51.75   22.14
 -19  -3   1   34.16   19.06
  19   3  -1   47.13   22.76
 -19  -3   1   64.91   24.63
  19   3  -1  -29.93   24.59
 -19  -3  -1   53.63   20.07
 -19   3   1   55.18   22.22
  19  -3   1   35.21   23.96
  19   3   1   16.16   20.82
 -19   3  -1   65.02   22.89
 -19   3  -1   36.06   17.50
 -19   3  -1   51.17   25.52
  19   3   1  100.64   26.19
  19   3   1   -0.26   24.16
 -19  -3   1   61.31   23.54
  19   3  -1   43.00   21.69
  19  -3   1   39.82   24.76
  19  -3  -1  108.86   32.81
 -19  -3  -1   38.72   18.61
 -19   3   1   56.61   24.76
 -19   3   1   53.39   22.57
 -19   3  -1   21.11   18.97
  19  -5  -1  -24.69   21.14
  19  -5  -1    8.37   30.26
  19   5  -1  -31.13   23.81
 -19   5   1   32.60   22.35
  19   5  -1   22.63   26.36
  19   5   1   31.14   28.29
 -19  -5  -1   20.05   25.30
  19   5  -1  -11.61   41.76
 -19   5   1   -3.85   16.28
 -19   5   1   25.72   20.56
 -19   5  -1   18.34   20.65
  19   5   1  -11.06   21.66
 -19  -5   1   37.94   23.41
  19   5   1   25.59   19.08
 -19  -5  -1   25.72   21.59
  19  -5   1  -20.87   36.70
 -19   5   1  -15.78   16.77
 -19  -5   1    1.38   24.36
  19  -5   1   31.99   26.53
  19  -5   1   54.57   25.31
 -19   5  -1  -13.49   22.51
  19  -5  -1   17.63   19.43
 -19   5  -1   42.63   24.73
 -19   5  -1   18.28   17.75
  19   7  -1   50.60   44.24
  19   7   1   22.47   41.72
 -19  -7   1   38.48   32.73
 -19   7  -1  188.67   48.56
 -19  -7   1   87.89   41.89
 -19   7  -1   52.14   30.40
 -19  -7  -1  114.91   46.72
  19   7   1   76.91   40.44
  19   7  -1   21.51   35.63
 -19   7   1   32.83   33.18
 -19  -7  -1   72.60   42.80
  19   7  -1   55.02   42.32
  19  -7  -1   64.65   33.34
 -19   7   1   68.61   39.27
  19   7   1   33.48   46.90
 -19   7  -1   24.34   27.24
  19  -7   1   55.52   48.82
  19  -7   1  120.29   46.03
 -19   7   1  113.31   33.00
  19  -7  -1   74.34   48.65
  19  -7   1   88.67   40.18
  19  -7  -1   65.02   32.38
 -19   7   1   69.52   44.47
 -20   0  -1  -12.36   15.98
 -20   0   1   -6.28   14.53
  20   0   1    1.76   21.72
 -20   0  -1    9.19   16.72
 -20   0  -1  -12.53   14.33
 -20   0   1  -15.78   13.86
 -20   0  -1   13.55   15.03
 -20   0   1   14.60   12.94
  20   0  -1   14.94   16.50
  20   0  -1   33.09   28.44
  20   0  -1   13.31   27.24
  20   0   1   -8.43   22.32
  20   0   1  -21.85   17.15
 -20   0   1   -7.77   17.19
 -20   2   1   16.15   13.39
 -20  -2   1    6.18   14.72
 -20   2   1   -8.15   17.04
  20  -2   1   47.67   27.84
 -20  -2  -1   11.31   15.71
  20   2  -1  -51.43   19.94
 -20  -2  -1   10.57   17.22
 -20  -2   1   17.97   15.02
  20   2  -1   29.27   21.18
  20   2   1   -2.04   16.89
  20  -2  -1  -12.45   17.76
 -20   2   1   -3.56   16.56
 -20  -2   1  -21.74   14.90
  20  -2   1   18.13   21.29
 -20   2   1   18.72   15.41
 -20   2  -1  -25.69   12.35
 -20   2  -1  -13.86   11.78
 -20   2  -1   10.61   21.27
 -20  -2  -1   -7.09   14.00
 -20   2  -1   17.09   16.90
  20   2   1   -6.74   20.63
  20   2   1  -11.97   21.74
  20  -2   1   19.67   20.36
  20   2  -1  -13.31   20.91
  20  -2  -1   36.93   29.14
 -20   4  -1    7.67   20.51
  20   4  -1  -32.41   25.74
 -20  -4  -1   12.36   20.84
 -20  -4  -1   21.22   24.16
  20  -4   1    5.20   20.95
  20   4   1  -15.79   21.80
 -20   4  -1   66.74   25.53
  20  -4  -1   30.40   25.07
  20   4  -1   39.01   23.29
 -20   4   1   22.27   20.18
  20  -4   1  -23.92   21.17
  20  -4  -1   10.40   24.67
  20   4  -1    7.63   21.55
 -20  -4   1   11.80   17.92
 -20  -4   1   29.95   20.43
 -20  -4  -1   17.59   18.19
 -20   4  -1   22.69   17.77
 -20   4   1   33.36   20.58
 -20   4  -1   24.13   24.51
  20   4   1   17.74   25.72
 -20   4   1   -6.12   16.43
  20   4   1   70.92   24.73
 -20  -4   1  -21.87   19.79
 -20   4   1   38.74   23.23
 -20  -6   1   22.20   28.00
 -20   6  -1   43.06   34.12
 -20   6   1   57.12   27.80
  20  -6  -1   58.92   36.19
 -20   6  -1   50.68   25.00
 -20   6  -1   43.40   27.73
  20   6   1    6.56   27.82
  20  -6   1   44.24   37.43
  20  -6  -1   35.15   56.24
  20   6   1   25.74   29.19
  20   6   1   26.04   28.89
 -20   6   1   -0.46   21.47
  20  -6  -1   -7.05   25.67
 -20   6   1   54.97   31.36
  20   6  -1   27.19   26.94
 -20   6   1   -9.52   27.13
  20  -6   1   34.79   28.66
  20   6  -1   -6.93   26.31
 -20  -6  -1   51.66   28.85
 -20  -6  -1   28.13   27.41
  20   6  -1   30.31   34.07
 -20  -6   1   26.75   31.91
 -20   6  -1   -4.61   23.78
  21  -1  -1   14.35   28.69
 -21  -1  -1   24.92   14.48
  21   1  -1   23.42   23.21
 -21  -1   1   31.22   17.14
 -21   1   1   38.50   21.00
  21   1   1  -10.26   23.35
  21   1  -1   24.34   26.70
 -21   1   1    8.81   16.76
 -21   1   1   14.51   20.71
 -21   1   1   36.48   15.08
  21   1   1   18.92   25.90
 -21  -1  -1   56.57   21.53
  21   1   1   34.22   20.35
 -21  -1  -1   29.53   18.12
  21  -1   1   31.76   29.38
  21  -1   1   18.50   24.89
 -21   1  -1   20.73   14.22
  21  -1   1   26.99   17.44
  21  -1  -1   38.65   33.66
 -21  -1   1   -8.01   13.96
 -21  -1  -1   53.48   19.91
  21   1  -1   -3.33   24.67
 -21   1  -1   29.08   19.10
 -21  -1   1   -0.48   20.75
 -21   1  -1   13.76   18.93
 -21  -1   1   18.64   17.58
  21  -1  -1   -9.61   15.32
 -21   1  -1    1.70   15.66
 -21   3   1   -3.54   19.87
 -21   3  -1   66.28   26.14
  21   3  -1   21.37   23.00
  21  -3  -1   -6.22   20.50
 -21  -3   1    3.61   19.47
  21  -3   1   -8.01   23.96
 -21  -3  -1   29.81   22.01
 -21   3   1   41.42   17.34
 -21   3  -1   45.42   20.00
  21   3   1   -8.84   21.75
 -21  -3  -1   20.97   22.06
 -21   3   1   27.81   15.84
 -21  -3   1   26.74   22.61
 -21  -3  -1   29.90   21.90
  21   3  -1   28.75   25.55
  21   3  -1   22.98   20.09
 -21   3  -1   64.87   25.12
  21   3   1  -51.26   20.01
  21   3   1   11.93   20.83
  21  -3  -1   64.51   34.74
 -21   3   1    3.85   19.97
 -21  -3   1   27.15   20.35
  21  -3   1    5.04   20.39
 -21   5   1   -9.30   25.41
 -21   5  -1   34.99   27.70
  21  -5   1   13.18   29.35
 -21   5  -1   21.26   21.99
  21   5  -1   15.33   25.05
  21  -5  -1   -5.56   27.80
  21   5   1   25.65   48.24
 -21   5  -1  -14.58   20.30
  21   5   1  -11.87   31.04
 -21  -5   1   -8.97   24.12
  21   5   1   19.30   27.55
 -21  -5   1   52.98   31.35
 -21  -5  -1  -34.70   25.60
 -21  -5  -1   -4.01   25.22
  21  -5   1   20.07   34.08
 -21   5   1   16.58   18.08
 -21   5  -1  -28.85   23.40
 -21   5   1   -9.76   23.17
 -21   5   1  -20.71   26.61
  21  -5  -1  -43.24   27.72
  21   5  -1   29.13   26.48
  22   0   1   29.07   18.36
  22   0  -1  -36.73   23.68
 -22   0  -1   33.31   18.34
 -22   0  -1   18.01   15.22
 -22   0   1  -12.42   17.88
 -22   0  -1   -3.37   17.11
  22   0   1   24.40   26.93
 -22   0   1   -3.94   15.26
  22   0  -1  -32.53   26.40
 -22   0  -1   10.39   15.88
  22   0  -1   12.09   19.28
  22   0   1   18.51   25.33
 -22   0   1   12.51   18.47
 -22   0   1   -8.52   14.90
 -22   2   1    7.65   17.87
 -22   2  -1   -8.84   15.83
 -22  -2  -1   18.51   20.31
 -22  -2   1    7.09   17.50
 -22   2  -1   20.76   15.65
 -22  -2   1   22.92   22.84
  22   2   1   17.01   28.05
  22  -2  -1   16.09   24.82
 -22   2   1   29.03   20.89
  22  -2   1   18.08   22.11
  22  -2  -1  -63.03   21.87
  22   2  -1  -24.03   19.51
 -22  -2   1   29.18   19.33
  22   2  -1   53.01   28.22
  22   2   1   -9.45   22.75
  22   2  -1   21.68   39.75
 -22  -2  -1  -19.31   14.44
 -22   2   1    6.10   15.85
  22  -2   1  -12.36   26.70
  22   2   1  -18.80   33.82
 -22  -2  -1   17.22   19.68
  22  -2   1  -15.56   18.99
  22   2   1  -24.09   15.95
 -22   2  -1   15.07   17.44
 -22   2  -1   17.52   22.38
  22   4  -1  -12.91   24.21
 -22   4   1   19.04   15.81
 -22  -4  -1   22.17   22.73
  22   4   1   10.39   27.32
 -22  -4   1   57.22   29.93
 -22   4  -1   23.12   23.50
 -22  -4  -1    4.73   25.94
  22  -4  -1   62.64   42.78
  22  -4   1  -24.08   29.69
  22  -4  -1   29.06   31.27
 -22   4  -1   -8.84   22.88
 -22   4   1   17.04   28.73
  22  -4   1   15.47   31.47
 -22   4  -1   15.37   23.46
  22   4   1  -40.10   23.07
 -22   4   1   13.50   23.90
 -22  -4  -1    1.05   26.63
 -22  -4   1  -32.02   25.18
  22   4   1    9.07   28.97
 -22   4   1   -1.39   27.43
 -22  -4   1   43.13   28.05
  22   4  -1   13.32   28.82
  22   4  -1   10.28   27.75
  23  -1  -1  -20.31   27.15
 -23  -1   1   52.45   25.31
  23  -1   1   26.10   32.30
  23  -1   1   39.37   23.34
  23   1  -1    4.86   26.32
  23   1   1   11.87   21.55
 -23  -1   1   23.99   23.58
 -23   1  -1  -18.30   16.47
 -23  -1   1   26.91   21.23
  23  -1   1  -32.98   21.35
 -23  -1   1    8.79   19.31
  23   1  -1  -24.19   17.23
 -23  -1  -1    4.92   16.83
  23   1   1    3.51   28.96
  23  -1  -1   10.34   26.77
  23   1   1   21.71   29.49
  23   1  -1   22.85   31.33
 -23   1   1   63.51   25.31
 -23   1   1   16.30   20.43
 -23   1  -1   41.77   23.16
 -23   1  -1  -20.77   13.87
 -23  -1  -1   35.72   20.82
 -23  -1  -1   44.28   16.65
 -23   1   1   34.40   16.75
 -23   1  -1   10.81   14.77
  23  -1  -1  -21.43   20.52
 -23   3   1   10.62   22.69
 -23  -3  -1   24.84   24.78
  23   3  -1   96.66   32.97
 -23   3  -1   68.63   30.69
  23  -3   1   31.57   34.20
  23   3  -1   30.15   26.99
  23   3   1   55.20   28.11
 -23  -3  -1   10.06   21.88
 -23  -3   1   -9.04   20.15
  23   3  -1  110.09   38.72
  23  -3   1  -11.26   20.09
 -23   3   1   33.79   23.17
  23  -3   1   80.78   39.29
 -23   3   1   -9.04   19.05
 -23   3  -1   15.23   20.00
  23  -3  -1   28.50   32.87
  23   3   1   33.52   33.09
  23   3   1   14.49   26.17
 -23  -3   1   26.70   25.23
 -23   3  -1   -2.38   24.65
  23  -3  -1  -23.10   30.69
 -23  -3  -1   23.77   24.61
 -23  -3   1   49.31   29.15
 -24   0  -1  -12.98   18.38
 -24   0   1   12.32   19.58
  24   0   1  -19.66   32.54
 -24   0  -1   43.97   22.30
 -24   0   1    6.48   23.67
  24   0  -1   13.57   36.35
  24   0  -1   28.19   34.13
 -24   0   1  -32.34   20.94
  24   0   1   -2.52   34.14
 -24   0   1    7.28   19.71
 -24   0  -1   -8.59   19.12
 -24   0  -1  -43.42   19.60
  24   0   1   10.49   22.98
  24   0  -1   31.77   26.60
  24   2   1  -31.69   32.07
 -24   2   1   65.56   30.08
 -24  -2  -1   16.47   26.32
 -24   2  -1    7.90   20.82
  24   2   1   -3.04   30.70
 -24  -2  -1   -7.37   24.72
  24  -2   1   29.26   24.16
  24   2  -1  -26.18   31.12
 -24   2  -1    2.65   20.04
 -24  -2   1    2.59   24.67
  24   2   1    4.89   29.40
 -24   2   1   24.07   18.21
 -24  -2   1   16.52   25.69
  24   2  -1   34.31   30.49
 -24  -2  -1    3.57   19.79
  24  -2   1   23.84   36.19
  24  -2   1  -17.17   31.24
  24  -2  -1  -19.92   34.81
 -24   2  -1    5.20   25.08
  24  -2  -1    5.03   22.91
 -24  -2   1   16.88   25.73
  24  -2  -1   -8.47   33.02
 -24   2   1  -20.80   24.40
   0   0   2 2305.76   83.27
   0   0   2 2354.03   88.51
   0   0   2 2395.31   87.83
   0   0   2 2325.62   89.67
   0   0   2 2399.22   84.86
   0   2  -2  521.28   31.46
   0   2   2  544.63   31.19
   0   2   2  543.99   29.63
   0   2   2  556.12   28.33
   0  -2   2  556.45   32.04
   0   2   2  534.22   31.02
   0   2  -2  576.49   32.65
   0  -2  -2  545.02   32.59
   0  -2  -2  548.84   35.07
   0   2  -2  563.70   23.78
   0   2   2  577.75   31.31
   0  -2   2  550.82   33.41
   0   2  -2  536.63   28.05
   0   2   2  571.97   28.52
   0  -2  -2  564.41   26.73
   0   2  -2  562.60   31.18
   0  -2   2  578.29   27.54
   0  -4   2    1.87   10.20
   0   4   2    9.14    7.51
   0   4  -2    3.13    6.52
   0  -4  -2    0.58   11.67
   0   4  -2  -13.06    9.87
   0  -4   2   -6.67    6.91
   0   4   2   -6.93    6.99
   0  -4  -2    0.69    9.96
   0   4   2   -9.40    6.37
   0   4  -2  -11.25    6.36
   0  -4   2    1.61    6.58
   0   4   2    6.49   11.61
   0   4   2    0.89    8.26
   0   4  -2    6.47   10.70
   0  -4  -2    6.38    7.49
   0   4  -2    0.89    8.28
   0  -6   2  158.17   25.47
   0   6  -2  239.79   30.57
   0   6  -2  215.86   27.88
   0  -6  -2  263.28   38.21
   0   6   2  284.13   33.85
   0   6   2  263.23   30.21
   0  -6  -2  236.12   31.55
   0   6  -2  249.58   30.44
   0   6  -2  222.26   32.38
   0   6   2  257.71   30.34
   0   6   2  268.01   27.16
   0   6   2  180.38   27.36
   0   6  -2  264.00   25.05
   0  -6   2  233.86   19.39
   0  -6  -2  250.92   23.14
   0  -6   2  226.45   34.42
   0   8  -2  -16.33   15.55
   0   8   2   21.13   17.59
   0   8   2    8.17   17.62
   0   8  -2    1.41   14.57
   0   8   2   34.03   18.99
   0  -8  -2   14.34   21.23
   0  -8   2   33.74   17.94
   0  -8   2   32.77   22.48
   0  -8  -2    0.94   18.78
   0   8   2   28.63   16.96
   0   8   2   11.40   20.12
   0   8  -2  -10.24   18.61
   0   8  -2    8.00   17.76
   0  10  -2  178.23   36.46
   0 -10  -2  262.77   48.92
   0 -10  -2  163.83   33.01
   0 -10   2  302.82   44.31
   0 -10   2  247.27   47.04
   0  10  -2  164.93   34.31
   0  10  -2  238.20   37.12
   0  10  -2  196.97   39.46
   0  10   2  261.62   43.03
   0  10   2  183.89   35.48
   0  10   2  252.85   39.53
   1   1   2   27.54    4.43
  -1  -1  -2   26.70    4.54
   1  -1  -2   20.26    2.76
  -1   1  -2   18.52    4.49
  -1   1   2   20.98    5.11
  -1  -1  -2   20.19    3.55
  -1   1  -2   26.97    5.57
   1  -1   2   19.12    3.70
  -1   1  -2   23.37    3.81
   1  -1   2   21.26    5.33
  -1  -1  -2   21.03    4.68
   1  -1   2   28.09    5.76
  -1   1   2   28.11    4.72
   1   1  -2   24.91    4.21
   1   1  -2   27.08    5.21
   1   1   2   26.34    5.16
  -1   1   2   27.71    4.48
  -1  -1  -2   24.50    5.64
  -1  -1   2   25.29    3.20
  -1  -1   2   19.67    4.07
  -1   1   2   22.17    5.26
   1  -1   2   20.78    5.10
   1  -1  -2   31.34    5.77
   1  -1  -2   20.69    5.65
  -1  -1   2   29.57    5.01
   1   1   2   18.70    4.85
   1   1   2   23.29    4.63
  -1   1   2   19.30    4.56
  -1   1   2   25.83    3.15
  -1  -1   2   16.81    3.47
  -1   1  -2   16.79    5.04
   1   1   2    8.44    4.47
   1   1  -2   21.20    4.95
  -1  -3  -2 2514.70  100.20
  -1   3  -2 2587.14   94.03
   1   3   2 2525.13   97.56
   1  -3  -2 2433.25  114.70
  -1   3   2 2409.99  107.46
  -1   3   2 2557.86  102.26
   1   3  -2 2413.32  109.13
   1   3   2 2484.33  108.91
   1   3  -2 2571.24   96.08
   1   3  -2 2533.07  108.59
   1   3   2 2477.55  104.23
  -1   3  -2 2448.71  108.49
   1   3  -2 2413.56  101.59
   1  -3   2 2533.18  112.85
  -1  -3   2 2696.57   96.04
   1  -3   2 2585.92   93.85
   1  -3  -2 2496.10  110.35
   1  -3   2 2555.39  109.85
   1  -3  -2 2659.18   97.75
  -1  -3   2 2604.30  107.60
   1   3   2 2487.64  103.16
  -1  -3  -2 2554.25  107.54
  -1   3   2 2381.91  102.27
  -1   3  -2 2393.80  106.01
   1   3   2 2428.53  105.41
  -1   3   2 2648.09  103.93
   1  -3   2 2541.65  102.44
  -1   3   2 2416.10  104.51
  -1  -3  -2 2540.61  114.86
  -1   3  -2 2504.08  100.69
  -1   3   2 2571.70  102.55
  -1   3  -2 2470.23  102.87
   1   3   2 2524.94  102.11
   1   5  -2   10.26    9.94
  -1   5  -2   20.38   12.27
  -1   5   2    5.21    9.84
  -1  -5  -2    8.87   11.60
   1   5   2    4.86    9.84
  -1   5   2   14.60   11.98
   1  -5  -2   31.60   11.30
   1  -5   2    5.95    5.82
   1  -5   2   18.00   13.13
   1   5   2    4.92   13.12
  -1   5  -2    0.79    9.40
   1   5  -2   18.21   10.17
   1   5  -2   10.16   12.47
  -1   5   2   19.95   11.58
  -1  -5   2   16.93    8.68
  -1   5   2   11.08   10.10
   1   5   2    9.54    9.62
  -1   5   2    4.18   11.87
  -1   5  -2   39.45   14.96
   1   5   2   31.59   12.08
   1  -5  -2   25.54   15.88
  -1  -5  -2   47.70    9.69
  -1  -5   2   21.92    6.27
   1   5   2   20.33    8.93
   1  -5   2    8.62   10.40
  -1  -5   2   35.75   11.49
   1  -5   2   30.46    9.98
  -1  -5  -2   26.51   13.58
   1   5  -2   30.82   14.54
  -1   5  -2   20.45    9.02
   1  -5  -2   14.26   13.19
  -1   5  -2   31.92   11.81
  -1  -5  -2   -4.13   11.69
  -1   7   2  284.57   35.91
  -1   7  -2  314.46   32.32
   1  -7   2  282.54   42.22
  -1   7  -2  240.47   31.21
   1   7  -2  326.89   41.67
   1   7   2  302.40   36.15
  -1   7   2  330.11   31.22
  -1   7  -2  246.76   34.12
  -1  -7  -2  306.47   42.32
   1  -7  -2  263.84   38.32
  -1   7   2  304.07   35.82
   1   7   2  304.10   35.30
  -1   7  -2  262.23   37.27
   1   7  -2  351.06   33.34
   1   7   2  336.02   40.70
   1   7   2  305.69   37.41
   1   7  -2  261.95   33.63
   1   7  -2  323.95   37.61
  -1  -7  -2  264.18   37.20
  -1   7   2  273.44   35.38
   1   7  -2  268.33   35.87
  -1   7  -2  263.29   33.15
   1  -7  -2  265.26   41.93
  -1  -7   2  268.05   40.67
   1  -7   2  331.38   39.91
  -1  -7   2  288.48   37.09
  -1   7   2  308.62   39.28
  -1  -9   2  151.94   33.66
  -1  -9   2  117.96   29.13
  -1   9  -2  118.98   30.52
  -1   9  -2  106.01   25.85
   1  -9   2  158.22   35.24
   1  -9  -2   80.01   27.33
  -1   9   2  127.31   29.45
  -1   9   2  136.53   31.83
   1   9   2  124.60   25.39
   1   9  -2  127.86   28.85
   1   9   2   89.27   29.48
   1   9  -2   95.09   25.47
   1  -9   2  107.39   25.27
  -1  -9  -2  128.63   31.28
   1   9   2  115.50   29.32
  -1  -9  -2  102.59   29.02
   1   9   2  165.39   34.71
  -1   9  -2   90.15   25.04
   1   9  -2  157.30   30.75
   1   9   2  140.76   33.80
   1  -9  -2  141.88   34.74
  -1   9  -2   64.89   23.35
  -1   9   2  105.30   31.83
  -1   9   2   89.16   28.01
   1   9  -2  153.88   31.69
  -1  11  -2  328.33   53.18
   1  11  -2  247.71   46.04
  -1 -11   2  212.89   43.75
   1  11  -2  263.67   48.97
   1 -11   2  251.40   44.00
   1 -11  -2  215.39   50.56
   1 -11   2  238.95   53.09
  -1  11   2  259.86   51.35
  -1 -11  -2  292.73   46.88
  -1  11   2  214.98   41.00
  -1  11  -2  198.26   45.15
  -1 -11  -2  292.37   53.88
   1  11   2  263.94   48.74
   1 -11  -2  210.06   44.67
   1  11  -2  208.91   45.85
  -1 -11   2  197.61   48.93
  -1  11   2  231.56   45.99
   1  11   2  167.29   38.45
  -1  11  -2  210.61   41.65
   1  11   2  275.74   50.37
   1  11  -2  201.31   38.89
  -2   0  -2 2629.06   95.00
  -2   0   2 2640.36   96.34
  -2   0   2 2592.87  102.54
   2   0   2 2753.72  104.62
  -2   0   2 2692.08   96.88
  -2   0   2 2747.75   96.23
   2   0   2 2689.54   98.14
  -2   0   2 2635.52   97.45
  -2   0  -2 2728.66   98.95
   2   0   2 2677.22  102.88
   2   0   2 2744.56   97.37
  -2   0   2 2563.36   99.33
  -2   0   2 2707.67  103.07
  -2   0  -2 2780.92  100.28
   2  -2   2   19.93    7.47
   2  -2  -2   17.15    9.20
  -2  -2  -2   14.91    7.35
  -2   2   2   29.29    7.58
  -2  -2   2   31.33    7.65
  -2  -2   2   20.17    3.98
   2   2   2   22.25    6.32
   2   2  -2   16.25    8.06
  -2  -2  -2   19.17    8.70
  -2   2   2   23.44    8.33
   2  -2   2   29.38    8.67
  -2  -2  -2   22.60    6.30
  -2  -2  -2   19.60    7.11
  -2   2   2   11.98    6.04
   2   2  -2   10.71    7.16
   2   2  -2   24.77    7.38
   2   2  -2    4.15    5.59
  -2   2   2   15.73    5.20
   2   2   2   24.77    8.41
  -2   2  -2   27.05    8.37
   2  -2  -2   12.38   10.19
   2   2   2    8.82    7.34
  -2  -2   2   21.37    5.40
   2   2  -2   16.98    5.51
   2  -2   2   30.15    9.26
  -2   2   2   17.96    3.59
  -2   2  -2   23.83    6.78
  -2   2   2   18.07    6.67
  -2   2  -2   28.59    5.21
   2  -2   2   25.57    6.24
  -2   2  -2   22.70    7.55
   2   2   2   21.51    7.20
   2   2   2   18.86    6.09
  -2   2   2    9.62    6.65
  -2  -2   2   11.37    6.64
  -2   2  -2   28.70    6.70
  -2  -4  -2   -0.46   11.84
   2  -4   2    5.76    7.48
  -2   4   2   16.70    9.00
   2   4   2   18.53   10.17
   2   4   2   19.35    9.64
   2   4  -2   -2.66   11.97
  -2  -4   2   10.20   10.16
  -2  -4  -2   -2.89    8.02
   2  -4   2    3.59    8.93
   2  -4  -2   11.30    8.95
  -2   4  -2    8.85    9.38
   2  -4  -2    7.21   12.33
  -2   4  -2    8.20   12.34
   2   4   2   -4.48    6.93
  -2  -4   2   15.14    3.54
   2   4   2   17.18    6.43
  -2   4  -2    0.59    8.56
   2   4   2   16.67   13.13
   2   4  -2   15.62    9.40
   2   4  -2    7.53    8.49
   2   4  -2   18.73    9.63
   2  -4   2    5.59   11.30
  -2   4   2   14.33    9.08
   2  -4  -2   -2.62   12.82
   2   4   2    2.29    6.88
  -2  -4   2   15.33    8.19
  -2   4  -2   -5.84    6.57
  -2   4   2    6.75    8.02
  -2   4   2   -7.35    6.84
  -2  -4  -2    2.01    9.28
  -2   4   2    7.86   11.32
  -2  -4   2   10.89    9.16
  -2   4   2   14.64    6.79
  -2   4  -2   10.11    7.28
   2  -4   2   10.47    5.51
  -2   6   2  165.51   23.88
  -2  -6  -2  182.14   26.78
  -2   6   2  198.64   23.76
  -2  -6  -2  228.50   29.69
   2  -6   2  211.81   33.11
   2   6  -2  177.40   28.93
  -2   6   2  145.05   25.46
   2   6  -2  230.90   26.13
   2   6  -2  165.21   27.44
  -2   6  -2  210.57   28.22
   2   6   2  266.18   33.39
  -2   6  -2  192.78   21.35
  -2  -6   2  205.04   31.97
   2  -6   2  204.29   22.43
  -2   6   2  213.83   26.67
   2  -6  -2  192.76   35.31
  -2  -6   2  177.63   24.68
  -2  -6  -2  226.56   35.80
  -2   6   2  225.01   29.48
  -2   6  -2  203.98   26.59
   2   6   2  171.18   24.92
   2  -6  -2  177.05   27.78
   2   6   2  174.80   25.51
   2   6   2  188.86   24.37
   2   6  -2  144.36   28.62
   2  -6  -2  216.50   26.20
  -2   6   2  233.14   24.47
   2   6   2  192.77   30.88
   2  -6   2  245.55   33.30
  -2   6  -2  228.58   32.10
  -2   6  -2  219.98   26.28
   2   8   2    9.85   14.05
  -2  -8   2   66.34   21.32
   2  -8   2   31.29   21.77
   2   8   2   29.66   15.33
  -2  -8  -2   59.08   21.20
   2   8   2   65.88   21.97
  -2  -8  -2   40.56   20.12
  -2   8   2   74.60   21.44
  -2   8  -2   47.82   20.42
   2  -8  -2   41.90   25.80
  -2   8   2   46.36   14.74
  -2   8  -2   82.67   23.67
   2   8   2   52.40   19.07
  -2  -8   2   21.50   16.47
  -2   8   2   68.04   21.68
   2  -8   2   71.77   22.18
  -2   8  -2   48.29   21.38
   2   8  -2   61.36   20.42
   2   8  -2   58.83   23.08
   2   8  -2   35.11   22.88
   2   8  -2   87.45   26.78
   2  -8  -2   70.11   25.26
  -2   8   2   53.23   21.58
  -2   8   2   61.73   18.52
  -2   8  -2   29.57   18.15
  -2 -10  -2  113.35   31.07
   2  10   2  198.19   40.77
   2 -10  -2  176.48   37.40
  -2 -10   2  111.07   26.64
   2  10   2  189.89   38.33
   2 -10   2  177.47   35.65
  -2  10  -2  206.20   36.15
  -2  10   2  199.40   35.58
   2  10  -2  192.25   33.92
  -2  10  -2  150.29   32.97
  -2  10   2  157.16   35.86
  -2  10  -2  189.67   34.53
   2  10   2  150.85   34.14
  -2  10   2  224.33   38.15
  -2 -10   2  222.74   39.94
  -2  10  -2  152.42   34.78
   2 -10  -2  211.51   44.69
   2 -10   2   75.43   30.55
  -2 -10  -2  265.12   39.72
   2  10  -2  166.81   36.36
   2  10  -2  141.78   34.50
   2  10  -2  201.08   37.87
  -3   1   2 3765.39  138.50
  -3  -1   2 3635.04  136.32
   3   1   2 3694.58  140.07
  -3  -1  -2 3584.23  136.60
   3  -1   2 3942.07  140.17
  -3  -1   2 3704.59  138.39
  -3  -1   2 3658.97  135.50
  -3  -1  -2 3819.16  136.41
  -3   1   2 3624.35  128.92
  -3   1   2 3627.07  133.77
  -3   1  -2 3803.26  137.37
  -3   1  -2 3573.11  137.75
  -3   1   2 3540.35  143.28
   3  -1   2 3737.46  145.97
  -3  -1   2 3556.77  137.16
  -3  -1  -2 3743.59  132.14
  -3  -1   2 3570.47  136.64
  -3  -1  -2 3620.70  137.68
  -3  -1   2 3758.52  134.08
  -3   1   2 3670.97  141.34
  -3   1  -2 3716.67  134.38
  -3  -1   2 3862.44  142.53
   3  -1   2 3636.74  138.66
  -3  -1  -2 4006.66  141.30
  -3   1   2 3710.77  134.78
   3   1   2 3567.45  135.25
  -3   1  -2 3659.11  133.58
  -3  -1   2 3657.93  138.39
   3  -1   2 3822.45  141.35
  -3   1  -2 3752.85  131.87
  -3   1   2 3548.84  136.07
   3  -1  -2 3790.60  142.45
   3  -1  -2 3832.03  141.27
   3   1   2 3677.32  142.11
   3   1   2 3774.14  138.78
  -3   3   2 2123.42   78.45
   3   3  -2 2046.48   87.72
  -3  -3  -2 2057.14   87.02
  -3   3   2 2058.78   85.04
  -3  -3  -2 2002.33   87.25
   3   3   2 2157.76   88.35
   3   3  -2 2116.14   78.48
   3  -3   2 2046.09   92.47
  -3  -3   2 1945.69   90.48
  -3   3   2 2125.66   89.52
   3   3   2 2022.19   92.81
   3   3  -2 2111.10   83.28
   3  -3   2 1978.54   94.18
  -3   3  -2 2105.10   79.77
  -3  -3   2 2083.00   95.45
  -3   3  -2 2103.36   92.23
   3   3   2 1913.15   90.06
   3  -3   2 1975.06   95.08
   3   3   2 2080.33   90.67
   3  -3   2 2086.56   84.47
   3   3  -2 1937.75   91.42
  -3  -3   2 2019.40   75.84
   3  -3  -2 2019.93   98.26
  -3   3   2 1847.51   86.97
  -3  -3   2 2116.86   88.19
   3   3   2 2079.02   79.57
   3   3  -2 2052.11   94.08
  -3   3   2 1994.90   90.32
  -3  -3  -2 1981.47   87.40
  -3   3   2 1954.47   86.93
  -3  -3  -2 1981.33   95.63
  -3   3  -2 1982.70   89.73
  -3   3  -2 1958.73   84.78
  -3   3  -2 2006.75   84.01
   3  -5   2   28.93   12.97
  -3   5   2   38.30   14.34
   3  -5   2   27.65    8.67
  -3   5   2   38.57   13.79
  -3   5   2   35.85    9.40
   3   5   2   20.18   10.15
   3   5   2   24.18   11.17
  -3   5  -2   40.13   14.98
   3  -5  -2   23.49   12.76
  -3   5  -2   39.01   11.21
   3   5  -2   23.82   12.65
   3   5   2   33.63   15.68
  -3   5  -2   44.83   14.68
   3  -5  -2   27.90   19.16
  -3  -5   2   43.54   12.61
  -3  -5  -2   22.44   12.29
   3   5   2   43.24   16.19
   3   5  -2   33.06   16.13
  -3   5  -2   27.40   10.13
   3   5  -2   16.90   14.18
  -3  -5  -2   13.01   11.05
   3  -5  -2   63.27   17.41
   3  -5   2   13.68   11.41
   3  -5   2   35.41   15.36
  -3  -5   2   33.38   13.79
  -3   5   2   24.27   12.81
  -3  -5  -2   -5.98    9.52
   3   5  -2   28.97   11.31
  -3   5  -2   22.68   10.80
   3   5   2   18.32   11.90
  -3   5   2   32.30   11.47
  -3  -5   2   19.26    9.83
  -3   5   2   28.03   10.71
  -3  -7   2  252.09   37.22
   3   7   2  230.23   31.97
   3   7   2  324.21   41.06
   3  -7  -2  292.51   43.71
  -3   7   2  237.08   34.45
   3   7   2  269.70   35.13
  -3   7  -2  322.15   31.74
  -3   7  -2  332.47   38.05
  -3   7   2  290.32   33.87
   3   7  -2  309.55   37.47
  -3   7  -2  230.20   33.32
   3   7  -2  175.02   31.17
  -3   7  -2  271.20   31.25
   3  -7  -2  254.51   39.37
  -3   7   2  262.74   33.05
   3   7  -2  206.87   33.65
  -3  -7  -2  272.82   34.40
   3   7   2  294.26   37.03
  -3   7  -2  350.54   35.54
  -3  -7  -2  203.65   35.79
   3  -7   2  248.85   37.90
  -3   7   2  257.71   33.95
  -3  -7   2  281.72   35.09
  -3  -7  -2  262.20   33.14
   3  -7   2  257.15   40.13
  -3   7   2  314.10   29.56
   3   7  -2  308.89   33.92
  -3  -9   2   45.92   20.64
   3   9   2   48.97   24.07
   3   9  -2   41.13   24.72
  -3   9   2   53.76   23.57
   3   9  -2   61.42   25.58
  -3  -9  -2   25.04   20.11
   3  -9   2    3.49   21.00
   3  -9  -2   60.53   23.71
  -3   9   2  124.37   33.00
   3   9   2   15.31   22.09
  -3   9  -2   98.44   24.99
  -3  -9   2   49.27   20.96
  -3   9   2   33.95   20.12
   3  -9   2   56.20   24.40
   3  -9  -2   59.69   25.65
  -3   9  -2   39.99   16.37
  -3   9  -2  102.77   29.39
  -3  -9  -2   51.08   22.44
  -3   9   2   19.72   19.02
   3   9  -2   19.62   19.28
   3   9   2   56.99   23.16
   3   9   2   62.82   26.33
   3   9  -2   37.43   25.74
  -3   9  -2   27.14   20.02
   3  11  -2  140.27   33.80
  -3  11  -2  151.30   36.81
  -3  11  -2  231.67   50.55
  -3  11   2  130.05   35.82
   3  11   2  161.38   39.03
   3 -11   2   86.40   42.55
  -3 -11   2   65.04   26.92
   3 -11  -2   76.93   41.33
  -3 -11   2  204.33   47.27
  -3  11   2  163.47   42.74
  -3 -11  -2  128.33   40.52
   3  11  -2   88.60   41.31
   3 -11   2   84.83   32.72
  -3  11  -2   76.85   34.77
   3  11  -2  103.12   35.25
  -3  11   2  130.84   36.28
   3  11   2  112.29   41.42
  -3 -11  -2  122.72   37.20
   3  11   2   70.40   35.44
   3 -11  -2   42.07   31.49
   3  11  -2  160.04   44.15
  -4   0  -2 3719.07  135.08
  -4   0  -2 3993.09  135.70
  -4   0   2 3599.45  134.92
  -4   0   2 3602.16  142.32
   4   0   2 3706.36  136.80
  -4   0   2 3154.64  143.74
  -4   0   2 3643.86  141.52
  -4   0   2 4051.75  152.09
   4   0   2 3708.49  145.67
  -4   0  -2 3735.95  136.39
  -4   0  -2 3196.32  144.39
  -4   0   2 3726.76  133.07
  -4   0   2 3658.77  138.07
   4   0   2 3680.22  143.36
  -4   0   2 3590.78  135.87
  -4   0  -2 3874.78  141.59
   4   0   2 3780.00  132.43
  -4   2   2  107.88   12.44
  -4  -2   2  100.52   12.59
  -4   2  -2   93.24   11.84
  -4   2   2  107.79   10.68
   4  -2  -2  116.95   16.90
   4   2  -2  119.17   13.69
  -4  -2  -2   89.74   11.71
  -4   2  -2  114.36   11.19
  -4  -2  -2  114.91   14.13
   4  -2   2  132.78   17.00
  -4   2   2  123.88   14.10
  -4   2  -2  112.38   13.83
  -4  -2   2  126.72   14.12
   4   2  -2  109.74   12.26
   4  -2   2   98.23   12.46
  -4  -2  -2   88.86    9.57
  -4   2   2  130.35    9.07
  -4   2  -2  103.11   11.84
  -4   2   2  129.19   15.33
  -4  -2   2  116.19   10.95
   4  -2   2   90.92   15.07
  -4  -2   2  122.59   13.81
   4   2   2  121.47   15.67
   4   2   2  106.19   11.37
  -4  -2  -2  120.10   14.72
   4   2   2  128.29   14.84
  -4   2   2  143.28   13.76
   4   2  -2  104.79   12.50
   4   2   2   98.92   12.48
   4   2  -2   93.81   13.50
  -4  -2   2  101.49    9.95
  -4   2  -2  126.30   11.85
   4  -2   2  126.74   14.19
   4  -2  -2  113.09   17.07
   4   4   2   25.23    7.97
   4   4   2   11.49    9.88
  -4   4   2    7.84    9.12
  -4   4   2   26.73   11.18
  -4   4   2   28.70    9.46
   4  -4   2   39.53   11.98
  -4  -4   2   13.09    7.13
  -4   4   2   23.03    8.85
   4  -4   2   46.88    9.66
  -4  -4  -2   20.43   13.38
   4   4  -2   27.22   11.91
   4   4   2   24.95   13.85
  -4  -4  -2   13.40   11.81
  -4   4   2   36.64   12.46
   4   4  -2   33.06   11.58
  -4   4   2   23.71    7.78
  -4   4  -2   31.67   10.06
   4   4   2   34.53   11.22
   4   4   2   24.41   13.51
   4  -4  -2   17.95   13.46
   4   4  -2   30.72    8.42
  -4   4  -2   14.89    8.41
   4  -4  -2    3.03   14.52
  -4  -4   2   19.09    8.33
  -4  -4  -2   28.63    9.07
   4  -4  -2   20.84   11.07
  -4  -4   2   20.24   11.53
   4  -4   2    1.65   12.48
  -4   4  -2   50.35   12.79
  -4   4  -2   30.88   11.85
   4  -4   2   21.04   12.74
   4   4  -2   33.23   11.64
  -4   4  -2   29.07    9.59
   4   4  -2   20.14   12.33
  -4  -6   2  179.76   27.58
  -4   6  -2  175.50   24.85
   4  -6   2  199.98   26.14
  -4   6   2  147.72   24.96
  -4   6   2  194.15   20.83
   4  -6   2  190.29   31.09
  -4   6  -2  170.33   26.67
   4  -6  -2  159.11   33.13
   4   6   2  170.66   28.14
  -4   6   2  172.14   24.33
  -4   6   2  134.04   24.50
   4   6  -2  139.71   26.81
   4   6   2  195.43   24.55
  -4  -6   2  164.70   27.90
  -4  -6  -2  129.41   23.05
   4  -6   2  174.32   19.05
   4  -6  -2  185.59   27.43
  -4  -6   2  181.76   24.61
  -4   6   2  200.69   27.73
  -4  -6  -2  151.25   25.22
  -4   6  -2  194.76   22.82
  -4   6  -2  177.11   22.14
   4   6   2  125.44   25.60
  -4   6  -2  139.64   25.13
   4   6  -2  157.27   24.29
   4  -6   2  112.66   25.83
   4  -6  -2  157.21   31.44
  -4   6   2  123.27   24.42
   4   6   2  160.57   26.90
   4   6  -2  117.32   24.65
   4   6  -2  219.70   31.80
  -4  -6  -2  154.36   29.97
   4   6   2  121.84   22.94
  -4   8   2   48.14   22.12
   4   8   2   41.50   21.85
   4   8  -2   26.00   21.27
   4   8  -2   45.85   20.99
   4  -8   2   65.21   26.49
   4  -8  -2   41.46   26.71
  -4  -8  -2   -6.83   15.89
  -4   8   2    6.56   15.77
   4   8   2   33.80   24.28
  -4   8  -2   27.31   17.37
   4   8   2   31.45   20.91
  -4  -8   2   37.21   17.96
  -4  -8  -2   57.99   21.78
  -4   8  -2   45.56   17.62
  -4  -8   2   16.03   17.15
  -4   8  -2   52.42   21.24
  -4   8   2   24.43   19.40
   4   8  -2   13.76   16.81
  -4   8   2    6.05   16.04
  -4   8  -2   44.73   18.65
  -4  -8  -2   36.74   18.68
   4  -8   2   66.00   22.45
   4   8   2   50.32   23.37
   4  -8  -2   29.66   21.82
   4 -10   2  154.10   33.66
  -4 -10  -2  131.31   29.16
   4  10   2   98.16   27.49
   4  10   2  152.97   29.94
  -4  10   2  239.89   36.69
   4  10   2  197.81   36.33
   4 -10  -2  137.13   34.39
   4 -10   2  148.22   38.09
   4  10   2  139.78   31.88
  -4  10   2  135.52   29.34
  -4  10   2  201.36   35.57
  -4  10  -2  184.25   36.81
   4  10  -2  159.74   33.09
   4 -10  -2  161.08   39.49
  -4 -10   2  152.52   35.60
  -4 -10  -2  177.25   32.92
  -4  10  -2  148.52   31.41
   4  10  -2  166.00   30.61
  -4 -10   2  144.51   30.28
   4  10  -2  220.71   40.28
  -4  10  -2  119.17   28.78
   4  10  -2  117.36   36.02
   5   1   2  951.91   48.15
  -5  -1  -2 1153.61   51.98
   5   1   2 1138.24   54.15
  -5   1   2  994.86   47.72
   5   1   2 1094.56   54.97
  -5   1  -2 1041.28   48.76
  -5  -1  -2 1025.81   51.58
   5  -1   2 1001.06   53.77
   5  -1   2 1083.26   58.22
  -5  -1   2 1045.26   50.37
  -5  -1   2 1065.95   46.51
   5  -1   2 1108.77   44.95
  -5   1   2 1050.41   49.65
   5  -1  -2 1118.46   52.98
  -5   1  -2 1050.97   49.35
  -5  -1  -2 1112.59   47.02
   5  -1   2 1061.12   50.63
   5   1   2 1042.77   52.22
  -5  -1   2 1077.12   50.42
  -5   1   2 1118.37   44.24
  -5  -1   2 1045.08   48.96
   5  -1  -2 1098.03   49.82
  -5   1  -2 1005.51   50.81
  -5   1   2 1022.07   49.40
  -5  -1   2 1066.32   50.46
  -5   1  -2 1037.77   50.90
  -5   1  -2  958.86   48.49
  -5  -1   2 1081.11   50.94
  -5  -1   2 1071.29   51.44
  -5  -1   2 1016.05   49.48
  -5   1   2 1066.19   52.41
   5   3   2 1717.92   86.42
  -5   3   2 1782.13   83.55
  -5   3   2 1751.01   81.18
   5   3  -2 1890.74   73.99
   5  -3  -2 1790.12   91.75
   5  -3  -2 1979.34   92.89
   5   3  -2 1899.81   81.22
   5  -3   2 1697.40   89.97
   5   3   2 1892.29   75.02
  -5   3   2 1899.74   79.30
  -5  -3   2 1926.51   88.80
   5  -3   2 1902.98   84.57
  -5  -3  -2 1870.91   84.61
  -5  -3  -2 1774.33   82.74
  -5   3  -2 1886.11   84.08
  -5  -3   2 1790.27   86.16
  -5  -3  -2 1924.65   89.42
   5  -3   2 1697.32   89.57
   5   3  -2 1782.49   82.47
  -5   3   2 1805.05   82.30
   5   3   2 1907.48   84.87
  -5  -3   2 1827.29   87.13
  -5   3   2 1913.73   70.86
  -5  -3   2 1849.50   78.22
   5   3   2 1931.05   87.43
  -5   3  -2 1778.98   84.38
  -5   3  -2 1828.44   76.30
   5  -3   2 1848.96   87.36
   5   3   2 1659.91   83.97
  -5  -3  -2 1932.77   77.11
   5   3  -2 1863.90   78.85
  -5   3  -2 1875.83   79.32
   5  -3  -2 1768.39   90.90
   5   3  -2 1696.10   86.98
  -5   3   2 1890.50   86.83
  -5   3  -2 1823.50   78.13
   5  -5  -2   22.28   13.02
  -5  -5  -2    3.71    9.54
   5  -5   2  -10.01   12.96
  -5   5   2    6.44   12.27
  -5  -5  -2   17.92   10.01
  -5  -5   2    9.68   11.35
  -5   5   2    1.17    9.54
  -5   5  -2   -5.21   10.73
  -5   5  -2    3.53   10.73
  -5   5  -2    7.54   10.20
  -5  -5   2    2.56   14.56
   5  -5  -2    3.01   15.21
  -5   5  -2    8.80   11.90
  -5  -5   2   -2.29    6.55
   5  -5   2    3.28   14.08
   5   5   2  -10.85   12.35
  -5   5  -2   -6.84   11.48
   5   5   2   19.75   14.27
  -5   5   2    1.66   12.96
   5   5  -2  -11.13   10.52
  -5   5   2   10.45   11.66
   5   5  -2   -0.03    9.12
   5  -5   2   16.29   13.89
  -5  -5  -2   -3.80   12.19
   5   5  -2   28.38   12.81
  -5   5   2    4.50    7.84
   5   5  -2   13.36   13.66
   5  -5  -2   -1.57   12.28
   5   5   2   -0.79   13.61
   5   5   2   -2.29    9.41
   5  -5   2   10.90    9.28
  -5   5   2    9.80   12.75
   5   5  -2   -1.78   12.36
   5   7   2  131.42   28.76
   5  -7   2   92.16   25.13
   5   7  -2  143.83   26.87
  -5   7   2  127.93   24.70
   5   7   2  118.12   23.50
  -5  -7   2  140.91   26.92
  -5  -7  -2   99.16   24.47
  -5  -7   2   78.07   22.14
  -5   7   2   90.35   23.46
   5  -7  -2  123.42   28.97
  -5  -7  -2  106.85   22.24
  -5   7   2  119.65   18.40
  -5   7  -2  136.30   26.93
  -5   7  -2  109.53   22.78
  -5   7  -2  111.81   24.06
   5  -7  -2   84.01   22.00
  -5   7   2  105.03   23.76
   5  -7  -2   78.80   24.55
  -5   7  -2  156.70   26.59
   5   7  -2  129.97   25.14
   5   7  -2  134.04   28.58
  -5   7  -2  136.00   21.89
  -5  -7   2   92.26   20.55
  -5   7   2  176.41   26.50
   5   7  -2   74.04   20.89
   5  -7   2  128.47   29.74
   5   7   2   79.98   22.65
   5   7   2  124.12   26.05
  -5  -7  -2   95.88   22.78
   5  -7   2  139.46   26.87
  -5   9   2  -15.86   28.95
   5  -9   2   56.90   21.38
   5   9  -2   13.05   17.54
   5  -9  -2   -0.37   16.69
  -5  -9  -2   20.17   22.48
   5   9   2  -27.55   14.54
   5   9  -2   -7.94   11.07
  -5   9  -2   -9.21   15.11
  -5  -9   2   16.18   19.32
   5   9  -2   10.51   22.22
  -5   9  -2    1.76   16.40
  -5   9  -2    5.91   17.11
  -5   9   2   15.47   16.67
   5   9   2   44.30   24.91
   5  -9  -2   18.99   24.88
  -5  -9  -2   13.09   18.66
  -5   9  -2   23.54   18.21
  -5  -9  -2   35.64   20.60
  -5  -9   2   -5.83   15.07
   5   9   2    2.47   20.38
   5   9   2   12.10   17.99
   5  -9   2   16.21   22.26
  -5   9   2  -10.28   13.06
   5   9  -2    3.97   19.14
  -5   9   2  -25.13   14.75
  -6   0  -2 3071.17  132.98
  -6   0  -2 3163.30  126.82
  -6   0   2 3019.98  119.57
   6   0  -2 3190.01  118.17
   6   0   2 3042.71  128.43
   6   0   2 3079.11  130.97
  -6   0   2 3078.57  125.45
  -6   0   2 2942.68  120.34
  -6   0  -2 2984.79  119.56
   6   0   2 2978.93  121.26
   6   0   2 3202.03  113.94
  -6   0   2 2963.56  131.61
  -6   0  -2 2973.43  120.80
  -6   0   2 3062.71  117.05
  -6  -2   2  593.34   38.62
  -6   2   2  625.07   29.48
  -6  -2   2  575.56   31.78
  -6   2   2  607.62   37.06
  -6   2  -2  646.52   35.71
  -6  -2  -2  582.74   38.65
  -6  -2  -2  673.87   38.23
   6   2  -2  555.52   36.18
   6   2   2  707.25   38.33
  -6   2  -2  656.53   36.13
  -6  -2  -2  585.23   35.29
   6   2   2  525.25   35.86
  -6   2   2  637.28   41.54
   6   2  -2  646.25   38.19
   6   2   2  571.10   39.56
  -6   2  -2  648.35   37.96
   6  -2   2  639.20   35.55
   6  -2  -2  663.59   40.28
   6  -2   2  698.68   42.33
  -6  -2   2  588.25   37.43
  -6  -2  -2  560.00   36.31
  -6  -2   2  659.97   36.88
  -6   2   2  539.11   34.24
   6  -2   2  648.76   45.73
  -6   2  -2  666.65   34.75
   6   2   2  664.73   41.29
   6   2  -2  633.42   35.96
  -6  -2   2  590.43   37.04
   6  -2  -2  625.92   42.37
   6  -2  -2  598.42   43.12
   6  -2   2  623.27   40.45
   6   2  -2  654.59   39.57
  -6   2   2  595.06   36.88
  -6   2   2  647.90   35.77
  -6  -2  -2  662.39   25.32
  -6   2  -2  583.94   36.08
  -6   4  -2   -5.41    6.20
  -6  -4  -2   -0.89   10.07
  -6   4  -2   -0.45    8.34
  -6   4  -2   13.18    9.81
  -6   4   2   -5.69    7.89
   6  -4   2   -4.89    9.94
   6  -4  -2   -3.58   12.96
  -6  -4   2   -1.44   11.32
   6  -4   2   -1.68   10.66
  -6   4  -2    1.02   11.28
  -6   4  -2    8.86   10.39
   6  -4  -2  -17.64   14.83
  -6   4   2    2.71   12.86
   6   4   2    6.40    8.16
   6   4  -2   -2.12   11.04
  -6   4   2   17.65    6.55
   6  -4   2    1.27    8.21
  -6   4   2   14.16   11.14
  -6   4   2    6.19    7.64
   6   4  -2   18.19   11.99
  -6  -4  -2   -3.46   10.35
  -6  -4   2    2.99    6.26
  -6   4   2    4.11    9.12
   6   4  -2    7.02   10.93
   6   4   2   15.48   14.19
  -6  -4  -2   -6.60   10.32
   6  -4  -2   -0.98   11.93
   6   4   2   14.57   14.49
   6   4   2   -8.12   11.90
   6   4   2   -8.39    7.55
   6   4  -2    1.39   10.76
  -6  -4   2   -5.27    7.25
  -6  -4  -2   -5.79    5.53
   6  -4   2   -1.36   13.62
  -6  -6  -2  122.85   26.52
   6  -6   2  115.92   25.13
  -6   6  -2  140.83   22.17
   6   6   2  159.38   25.74
  -6   6  -2  145.92   21.40
   6   6   2  155.35   26.91
   6   6  -2  139.66   27.02
   6  -6   2  151.19   29.47
   6   6  -2  133.65   25.76
   6  -6   2   89.50   17.63
  -6   6  -2  120.90   24.49
   6  -6  -2  159.03   25.98
   6  -6  -2  158.84   34.22
   6   6  -2   95.29   25.14
  -6   6  -2  163.98   25.68
   6   6   2  102.77   23.48
  -6   6  -2  152.19   22.14
  -6  -6   2  102.86   21.99
   6   6   2  168.16   25.41
  -6   6   2  146.70   17.55
   6  -6  -2   77.67   24.88
   6   6  -2  100.81   22.36
  -6  -6  -2  125.09   25.72
  -6  -6   2  147.22   20.00
  -6  -6  -2  135.85   22.00
  -6  -6   2  135.14   26.28
  -6   6   2   86.28   18.63
  -6   6   2  132.90   22.96
  -6   6   2  154.99   25.21
   6  -6   2  103.09   28.75
  -6   6   2  115.64   23.03
   6   6   2  122.69   24.31
  -6   8   2    0.47   16.77
  -6  -8  -2   27.19   21.64
   6  -8   2   37.74   21.37
   6   8  -2   13.59   20.87
   6   8   2   13.55   17.90
  -6   8   2   -8.44   13.06
   6   8  -2   -2.18   17.61
   6   8  -2   11.51   19.82
  -6   8  -2    4.56   16.33
   6   8   2    7.31   16.70
  -6   8  -2  -23.07   13.22
  -6   8  -2  -18.98   12.50
   6  -8  -2   -8.95   22.38
  -6  -8   2   16.74   23.94
   6   8   2   34.38   19.36
  -6  -8   2   -6.09   15.82
  -6  -8  -2   -5.60   14.48
   6   8   2   19.91   18.12
  -6   8   2   20.65   13.53
  -6   8  -2    4.54   16.22
   6  -8   2    8.37   20.55
  -6  -8  -2   35.27   15.09
   6  -8  -2   21.60   19.49
  -6   8   2   -7.36   13.54
  -6  -8   2   18.15   17.29
  -6 -10  -2  177.95   36.34
  -6  10   2  130.48   31.49
   6  10  -2  186.76   35.69
   6 -10  -2  132.05   41.58
  -6  10   2  160.24   33.09
   6  10   2   80.48   30.47
   6 -10  -2  107.32   36.75
  -6  10  -2  126.55   31.30
   6  10   2  160.59   34.40
   6 -10   2  126.11   35.32
   6  10  -2  114.90   32.75
   6  10  -2  170.95   36.81
  -6  10  -2   99.07   28.37
  -6  10   2  189.63   39.19
   6  10  -2  140.18   35.85
   6  10   2   78.64   27.47
  -6  10  -2  174.54   31.48
  -6 -10   2   72.03   30.22
   6 -10   2  151.25   36.85
   7  -1  -2 1950.94   83.58
  -7   1   2 1717.76   80.70
  -7   1  -2 1746.39   83.92
   7   1  -2 1805.55   85.12
  -7   1  -2 1860.90   82.46
  -7  -1  -2 1703.36   82.29
   7   1   2 1689.69   82.81
  -7  -1   2 1851.74   80.63
   7  -1   2 1882.06   80.65
  -7   1  -2 1837.09   87.51
  -7  -1   2 1752.83   80.62
  -7   1   2 1814.63   74.66
  -7  -1   2 1789.06   83.41
   7   1  -2 1781.24   85.69
   7   1   2 1796.72   87.07
   7  -1   2 1913.38   71.06
  -7  -1   2 1999.84   87.08
  -7  -1  -2 1754.64   82.49
  -7  -1  -2 1996.91   73.41
  -7  -1   2 1776.85   73.07
  -7   1   2 1975.73   83.82
  -7  -1  -2 1720.71   79.66
   7  -1  -2 1818.77   90.79
   7  -1   2 1864.96   93.24
  -7   1   2 1891.62   89.41
   7   1   2 1849.66   88.84
  -7  -1  -2 1899.89   86.34
   7  -1  -2 1874.94   78.39
  -7   1   2 1654.40   78.96
  -7  -1   2 2050.69   83.32
  -7  -1   2 1780.97   83.50
   7  -1   2 1796.56   87.95
  -7   1  -2 1860.81   83.57
  -7   1  -2 1748.85   79.08
  -7   3  -2 2747.39  113.06
   7  -3   2 2722.37  133.03
  -7   3   2 2820.61  106.80
  -7   3  -2 2697.76  112.43
   7  -3  -2 2725.13  128.56
  -7  -3  -2 2787.53  122.05
  -7  -3  -2 2823.12  120.48
   7   3  -2 2855.34  119.79
  -7  -3   2 2898.80  122.50
   7  -3   2 2681.18  126.80
  -7   3  -2 2685.79  120.16
   7  -3  -2 2713.41  126.30
   7  -3   2 2696.32  123.72
  -7  -3   2 2711.57  122.59
  -7   3   2 2791.87  115.31
  -7   3  -2 2852.16  114.64
   7   3   2 2907.64  124.43
   7   3  -2 2874.24  120.37
   7  -3   2 2764.88  120.71
  -7   3  -2 2631.48  117.69
  -7   3   2 2708.73  119.95
   7   3   2 2829.60  123.87
  -7  -3  -2 2685.59  121.43
   7   3   2 2940.71  114.69
  -7   3   2 2867.28  119.22
   7   3   2 2553.11  119.34
  -7   3   2 2752.81  116.01
   7  -3  -2 2775.74  131.67
  -7  -3   2 2893.20  111.58
  -7  -3   2 2817.47  123.94
   7   3  -2 2865.75  120.45
  -7  -3  -2 2886.56  104.63
   7   3  -2 2872.07  114.08
   7  -5   2   53.48   15.19
   7  -5   2   48.59   18.66
  -7   5  -2   56.92   15.34
   7   5  -2   79.95   17.40
  -7  -5  -2   72.64   12.25
   7   5   2   44.89   16.30
   7  -5   2   45.28   19.76
  -7   5  -2   52.59   15.74
   7  -5   2   92.59   22.37
  -7  -5  -2  105.60   22.23
  -7   5  -2   44.48   14.07
   7  -5  -2   80.36   23.31
  -7   5  -2   58.59   14.32
  -7  -5   2   43.26   15.39
  -7   5  -2   65.54   16.52
   7   5  -2   27.33   17.77
  -7  -5   2   54.15   14.82
  -7  -5  -2   48.56   14.99
  -7  -5  -2   88.87   20.40
  -7   5   2   39.22   15.38
   7  -5  -2   51.22   18.27
   7   5   2   83.48   17.38
   7   5   2   34.73   16.81
   7  -5  -2   76.88   24.22
  -7   5   2   45.14   14.23
  -7   5   2   33.94   13.24
   7   5   2   52.29   17.84
  -7   5   2   37.89   10.46
  -7   5   2   56.11   15.36
   7   5  -2   50.22   18.92
   7   5  -2   55.59   17.32
  -7  -5   2   56.12   12.67
   7   7   2  124.64   27.56
   7  -7  -2   81.57   26.10
  -7   7   2  136.67   24.63
   7   7   2   90.62   20.52
  -7   7  -2  115.67   25.52
  -7   7   2   72.70   18.27
  -7  -7  -2   75.50   21.16
   7  -7  -2  100.46   26.19
   7  -7  -2   95.78   27.73
  -7   7  -2  104.62   23.94
   7  -7   2  128.66   32.88
  -7  -7  -2   72.14   22.53
  -7  -7   2   79.36   22.46
   7   7  -2   65.48   24.61
  -7  -7  -2   83.14   21.83
   7   7   2   86.48   26.34
   7   7   2  105.56   24.37
  -7  -7   2   79.66   23.60
   7  -7   2  129.37   28.70
  -7   7   2  100.58   23.13
  -7   7  -2  136.18   24.09
  -7   7   2  103.03   20.93
  -7   7  -2   63.80   19.18
   7   7  -2   76.34   24.88
  -7  -7   2   90.01   18.07
   7  -7   2   79.44   29.24
  -7   7  -2   84.40   22.88
   7   7  -2   59.98   22.91
   7   7  -2   97.86   23.50
   7   9   2   -3.45   18.79
   7  -9   2   18.19   20.97
   7   9   2   -5.45   21.53
  -7   9   2   11.10   16.86
   7   9  -2   42.50   27.02
  -7  -9  -2   15.01   20.18
  -7   9  -2    9.01   16.58
   7   9   2    0.79   20.65
   7   9   2   10.77   17.33
   7   9  -2    9.80   22.58
   7  -9   2   15.25   21.84
  -7   9   2   -2.28   16.72
   7  -9  -2   13.77   19.23
  -7  -9   2   33.29   15.89
  -7   9  -2    4.93   17.03
  -7   9   2   66.54   19.23
   7   9  -2   -1.27   16.35
  -7   9  -2    5.67   15.95
  -7  -9  -2   32.83   18.07
   7  -9  -2   55.54   28.56
  -8   0   2 1258.64   63.06
   8   0   2 1215.11   70.76
   8   0  -2 1330.28   60.02
  -8   0   2 1243.81   72.59
  -8   0   2 1360.54   61.80
   8   0   2 1245.32   71.80
  -8   0  -2 1356.67   66.99
   8   0   2 1163.21   63.96
  -8   0   2 1221.97   65.06
  -8   0   2 1267.62   69.30
   8   0  -2 1254.13   70.33
  -8   0  -2 1306.10   74.32
  -8   0  -2 1334.68   64.00
   8   0  -2 1357.70   60.57
   8   0   2 1362.41   55.77
  -8   0  -2 1295.26   68.52
  -8   2  -2    7.81    9.36
  -8  -2   2    2.94    6.38
   8   2  -2    7.55    9.43
   8  -2  -2    2.68   11.22
  -8   2   2   11.13    8.61
   8   2   2   23.52   13.03
  -8   2  -2   21.21   12.25
   8  -2   2   -4.14    9.90
   8   2  -2   14.24   13.31
  -8  -2   2    9.42    8.29
   8   2  -2   18.80   12.40
  -8  -2  -2    9.61    9.42
  -8   2   2    6.00    8.98
  -8   2  -2    7.83    9.03
  -8   2   2    0.29    5.34
  -8  -2   2   13.64    5.26
   8  -2  -2   26.63   12.06
  -8  -2   2    9.72    7.56
   8  -2  -2    0.79   12.56
   8  -2   2    7.95   12.15
  -8  -2  -2    5.54    5.34
   8   2   2   13.47   12.47
  -8  -2  -2   26.83   10.83
  -8   2  -2   11.62    8.75
  -8   2   2   30.96    6.82
   8  -2   2   15.96    7.89
  -8  -2   2   15.13    6.48
  -8   2   2    6.13    8.39
   8  -2   2   16.83   10.14
   8   2   2   -0.29    8.47
   8   2   2    3.57    7.56
  -8   2  -2    1.99    7.62
  -8  -2  -2    6.99   11.90
  -8  -4   2    7.35   10.33
   8   4  -2   17.04   15.37
  -8  -4   2   10.30    7.60
  -8   4  -2   15.05   11.56
   8   4   2    7.13    9.43
   8   4   2   21.48   15.32
   8  -4  -2  -25.79   17.68
  -8  -4  -2   10.48   14.08
   8  -4   2   28.95   15.35
   8   4  -2   30.54   14.28
  -8  -4  -2   10.78   11.75
  -8  -4  -2   11.23    5.64
  -8   4   2   26.13   11.70
  -8   4  -2   14.94    9.66
  -8   4   2   10.98   11.10
   8  -4  -2   14.51   14.88
   8   4  -2    6.32   14.17
   8  -4   2  -20.61   14.35
  -8   4  -2    0.96   10.51
   8   4  -2    7.05   10.71
   8  -4   2   -2.42   11.17
  -8   4   2   13.74   10.29
  -8   4   2    6.65    7.95
  -8   4   2   19.20   10.22
   8   4   2   -2.58   10.84
  -8  -4   2    6.35   14.48
  -8  -4  -2   12.95    9.93
  -8  -4   2    9.94   12.55
   8   4  -2  -15.11   12.39
   8   4   2   -1.20    9.75
  -8   4  -2   -4.73   10.55
   8   4   2    9.24   15.43
   8  -4   2   16.61   15.79
   8  -4  -2   11.68   13.12
  -8   4  -2    6.16   11.60
   8   6  -2  121.55   27.12
  -8  -6  -2  114.84   17.84
  -8   6   2  106.51   22.76
   8   6  -2   93.22   22.51
   8   6   2  152.58   25.88
   8  -6   2  142.06   31.28
  -8   6   2   89.40   20.93
   8   6  -2  114.06   25.67
  -8  -6  -2  103.75   23.76
  -8  -6   2  185.59   22.29
   8  -6  -2   98.04   27.49
  -8   6  -2  104.49   21.21
  -8   6  -2   95.08   21.63
   8   6   2   89.88   24.28
   8  -6   2  106.21   26.25
  -8   6   2  142.75   22.41
  -8  -6  -2  148.15   26.96
  -8  -6   2  136.71   26.93
  -8   6  -2  119.75   23.54
  -8  -6   2  108.69   22.15
   8  -6   2  119.52   26.98
   8   6  -2  106.41   24.09
   8   6   2  140.73   26.89
  -8   6  -2  129.22   20.53
  -8   6   2  111.09   22.88
   8   6   2  148.34   27.74
  -8   6  -2  147.59   25.53
   8  -6  -2  141.10   27.36
   8  -6  -2  110.81   32.07
   8  -6   2  128.63   24.22
   8  -8  -2   30.32   21.42
   8   8   2   14.18   20.11
   8   8  -2    1.59   16.60
   8  -8   2   23.19   27.67
  -8  -8   2   22.41   17.82
  -8   8  -2  -10.44   18.07
   8   8  -2   22.52   19.62
   8  -8   2   38.62   27.19
   8   8   2   53.42   23.55
  -8  -8  -2   20.25   16.69
  -8   8  -2    7.57   15.38
  -8   8   2   17.82   15.76
   8   8   2    5.39   15.13
  -8   8   2   66.27   21.32
   8   8   2   67.73   26.94
   8  -8  -2    7.76   22.68
  -8  -8   2   22.71   15.07
  -8   8  -2   21.23   15.66
   8   8  -2   54.63   27.81
  -8   8   2   11.35   17.35
  -8  -8   2   43.82   26.08
  -8  -8  -2   14.75   22.88
  -8   8   2   26.53   16.63
   8  -8  -2   29.25   22.98
  -8   8  -2    8.47   16.60
  -8 -10  -2  116.01   35.75
  -8 -10  -2   90.17   33.48
   8  10   2  101.60   33.60
  -8  10  -2   62.24   25.32
  -8  10   2   90.74   26.67
   8 -10  -2   94.06   32.72
   8 -10  -2  107.19   38.64
   8  10  -2  129.25   33.77
  -8  10   2   94.41   30.74
   8 -10   2   28.14   28.94
  -8 -10   2  118.39   33.82
  -8  10  -2  110.71   29.97
   8  10  -2  133.90   37.17
   8  10  -2   66.02   32.33
  -8  10  -2  125.37   31.82
   8  10   2  101.11   29.10
   8 -10   2   81.72   33.04
   8  10   2   81.66   31.51
  -8  10   2  211.48   34.90
  -9   1   2  421.90   32.38
   9  -1  -2  378.19   38.27
  -9  -1  -2  354.40   31.79
  -9  -1   2  389.25   33.28
  -9   1  -2  390.38   29.30
   9  -1   2  411.38   36.42
   9   1   2  460.07   37.38
   9   1  -2  406.23   35.59
  -9  -1   2  406.19   31.51
  -9   1  -2  440.88   39.33
   9  -1  -2  391.65   26.49
   9   1   2  436.04   34.74
   9  -1   2  379.68   39.23
  -9   1   2  391.54   27.54
  -9  -1   2  401.91   33.91
  -9  -1   2  433.00   35.66
  -9  -1  -2  322.09   32.40
  -9   1   2  377.22   37.11
  -9  -1  -2  374.86   31.61
   9   1  -2  396.14   35.21
  -9   1   2  418.29   33.14
  -9   1  -2  379.73   32.92
   9   1   2  362.23   36.44
  -9   1  -2  367.97   32.14
   9   1  -2  397.65   25.07
  -9  -1  -2  460.27   19.55
  -9   1   2  408.39   32.80
  -9  -1   2  351.52   28.32
  -9  -1  -2  357.32   30.95
  -9  -1   2  362.90   29.69
   9  -1   2  405.60   29.99
  -9   1  -2  387.38   34.30
   9  -1  -2  356.78   31.22
  -9  -3   2 1642.15   78.69
  -9   3   2 1622.94   78.88
  -9   3   2 1614.35   68.39
   9  -3   2 1658.67   88.18
  -9  -3   2 1656.49   70.57
   9  -3  -2 1550.01   92.36
  -9  -3   2 1598.50   85.12
   9  -3   2 1518.21   93.35
   9   3  -2 1563.94   83.11
  -9  -3  -2 1643.27   83.71
   9   3   2 1675.42   79.84
   9   3   2 1496.89   81.94
   9  -3   2 1555.18   86.24
  -9  -3  -2 1710.05   79.20
   9   3   2 1612.67   86.94
  -9   3  -2 1612.49   78.73
   9  -3  -2 1647.31   90.47
   9  -3  -2 1611.25   84.34
   9   3  -2 1566.73   82.19
  -9   3   2 1510.16   81.54
   9   3  -2 1741.97   79.75
  -9   3  -2 1619.23   77.67
  -9  -3   2 1435.24   81.37
  -9   3   2 1684.28   80.62
  -9   3  -2 1599.09   76.74
  -9  -3   2 1572.82   83.00
  -9   3   2 1565.59   79.98
   9   3   2 1596.05   85.72
   9   3  -2 1681.67   85.30
   9  -3   2 1583.89   76.98
  -9  -3  -2 1501.30   82.30
  -9  -3  -2 1543.86   84.38
  -9   3  -2 1531.16   80.93
  -9   3  -2 1496.27   81.47
   9  -5  -2  397.67   46.20
  -9  -5   2  407.83   41.05
   9  -5   2  352.44   36.81
  -9  -5  -2  405.63   26.47
  -9   5   2  400.55   34.53
  -9  -5  -2  426.76   39.47
  -9  -5   2  387.93   30.06
  -9   5  -2  397.12   34.96
  -9  -5  -2  396.24   40.58
  -9   5   2  384.07   37.38
  -9   5  -2  369.12   36.64
   9   5   2  310.62   36.69
  -9   5   2  318.90   34.70
   9   5  -2  314.44   37.86
   9   5   2  430.54   44.36
   9  -5   2  434.54   46.89
   9  -5  -2  405.03   44.11
   9  -5   2  308.81   43.33
   9  -5  -2  349.93   43.20
   9   5  -2  398.59   35.24
   9   5  -2  383.34   41.98
   9   5  -2  385.44   39.81
   9  -5   2  374.33   39.85
  -9   5  -2  383.64   34.68
  -9   5   2  364.80   27.35
  -9  -5   2  333.29   35.24
   9   5   2  378.27   41.98
  -9   5  -2  364.49   31.83
  -9  -5   2  333.20   38.80
  -9   5  -2  427.40   38.55
  -9  -5  -2  366.82   39.05
   9   5   2  340.24   36.67
  -9   5   2  413.95   35.97
  -9   7   2   22.81   15.07
  -9   7  -2   25.33   18.75
   9  -7  -2   54.36   25.71
  -9   7   2   15.56   17.93
   9   7   2   54.97   18.35
   9  -7  -2   14.17   25.06
  -9  -7  -2   63.04   23.20
   9   7   2   53.07   23.73
   9  -7   2   22.65   21.99
   9   7  -2   16.95   16.09
   9  -7  -2   21.96   25.52
  -9   7  -2   10.32   15.04
  -9  -7   2   57.01   23.30
   9   7  -2    6.11   17.72
   9  -7   2   32.08   22.95
   9   7  -2   40.14   18.01
  -9  -7  -2   20.60   14.98
   9   7   2   50.88   20.00
  -9   7  -2   28.55   16.47
  -9   7   2   40.96   19.28
   9  -7   2    6.45   23.71
  -9   7  -2   42.43   17.53
   9   7  -2   34.50   24.59
  -9   7   2   35.12   16.72
   9   7   2   13.84   15.41
  -9  -7   2   20.85   12.89
  -9  -7   2   17.83   15.82
   9   9   2   25.82   22.55
   9   9  -2   24.38   23.28
  -9  -9   2   11.95   14.68
   9  -9   2   50.47   28.37
   9   9  -2   21.84   23.27
  -9  -9  -2   62.27   21.66
   9  -9  -2    9.34   20.69
  -9   9   2   23.76   15.03
  -9   9  -2   30.41   17.49
  -9  -9   2   53.45   24.21
  -9   9   2   37.38   20.69
   9  -9   2   69.42   32.55
  -9   9  -2   10.64   18.07
   9   9   2   -5.47   19.30
   9   9   2   31.18   17.72
  -9   9   2  -11.70   15.48
  -9   9  -2   14.60   16.72
   9  -9  -2   31.57   23.76
  -9  -9  -2   24.52   23.95
   9   9   2    8.26   19.57
   9   9  -2   38.86   19.59
 -10   0  -2  994.19   65.09
  10   0   2  933.77   62.90
 -10   0   2  822.59   54.10
 -10   0  -2  836.94   55.64
 -10   0  -2  991.35   57.21
 -10   0   2  857.66   51.97
  10   0   2  878.24   61.58
 -10   0   2  890.26   58.38
  10   0   2  826.03   54.40
 -10   0   2  919.25   63.03
  10   0  -2  954.87   49.17
  10   0   2  930.25   44.57
 -10   0  -2  876.48   51.78
 -10   0   2  806.07   49.52
  10   0  -2  841.56   58.53
  10   0  -2  925.54   61.84
  10   0  -2  992.63   46.71
 -10  -2   2   44.13   13.39
  10   2   2   42.94   17.85
 -10   2   2   34.21   12.01
  10  -2   2   44.92   15.56
 -10   2   2   36.65   13.48
  10   2   2   52.49   16.63
  10   2   2   16.44   10.06
 -10   2   2   34.18   10.13
 -10  -2  -2    5.51    8.54
 -10   2  -2   45.75   11.78
  10  -2  -2   43.28   14.58
  10  -2   2   35.68   15.39
  10   2  -2   33.69   14.65
 -10  -2   2   51.54    9.66
 -10  -2   2   23.73   11.05
 -10  -2   2   60.05   13.68
  10  -2  -2   50.20   15.90
  10  -2   2   13.74   13.86
  10  -2   2   45.47   10.74
 -10   2  -2   26.66   14.10
  10   2  -2   35.94   15.60
 -10   2  -2   20.57   11.98
 -10  -2  -2   41.24   13.83
 -10  -2   2   41.53   12.35
 -10  -2  -2   85.47   17.08
 -10   2   2   45.69    9.04
  10   2  -2   16.16   16.67
 -10   2   2   31.67   12.84
  10   2   2   54.44   17.01
  10  -2  -2   48.79   20.38
 -10  -2  -2   43.18    8.64
 -10   2  -2   48.67   12.96
 -10   2  -2   15.11   13.49
 -10  -2   2   33.57    7.06
 -10   4  -2  -23.76   12.14
  10   4  -2   -9.41   11.06
  10  -4  -2    5.16   17.70
 -10   4   2    6.40   12.74
 -10  -4  -2  -18.96   15.12
 -10  -4  -2  -12.63    9.52
  10  -4   2   13.66   14.85
 -10  -4   2    9.36    9.46
  10  -4   2   -8.22   14.90
  10  -4   2   33.12   21.35
 -10  -4   2    0.52    7.44
 -10   4   2   16.73   14.13
 -10  -4   2   20.50   14.36
 -10   4   2   24.34    8.82
  10   4   2   -8.02   18.98
 -10   4  -2    9.30   13.10
 -10  -4   2    8.42   12.06
 -10   4  -2   -5.63   10.97
  10  -4  -2   -5.69   14.44
  10   4   2   -7.28   12.91
  10   4  -2   19.54   19.87
  10   4  -2    6.15   17.64
 -10   4   2   14.67   13.17
  10   4  -2   11.14   19.43
 -10   4  -2   11.99   12.53
  10  -4  -2  -27.61   17.98
 -10   4   2   -4.51   10.45
 -10   4  -2    1.56   10.68
  10   4  -2   10.15   15.20
  10  -4   2    8.14   11.47
  10   4   2   15.15   14.13
 -10  -4  -2   22.76   13.62
  10   4   2    8.41   13.37
  10   4   2   -2.11   11.95
  10   6  -2  208.51   32.40
 -10   6   2  142.13   24.27
  10   6   2  154.41   28.10
 -10  -6   2  132.58   25.40
 -10  -6  -2  154.92   28.92
 -10  -6  -2  167.42   31.07
  10  -6   2  169.45   36.07
  10  -6   2  126.21   31.46
  10  -6  -2  165.13   32.39
 -10   6  -2  146.49   26.72
 -10  -6  -2  128.76   24.54
  10   6   2   91.18   27.20
  10  -6  -2  130.56   33.67
  10   6   2  152.90   30.38
 -10   6  -2  134.79   23.83
 -10   6  -2  179.50   27.81
 -10   6   2  124.47   24.67
  10  -6  -2  123.36   32.38
 -10  -6   2  166.68   31.79
  10  -6   2  139.60   31.74
  10  -6   2  171.60   28.03
  10   6  -2  109.49   26.43
  10   6   2  150.72   29.44
 -10   6   2  151.51   23.32
  10   6  -2  103.16   23.41
 -10   6   2  180.19   28.96
 -10   6  -2  181.30   25.35
 -10   6  -2  132.19   21.78
 -10   8  -2   10.80   18.16
 -10   8  -2   -8.17   12.40
  10   8  -2   -8.24   17.96
  10   8  -2    9.69   23.19
  10  -8   2   29.64   30.78
 -10   8   2   29.54   15.85
 -10   8   2    9.64   17.20
  10   8  -2    0.21   20.91
  10  -8   2   17.27   21.53
  10  -8  -2   -3.26   19.81
  10  -8   2   42.83   29.71
 -10  -8  -2    0.26   21.71
  10  -8  -2   37.73   30.03
 -10  -8  -2    9.51   18.52
  10  -8  -2  -34.58   24.09
 -10   8   2   10.83   14.65
 -10  -8   2    7.37   14.29
 -10   8   2    0.67   12.45
 -10   8  -2   18.60   16.29
  10   8   2   19.94   25.06
 -10  -8   2  -21.77   15.46
  10   8   2   29.01   21.10
  10   8   2    7.08   15.58
  10   8   2   -2.40   20.26
  10  10   2  128.85   42.37
 -10 -10  -2   68.98   36.54
  10  10   2  103.22   40.52
  10  10  -2   60.62   32.41
 -10  10   2   90.71   30.57
  10 -10  -2   17.69   31.15
  10 -10  -2   77.46   38.40
  10 -10   2   40.65   33.43
 -10  10   2  153.84   35.20
  10 -10   2  128.45   43.21
 -10  10  -2  134.79   34.30
 -10  10  -2   74.92   25.81
 -10  10  -2  111.56   34.72
  10  10  -2  130.88   39.10
  10  10   2   33.04   25.64
  10  10  -2   72.71   39.14
 -10 -10   2  114.53   31.85
 -10 -10  -2   92.31   31.82
 -11  -1   2  178.48   24.87
 -11   1  -2  259.05   25.21
  11   1  -2  255.36   22.01
 -11  -1  -2  176.08   27.01
 -11   1  -2  137.32   27.56
  11   1  -2  187.13   28.55
 -11  -1  -2  261.22   28.43
  11  -1   2  209.46   23.35
 -11  -1  -2  218.72   26.14
 -11  -1   2  192.45   25.07
  11   1  -2  289.29   33.19
  11   1   2  248.86   32.00
 -11   1  -2  227.85   26.95
 -11   1   2  187.99   25.56
  11   1   2  232.62   26.81
 -11   1   2  214.38   26.14
 -11  -1  -2  249.22   27.16
 -11  -1   2  260.17   27.18
 -11   1   2  246.20   22.90
 -11   1  -2  252.18   30.47
  11  -1  -2  230.96   25.91
 -11   1   2  196.96   28.49
  11  -1   2  227.65   33.18
  11   1   2  229.51   31.14
  11  -1   2  194.50   27.29
 -11  -1   2  262.96   27.06
 -11   1   2  268.07   26.90
 -11  -1   2  249.17   26.04
  11  -1  -2  259.22   21.36
  11  -1  -2  306.14   36.91
 -11   3   2  778.41   53.15
 -11   3   2  730.91   51.54
  11  -3   2  671.01   61.74
 -11   3  -2  847.07   55.48
 -11  -3   2  837.83   41.41
  11  -3   2  818.11   46.71
  11  -3   2  889.57   61.10
  11   3  -2  825.52   58.24
 -11   3   2  856.18   56.59
 -11   3  -2  909.56   59.02
  11  -3  -2  775.34   60.15
 -11  -3  -2  848.60   58.68
 -11  -3  -2  888.18   60.08
 -11   3  -2  836.45   53.47
 -11   3  -2  830.08   51.52
  11   3   2  788.48   59.29
  11   3   2  761.89   59.63
  11  -3  -2  804.22   64.92
  11   3  -2  891.34   56.19
 -11  -3   2  828.42   49.97
 -11  -3  -2  834.39   47.35
 -11   3  -2  859.30   58.91
  11  -3   2  733.71   59.36
 -11   3   2  848.24   58.55
  11   3   2  804.84   56.38
  11   3   2  780.72   55.31
 -11  -3   2  824.35   58.04
 -11  -3  -2  672.97   55.09
  11   3  -2  822.24   59.97
  11  -3  -2  844.85   54.74
  11   3  -2  724.55   56.02
 -11   3   2  824.61   44.98
 -11  -3   2  772.29   55.39
 -11  -3   2  874.07   59.69
 -11  -5   2   17.42   12.42
  11   5   2   -5.69   10.59
  11  -5   2   33.17   16.60
  11   5  -2   -5.14   14.81
  11   5   2   34.95   18.73
 -11   5   2   -0.57   15.26
 -11   5  -2   15.10   14.95
  11   5   2    6.00   20.57
  11   5  -2    8.03   14.22
  11   5  -2   12.96   23.95
 -11   5  -2    5.17   13.55
 -11  -5  -2   -4.24   13.68
 -11   5  -2    1.71   12.99
  11  -5  -2   24.60   22.38
  11   5   2   -7.57   11.66
 -11  -5   2    6.77   16.24
 -11   5   2   14.37    9.98
 -11   5   2   18.28   13.16
  11  -5  -2  -24.06   19.52
  11  -5  -2   -0.20   19.61
 -11  -5  -2  -25.43   11.30
  11   5  -2   -5.49   20.27
 -11  -5  -2   17.36   18.63
  11  -5   2  -19.29   17.23
  11  -5   2   -0.47   18.07
 -11   5  -2   17.39   11.97
 -11  -5   2   18.95   11.60
 -11   5   2    1.43   13.22
  11  -5   2   -1.85   19.55
 -11   5  -2    2.79   16.12
 -11  -7  -2  119.55   29.09
  11   7   2   88.16   24.72
 -11  -7  -2   84.98   24.42
 -11   7  -2   73.09   20.47
 -11   7  -2  109.54   24.64
  11  -7  -2   45.37   32.69
  11   7  -2   62.77   21.87
 -11   7   2  130.52   25.96
 -11  -7   2   73.67   23.27
 -11   7   2  103.53   23.42
 -11   7  -2  141.04   25.10
  11  -7   2  117.49   29.32
  11   7  -2   88.79   27.07
 -11  -7   2   25.44   22.22
  11  -7   2   58.82   31.81
  11   7   2   69.73   25.26
  11  -7  -2  128.95   35.86
  11   7  -2   82.82   28.94
 -11   7  -2   82.68   22.54
 -11   7   2   83.61   22.42
  11  -7  -2   88.95   27.11
 -11   7   2  131.78   25.89
  11   7  -2  112.45   29.67
  11   7   2   79.56   24.45
  11  -7   2  107.87   33.88
 -11   9  -2  -16.24   17.95
  11   9   2   -1.39   18.74
 -11   9   2   16.30   21.53
  11   9   2   75.39   26.46
  11   9   2    7.36   20.59
 -11   9  -2   49.82   20.70
  11   9   2   41.93   29.44
  11  -9  -2    7.79   27.78
 -11  -9   2   26.36   21.79
  11  -9   2   25.28   27.28
 -11  -9   2   27.19   22.30
 -11  -9  -2    6.46   16.59
 -11  -9  -2   12.79   25.08
 -11   9   2  -28.66   16.39
  11   9  -2   61.47   29.57
 -11   9   2    9.77   16.64
  11  -9   2   30.40   28.17
  11   9  -2   20.00   22.86
  11  -9  -2  -29.81   21.36
 -11   9  -2   16.53   19.82
  11   9  -2   61.31   27.19
 -12   0   2  491.61   39.00
 -12   0  -2  521.16   42.93
 -12   0  -2  623.98   51.96
  12   0  -2  516.59   47.70
  12   0  -2  540.96   38.41
 -12   0  -2  584.66   44.85
  12   0   2  406.00   44.90
  12   0   2  497.68   31.63
 -12   0   2  466.41   41.67
  12   0   2  472.12   47.61
  12   0   2  501.69   42.69
 -12   0   2  597.05   48.78
  12   0  -2  474.38   45.08
 -12   0   2  508.20   39.99
 -12   0   2  548.63   48.57
  12   0  -2  538.37   30.90
 -12   0  -2  468.65   38.83
 -12   2  -2   84.02   19.98
 -12  -2   2   84.62   17.28
  12   2   2   41.05   14.87
  12  -2  -2   78.26   17.83
  12  -2  -2  115.85   26.59
 -12  -2  -2   86.83    9.72
  12  -2  -2   82.32   25.59
 -12  -2  -2   94.07   21.09
 -12   2  -2   50.57   19.25
 -12  -2   2   70.51   17.53
 -12  -2   2   76.05   18.53
  12   2   2   82.05   23.55
 -12   2  -2   29.20   14.14
 -12   2   2   79.36   18.48
 -12   2   2   80.41   13.52
  12  -2   2   35.74   17.16
 -12  -2   2  108.79   19.19
  12   2  -2   40.00   17.35
  12  -2   2   86.33   25.63
  12  -2   2   73.56   21.41
 -12   2   2   34.61   15.38
 -12  -2  -2   57.99   18.36
  12   2  -2   55.25   13.13
 -12   2  -2  109.64   23.61
 -12   2  -2   70.73   13.91
 -12   2   2   61.66   15.91
  12   2  -2   52.75   20.15
  12   2  -2   94.37   22.55
 -12  -2   2   67.24   15.00
  12   2   2   50.11   22.28
  12   2   2   55.61   18.20
 -12  -2  -2   92.00   18.34
 -12   2   2  122.41   22.17
  12  -4  -2   13.13   25.81
  12  -4   2  -19.78   16.62
  12  -4   2  -11.96   17.74
  12  -4  -2   -4.79   20.02
  12  -4  -2  -24.01   17.83
 -12  -4  -2   -6.24   13.76
 -12   4  -2   14.18   14.46
 -12   4   2   -2.17   11.26
  12   4  -2   15.02   16.76
 -12  -4   2   -7.28   13.17
 -12   4   2  -12.76    8.15
  12   4   2   -1.56   16.73
  12   4  -2  -15.52   14.48
 -12   4   2   -1.32   11.00
 -12   4   2    6.13    9.72
 -12  -4   2   -2.49    9.11
  12   4   2  -28.48   20.36
 -12   4  -2   -3.82   11.79
 -12   4  -2  -21.75   12.36
  12   4   2   -4.94   14.48
  12   4  -2   18.00   20.49
 -12  -4   2   12.68   12.88
 -12   4  -2   -5.04   16.71
 -12  -4  -2    8.97   11.57
  12   4   2   -0.93   22.19
  12  -4   2    9.88   18.42
  12  -4   2  -27.61   13.68
 -12  -4  -2    5.58   12.38
 -12   4  -2    3.71   11.72
 -12   4   2  -11.27    8.63
 -12  -6  -2   64.40   22.12
 -12  -6   2   50.99   23.65
 -12  -6  -2   58.18   23.30
 -12   6   2   77.61   22.67
 -12   6   2   76.66   19.80
 -12   6  -2   80.03   18.96
  12   6   2   50.55   24.02
  12  -6   2   70.30   29.79
  12   6   2   68.43   23.98
 -12  -6   2   83.39   22.09
  12   6   2   45.75   30.08
 -12   6  -2   80.34   22.49
  12   6  -2   86.82   27.26
 -12   6   2  109.32   22.02
 -12  -6  -2   86.82   23.08
 -12  -6   2   55.08   23.78
  12  -6  -2   88.24   26.80
 -12   6  -2   68.16   20.71
  12  -6   2   94.21   33.99
  12  -6  -2   74.32   29.98
 -12   6   2   67.24   23.63
  12   6  -2   90.34   25.96
  12  -6  -2  -10.69   20.09
  12  -6   2   37.44   22.67
 -12   6  -2   82.28   21.91
  12   6   2   85.38   21.78
  12  -6   2   44.20   26.24
 -12   6  -2  105.48   25.58
  12   6  -2   73.11   25.96
  12   8   2  -16.07   16.96
  12   8  -2   -6.18   16.92
 -12   8   2   28.26   19.66
 -12   8  -2  -11.69   14.16
 -12   8  -2   19.86   15.19
 -12   8   2  -17.30   16.82
  12   8  -2   25.61   24.02
 -12  -8   2   -1.60   21.16
  12  -8   2   56.53   31.60
  12   8   2   46.56   22.79
 -12  -8  -2   -0.47   17.64
  12  -8  -2  -10.10   24.54
 -12  -8  -2  -11.82   18.57
  12   8  -2   63.86   28.53
  12  -8  -2   -4.05   24.32
 -12   8   2   -2.11   17.70
  12   8   2  -28.16   15.61
 -12   8   2    0.97   18.27
 -12   8  -2    4.74   15.63
  12  -8   2    9.89   29.74
  12   8   2    6.30   20.54
  12  -8  -2   21.33   25.42
 -12  -8   2   -8.80   14.05
  12  -8   2  -13.35   25.62
  13  -1   2  149.95   23.10
  13   1  -2  143.57   19.87
  13  -1  -2  147.39   21.23
  13   1   2  168.16   32.41
 -13   1   2  158.53   23.29
  13   1   2  160.20   25.73
 -13  -1   2  138.37   22.84
 -13  -1   2  165.69   25.52
 -13   1   2  120.05   22.48
  13  -1   2  191.07   29.02
 -13  -1  -2  161.91   27.24
 -13   1  -2  148.36   25.40
 -13   1  -2  163.63   25.25
  13   1  -2  158.38   30.09
 -13   1  -2  125.58   27.40
 -13  -1  -2  109.05   20.30
 -13   1  -2  144.50   20.87
  13  -1   2  125.23   28.99
 -13  -1   2  120.21   21.71
 -13  -1  -2  156.25   22.41
  13   1  -2  132.87   27.35
 -13  -1  -2  141.68   23.66
  13  -1  -2  149.59   26.47
  13   1   2  120.72   26.81
 -13   1   2  152.61   26.62
 -13   1   2  168.05   21.91
  13  -1  -2  172.95   31.24
 -13   1   2  148.52   26.59
 -13  -1   2  133.98   21.95
  13  -1  -2  132.39   26.93
 -13   3   2  330.13   33.91
  13   3   2  318.08   37.42
  13   3   2  350.95   42.47
  13   3  -2  357.57   40.57
  13  -3  -2  336.53   35.13
 -13   3   2  335.64   29.05
  13  -3   2  349.38   40.24
 -13  -3  -2  256.62   33.34
 -13  -3   2  318.80   36.93
 -13   3  -2  427.29   40.92
  13   3  -2  265.10   36.58
 -13   3  -2  317.14   36.53
  13   3  -2  362.56   40.49
  13  -3   2  291.46   42.87
 -13   3  -2  384.77   41.23
  13  -3   2  261.30   38.05
 -13  -3   2  335.50   37.22
 -13   3   2  319.24   35.25
  13   3  -2  295.55   38.84
 -13   3   2  267.67   35.81
  13   3   2  323.18   38.82
  13  -3  -2  302.78   42.85
 -13   3  -2  311.97   35.26
 -13  -3   2  332.89   38.07
 -13   3   2  316.04   33.57
 -13   3  -2  338.57   31.86
  13   3   2  268.88   37.73
 -13  -3  -2  391.90   40.85
 -13  -3   2  409.46   32.92
 -13  -3  -2  322.66   38.41
  13  -3  -2  347.49   44.13
  13  -5  -2    8.84   25.03
 -13  -5  -2   -6.07   20.88
 -13  -5  -2   -6.79   13.01
  13  -5  -2    3.01   21.43
 -13   5  -2   -1.70   13.73
  13  -5   2    1.28   23.03
 -13   5   2   31.18   15.12
  13  -5   2    0.79   24.85
 -13   5  -2    0.75   17.57
  13   5   2  -42.36   16.36
  13   5  -2  -37.65   13.52
  13  -5  -2  -11.46   24.97
 -13  -5   2    6.29   14.12
  13   5  -2    7.57   15.27
  13   5   2   -4.97   15.35
 -13   5   2   -5.05   14.54
  13  -5   2   -3.48   15.71
  13   5  -2  -18.14   17.03
  13   5   2    6.80   19.34
 -13  -5   2  -11.29   10.22
 -13  -5  -2   19.03   17.29
 -13   5  -2    5.24   12.46
  13   5  -2   33.23   27.73
 -13   5  -2   15.76   16.29
 -13  -5   2  -12.35   14.44
 -13   5  -2   -3.24   14.31
  13   5   2  -18.49   13.53
 -13   5   2   12.57   13.35
 -13   5   2    1.49   11.60
  13   7   2   56.14   24.20
 -13  -7   2   43.51   21.58
 -13  -7  -2   43.92   25.11
 -13   7   2   67.40   23.55
 -13   7  -2   91.85   24.70
 -13  -7  -2   39.21   22.04
 -13   7   2   15.65   17.26
 -13   7  -2   69.68   19.58
 -13   7   2   45.06   20.91
 -13   7   2   45.41   17.58
  13  -7   2   50.17   27.47
  13  -7  -2   39.74   27.11
  13   7  -2   49.23   25.39
 -13  -7  -2   17.20   20.47
  13  -7  -2   74.88   28.17
  13   7  -2  104.61   30.08
  13   7   2   57.40   28.25
  13  -7  -2   28.12   29.08
  13   7  -2   76.96   28.23
 -13   7  -2   59.42   21.82
 -13  -7   2   47.76   25.16
  13   7   2   32.97   23.40
  13  -7   2   52.20   31.11
 -13   9  -2   51.17   22.21
  13   9  -2   23.16   25.06
  13   9   2  -41.53   24.85
  13   9   2   34.77   35.78
  13   9  -2  -37.85   21.76
  13  -9  -2  -36.09   59.43
  13   9   2    1.68   20.87
 -13  -9  -2   24.15   22.96
 -13   9  -2    3.82   18.53
 -13   9   2   17.81   22.72
  13   9   2   -8.80   27.80
 -13   9   2    5.38   21.01
 -13  -9  -2  -23.01   24.81
 -13  -9   2    1.19   27.13
  13  -9   2   25.13   34.81
 -13   9  -2  -13.50   22.65
  13  -9  -2  -19.55   30.65
  13   9  -2   -3.18   22.48
 -13   9   2    6.82   20.98
 -13  -9   2   -1.24   18.70
 -14   0   2  343.01   41.23
  14   0  -2  253.02   37.70
 -14   0  -2  334.72   33.53
 -14   0   2  277.99   34.82
  14   0  -2  331.64   31.65
 -14   0  -2  297.44   35.74
  14   0  -2  247.47   37.80
 -14   0   2  314.65   33.90
 -14   0   2  316.59   36.70
 -14   0   2  351.28   34.26
  14   0   2  366.77   38.92
 -14   0  -2  351.99   41.04
  14   0   2  414.19   45.96
 -14   0  -2  333.32   36.13
  14   0   2  306.09   41.66
 -14   2  -2   11.22   15.07
 -14   2  -2  -11.09   12.48
 -14   2  -2    3.97   12.29
  14  -2   2   -1.34   14.18
 -14  -2  -2  -11.77   12.24
  14   2  -2   18.54   22.14
 -14   2   2   24.89   15.05
  14   2   2    9.37   13.51
  14   2   2    4.43   22.36
 -14  -2  -2  -12.07   10.06
 -14   2  -2   -2.16   11.15
  14   2   2    7.24   16.91
 -14  -2   2    2.51   12.32
 -14  -2   2    1.49   11.02
 -14   2   2   -0.24   13.50
  14  -2   2  -19.15   17.55
  14   2  -2   15.12   15.30
 -14   2  -2   26.05   16.20
 -14  -2   2    9.79   14.37
 -14  -2   2   -2.15   12.28
  14  -2   2   48.81   21.35
  14  -2  -2    3.35   15.32
  14   2  -2   -3.48   22.48
 -14   2   2    3.89   12.52
 -14   2   2  -16.97    9.48
 -14   2   2   13.57   12.78
  14  -2  -2    4.50   19.37
 -14  -2  -2   -4.01   11.71
  14  -2  -2   27.86   21.10
  14   4   2   -0.12   18.82
 -14   4  -2    5.51   13.78
  14  -4  -2   17.07   20.81
  14   4   2   26.02   17.72
 -14  -4   2   27.42   11.76
  14   4  -2   11.28   17.94
 -14   4  -2    3.00   13.49
 -14  -4  -2   22.77   17.63
  14   4  -2   21.78   23.11
 -14  -4   2    4.17   15.25
 -14   4   2   42.68   18.39
  14  -4  -2   22.09   24.65
 -14   4  -2   26.60   16.44
  14   4   2  -13.41   20.62
 -14   4  -2   41.73   17.06
  14  -4   2   39.48   22.44
  14  -4  -2   -7.64   15.54
  14  -4   2   -5.69   19.28
 -14  -4  -2   -6.25   12.45
 -14   4   2    4.32   15.40
 -14  -4  -2   10.08   15.63
  14   4  -2   15.58   18.43
 -14   4  -2    8.84   13.71
 -14  -4   2   17.38   15.85
 -14   4   2   16.99   14.92
  14  -4   2   31.64   22.98
 -14   4   2   25.19   15.24
  14   6  -2   40.57   22.46
  14  -6   2   32.31   27.26
 -14   6   2   14.04   15.94
 -14   6  -2   34.20   18.28
 -14  -6   2   22.67   17.28
 -14  -6   2   20.99   19.17
  14   6   2   35.17   19.23
  14   6   2   14.19   21.12
 -14   6   2   33.29   16.22
  14  -6   2   11.89   20.63
 -14  -6   2   34.99   22.41
 -14   6  -2   26.54   16.68
 -14  -6  -2   14.17   20.27
 -14  -6  -2  -17.07   18.32
 -14   6   2   44.61   18.90
  14   6   2   34.54   30.22
  14  -6  -2  -26.60   21.25
  14   6  -2   15.59   19.75
  14   6  -2   -2.60   24.14
  14  -6  -2   53.91   28.11
 -14   6  -2   16.15   19.37
  14  -6  -2   31.98   26.87
 -14   6  -2   23.58   20.44
 -14   6  -2   44.78   18.45
  14  -6   2   45.73   28.39
 -14   6   2   -7.94   17.49
  14   6   2   30.84   21.02
  14  -8  -2    0.48   27.40
 -14   8   2   23.70   22.72
 -14   8   2   32.04   17.07
  14   8   2   -3.01   16.66
 -14   8  -2   10.59   19.48
 -14   8   2   -1.82   17.81
  14  -8   2   39.31   27.90
 -14   8   2    3.86   22.53
  14   8  -2   28.30   20.89
  14  -8   2   28.12   29.45
  14   8   2    4.94   23.77
 -14  -8   2   -5.99   15.02
 -14  -8   2   36.30   26.58
  14  -8  -2   16.96   27.60
  14   8   2    7.33   22.39
 -14   8  -2    2.83   19.55
  14   8  -2  -23.81   20.31
 -14   8  -2   15.44   21.89
 -14  -8  -2    7.23   21.36
  14   8  -2  -13.16   20.31
  15   1  -2  126.42   29.35
 -15  -1  -2   96.25   21.26
  15   1   2   52.94   29.77
  15   1   2   65.87   20.80
  15  -1  -2   58.66   24.41
  15  -1   2   72.63   20.39
 -15   1  -2  108.94   24.77
  15   1   2   53.80   22.96
  15  -1   2   67.70   23.85
 -15   1   2   54.66   15.64
  15   1  -2   49.10   25.72
 -15  -1   2   66.56   19.55
  15  -1  -2   51.75   25.00
 -15   1   2   80.81   18.23
 -15   1   2   82.14   20.83
 -15  -1   2   67.08   19.97
 -15  -1  -2   94.02   22.13
 -15   1  -2   92.79   21.83
 -15   1  -2   79.94   19.27
  15  -1  -2   79.44   27.01
 -15   1  -2   69.84   20.53
 -15  -1   2   77.36   21.64
 -15  -1   2   78.71   21.61
 -15   1   2   63.07   21.32
 -15  -1  -2   95.89   21.93
 -15  -1  -2  103.71   21.24
 -15   1   2   60.50   19.58
  15   1  -2   90.42   22.39
  15  -1   2   71.19   26.21
  15   3  -2   77.94   23.08
 -15  -3   2  111.87   24.81
 -15   3  -2   89.46   24.62
  15   3   2  124.60   32.01
  15  -3  -2  118.62   26.59
  15   3  -2  131.15   31.07
 -15   3  -2  128.54   24.48
 -15  -3   2  131.94   26.37
 -15  -3  -2   93.05   23.07
 -15   3   2  149.86   20.39
  15   3   2  100.92   30.21
  15  -3   2  105.13   30.79
 -15   3   2  167.89   28.60
  15   3  -2  143.17   35.06
  15   3  -2  102.87   23.33
 -15   3  -2   76.36   18.67
  15   3   2  159.36   28.38
  15  -3  -2   93.65   29.56
 -15   3  -2  146.12   25.63
 -15  -3  -2  161.58   28.47
 -15   3   2   66.72   23.23
 -15  -3   2   80.40   21.91
  15  -3  -2  148.10   32.53
 -15   3   2  158.95   26.57
  15   3   2   62.98   23.17
  15  -3   2  147.44   30.01
  15  -3   2  118.43   30.54
 -15  -3  -2  114.58   26.52
 -15   3   2  135.48   25.33
 -15   3  -2  111.72   25.50
  15   5   2    6.71   16.62
  15   5  -2   45.97   25.48
 -15  -5  -2  -45.26   14.73
 -15   5   2  -17.17   14.47
  15  -5   2  -22.58   24.12
  15   5  -2   -9.30   17.68
  15   5   2  -32.56   17.19
 -15  -5   2  -23.79   15.45
 -15   5  -2   10.96   17.17
 -15  -5  -2    0.56   15.43
 -15   5  -2  -21.17   13.48
  15   5   2   16.03   21.80
 -15  -5   2   15.77   17.07
 -15   5   2  -19.19   17.08
 -15   5   2   21.26   17.56
 -15   5  -2  -28.27   15.13
  15   5  -2    9.07   17.07
  15  -5   2    8.58   25.31
  15   5  -2   11.63   21.52
 -15   5   2    7.02   15.82
 -15   5  -2   19.12   15.78
  15  -5   2  -29.67   20.76
  15  -5  -2   -6.27   22.69
  15  -5  -2    0.03   22.53
 -15   5  -2   16.64   16.65
  15   5   2   33.43   23.84
  15  -5  -2   43.92   30.83
  15  -7   2   94.14   32.54
 -15  -7   2   67.36   25.92
 -15   7  -2   53.87   22.72
  15   7  -2   66.51   34.25
 -15   7   2   53.07   22.54
  15  -7  -2  102.34   34.30
  15   7  -2    9.87   21.66
 -15   7  -2  109.83   25.40
 -15   7   2   52.04   22.10
  15  -7  -2   47.79   30.58
 -15   7  -2   76.70   25.16
  15  -7  -2  108.62   33.64
 -15   7   2   47.03   21.39
  15   7   2   13.18   27.83
 -15  -7  -2   76.12   28.83
  15   7   2  113.40   33.14
  15  -7   2  108.01   34.37
  15   7   2   66.34   25.38
  15   7  -2   57.03   25.89
 -15  -7  -2   92.96   29.69
 -16   0  -2  246.90   32.49
  16   0  -2  253.83   39.42
 -16   0  -2  317.74   36.77
 -16   0  -2  250.47   31.72
 -16   0   2  293.40   36.24
 -16   0   2  283.18   37.09
  16   0   2  242.02   33.45
  16   0  -2  228.44   37.93
 -16   0   2  276.97   34.95
  16   0   2  219.03   37.61
  16   0   2  265.53   41.22
 -16   0   2  268.72   32.72
 -16   0  -2  356.68   41.59
  16   2   2   55.19   24.58
  16  -2   2   40.40   28.06
  16   2   2   17.69   14.87
 -16  -2  -2   11.63   15.29
 -16   2   2   49.85   22.35
  16   2   2  -12.22   18.27
 -16   2   2   14.70   12.63
  16   2  -2   -0.35   26.11
 -16   2   2   24.79   15.11
  16  -2   2   44.94   22.00
 -16  -2  -2   -3.99   12.99
  16   2  -2   46.35   23.97
 -16   2  -2   22.15   17.99
  16   2  -2   28.88   16.71
 -16  -2   2   -8.49   15.18
 -16  -2   2   18.99   16.04
 -16   2  -2   28.52   19.04
  16  -2  -2    4.34   18.74
 -16  -2  -2    3.24   13.90
  16  -2  -2   28.63   22.31
 -16   2  -2   25.92   15.39
 -16   2   2    6.09   15.74
 -16  -2   2   13.97   16.95
  16  -2   2   -4.43   16.39
 -16  -2   2    5.40   15.22
 -16   2  -2   19.19   14.18
 -16   2   2   12.82   17.33
  16  -2  -2   35.50   27.94
 -16   4   2    8.32   19.31
  16  -4   2   -2.44   21.34
  16   4   2  -24.02   22.06
  16  -4   2   25.85   26.23
 -16  -4  -2   21.51   17.49
  16  -4  -2   13.22   19.96
  16  -4   2   35.06   21.98
 -16   4  -2   10.14   15.77
  16   4   2    5.75   17.89
 -16  -4   2   -3.49   17.64
 -16   4   2   12.02   13.87
 -16  -4   2   17.38   16.27
  16   4  -2    5.10   18.00
 -16  -4   2   -4.82   19.31
  16   4  -2  -14.45   23.33
  16  -4  -2  -11.00   14.37
 -16   4  -2    1.63   17.07
  16   4   2   39.47   22.92
 -16  -4  -2   34.93   17.83
  16  -4  -2  -16.66   21.03
 -16  -4  -2   28.13   18.08
 -16   4  -2   13.92   20.16
 -16   4   2   -8.00   14.38
 -16   4   2    3.81   17.55
  16   4  -2  -27.87   16.83
 -16   4  -2    4.04   16.29
 -16   4  -2   15.81   17.97
  16  -6  -2   55.38   27.68
 -16   6  -2   35.27   22.93
 -16  -6   2   49.82   24.11
 -16   6   2    3.20   16.63
  16  -6  -2   -7.01   24.82
  16   6  -2   27.35   25.46
 -16   6   2    8.68   19.37
 -16   6   2   10.15   16.44
  16  -6   2   29.15   23.62
 -16   6  -2   14.73   17.73
  16  -6   2   53.40   28.50
  16  -6   2   47.46   26.24
 -16  -6  -2   21.73   23.28
  16   6   2   30.70   21.42
 -16   6  -2   10.37   18.08
  16   6   2  -22.81   22.88
 -16   6  -2   29.73   20.72
  16   6   2  -60.11   41.31
  16   6  -2    9.54   21.44
 -16   6   2   -1.82   19.08
  16   6   2   10.89   19.30
  16   6  -2   32.20   21.34
 -16  -6   2   -9.70   16.53
  16  -6  -2  -28.84   21.45
 -16  -6  -2   56.93   23.99
 -16   8   2  -34.42   42.93
  16  -8  -2  -11.04   31.14
 -16  -8  -2  -12.13   28.34
 -16   8   2  -17.52   21.54
 -16   8  -2    8.67   21.63
  16  -8   2   10.79   27.32
  16   8   2   30.48   26.78
  16   8  -2  -24.81   28.82
  16   8   2  -17.81   26.43
  16   8   2   25.66   30.97
 -16  -8   2  -11.62   24.80
 -16   8  -2   -4.16   20.86
  16  -8  -2  -27.50   27.35
 -16   8  -2  -25.65   21.57
 -16   8   2   -3.10   22.43
 -16   8   2   24.05   24.04
  16   8  -2   -5.06   22.80
  16   8  -2   47.74   34.37
  16  -8   2  -20.21   29.07
 -17  -1  -2  -15.74   13.15
 -17  -1   2   -0.94   12.46
  17  -1   2  -11.69   15.64
  17  -1  -2    6.37   22.75
  17   1   2   20.20   24.27
  17   1  -2    9.15   16.23
 -17   1  -2    3.86   14.32
  17  -1   2  -10.36   15.90
 -17  -1  -2   11.09   14.31
 -17  -1   2  -19.05   14.60
  17   1  -2  -24.32   19.36
 -17  -1   2   -1.40   13.85
 -17  -1  -2   36.47   17.07
  17  -1   2   -6.73   21.09
 -17   1   2    3.44   17.02
  17   1   2   32.59   17.04
 -17  -1   2   18.62   13.22
 -17  -1  -2   14.78   16.34
 -17   1  -2   -4.05   13.24
  17  -1  -2    3.68   21.56
  17   1   2  -27.03   19.28
 -17   1   2    3.66   15.04
 -17   1  -2   -3.98   15.07
 -17   1   2   -1.76   16.35
  17   1  -2  -19.21   16.05
 -17   1   2   -3.95   11.52
 -17   1   2  -10.16   15.22
 -17   1  -2   12.45   16.81
  17  -3  -2   80.15   29.34
 -17   3  -2   79.38   24.74
  17   3   2   67.95   28.92
 -17  -3   2   80.43   25.08
 -17   3   2   93.95   27.15
  17   3   2  140.07   30.86
 -17  -3  -2   79.84   24.81
  17  -3   2   79.99   24.27
 -17   3   2  147.84   29.59
  17  -3  -2   84.42   30.77
  17   3  -2  125.96   29.25
 -17   3   2   58.76   25.23
  17   3  -2   84.02   30.44
  17   3   2  125.14   35.92
 -17  -3   2  109.53   25.58
 -17   3  -2  106.92   27.75
 -17  -3  -2  112.70   29.03
  17  -3   2   92.13   36.82
 -17   3   2  105.64   23.30
  17   3  -2  126.15   38.23
 -17   3  -2  118.19   31.33
 -17  -3  -2  127.91   26.83
 -17  -3   2   75.57   21.90
  17   3  -2   62.12   24.05
  17  -3  -2   77.46   26.37
  17  -3   2  108.52   31.79
 -17   3  -2   99.04   25.80
 -17   3  -2   95.93   22.69
  17   3   2   79.19   24.62
  17   5   2    7.25   18.67
  17  -5   2  -15.99   21.86
 -17   5  -2  -29.76   14.62
  17   5  -2   52.72   30.37
 -17   5  -2    0.36   19.59
  17  -5   2   -5.69   23.90
  17   5  -2   14.12   21.05
  17  -5  -2    9.38   26.46
 -17   5   2   13.41   19.13
 -17   5   2  -43.07   15.83
  17   5   2  -16.93   16.88
 -17   5   2  -11.35   15.11
 -17   5  -2   -2.91   18.83
 -17  -5  -2  -12.69   15.29
  17   5   2   33.78   25.54
 -17  -5   2    2.37   17.33
  17  -5  -2   -8.16   21.69
  17   5  -2   71.64   38.96
  17  -5  -2    5.90   18.00
 -17  -5   2  -16.35   14.06
  17  -5   2  -11.01   19.38
 -17   5   2  -20.91   17.89
 -17  -5  -2  -14.73   18.33
  17   5  -2   44.71   24.23
  17   5   2   39.98   20.96
 -17   5  -2   13.59   17.66
 -17  -7   2   32.16   22.68
 -17  -7   2   57.77   25.81
 -17   7  -2   14.77   19.53
  17   7   2    4.40   30.05
 -17  -7  -2   68.09   31.00
  17  -7   2   37.92   27.18
  17  -7  -2   73.33   26.64
 -17   7  -2   39.80   22.14
  17   7  -2    0.36   31.11
  17   7   2   34.18   30.46
  17  -7  -2   65.29   33.51
 -17  -7  -2   34.06   25.23
 -17   7   2    1.43   22.77
 -17   7   2   52.13   27.26
 -17   7  -2   98.93   28.07
  17   7  -2   75.20   32.82
 -17   7   2    8.45   20.20
  17   7  -2   67.49   30.03
  17  -7   2   41.98   30.11
 -17   7   2   75.97   26.21
  17  -7  -2   47.59   32.92
  17   7   2   32.81   22.92
  18   0  -2   85.59   29.45
 -18   0   2   77.98   21.84
 -18   0   2  112.75   26.27
  18   0   2   75.65   32.70
 -18   0  -2   63.04   19.31
 -18   0  -2   92.27   23.66
 -18   0  -2   90.97   22.18
  18   0   2   65.36   22.61
 -18   0   2  102.35   25.74
  18   0  -2   43.90   27.03
  18   0   2   95.38   33.07
 -18   0   2   81.06   21.53
 -18   0  -2   68.63   20.90
 -18  -2  -2   12.32   14.85
 -18  -2   2  -10.51   18.85
  18  -2   2   -5.22   15.62
  18   2   2   -8.96   22.46
  18   2  -2   10.73   15.45
  18  -2   2    2.87   24.18
 -18   2  -2   -1.35   16.18
  18   2  -2   -5.02   22.41
  18   2  -2   40.11   26.96
  18  -2  -2    4.01   23.86
 -18  -2  -2  -27.48   15.42
 -18   2   2    9.93   17.56
 -18   2  -2   47.85   23.05
  18  -2   2  -26.24   20.81
 -18   2   2   -3.67   15.59
 -18  -2   2   15.26   15.66
 -18  -2   2    3.88   17.32
 -18   2  -2   13.90   15.77
 -18   2   2   -4.61   16.35
 -18   2   2    8.84   17.10
  18  -2  -2   27.61   19.79
 -18   2  -2   11.04   16.99
  18   2   2   26.06   25.37
  18   2   2    5.45   18.91
 -18  -2  -2   16.78   16.65
 -18  -2   2   19.79   16.94
 -18   2   2  -12.94   13.29
 -18  -4  -2    5.14   17.90
  18   4   2  -25.82   15.06
 -18   4  -2   14.81   17.26
  18  -4  -2  -14.48   30.53
 -18   4   2   18.27   16.27
  18   4  -2   -7.78   23.65
  18   4  -2   -2.90   19.81
 -18   4  -2    8.76   21.42
  18  -4  -2  -28.15   21.05
  18  -4   2   32.46   23.11
 -18   4  -2   33.99   18.62
 -18  -4  -2    3.26   17.73
  18  -4  -2  -19.04   15.45
  18   4  -2  -12.09   16.08
  18   4   2  -44.61   18.24
 -18   4   2   13.30   20.38
 -18   4   2   13.94   19.01
  18  -4   2   24.25   32.70
 -18   4  -2  -12.73   16.79
  18  -4   2  -22.92   21.62
  18   4   2   -9.36   19.54
 -18   4  -2   50.10   19.86
 -18   4   2   14.39   18.24
 -18  -4   2  -18.94   15.70
 -18  -4  -2    9.35   16.70
 -18  -4   2   17.97   15.29
 -18  -4   2  -12.98   15.49
  18  -6   2   27.15   24.74
 -18   6  -2   31.72   30.23
 -18  -6  -2   24.00   24.30
 -18   6  -2   45.90   27.28
 -18  -6   2   -4.81   20.67
 -18   6  -2   47.89   22.56
  18   6  -2   87.61   30.24
  18   6  -2   -8.53   28.93
 -18   6   2   22.68   19.78
 -18   6   2  -15.33   16.90
  18   6  -2   48.68   24.84
  18  -6   2   48.76   32.30
  18   6   2    0.94   21.46
 -18   6  -2   33.51   20.58
  18  -6  -2   21.57   27.68
  18  -6  -2   -7.28   24.78
  18   6   2   38.79   28.44
 -18   6   2   12.49   22.67
 -18   6   2  -15.30   20.61
  18  -6   2   50.27   26.58
 -18  -6   2   15.45   24.83
  18  -6  -2  -36.21   18.40
 -18  -6  -2   -7.45   22.07
  18   6   2   25.02   30.22
 -19   1  -2   16.59   16.98
  19   1   2   -2.20   26.09
  19  -1   2   14.43   24.04
  19   1   2   -3.42   24.53
 -19  -1   2   21.92   15.16
  19   1  -2    2.10   14.81
 -19  -1  -2   12.34   16.06
 -19  -1   2    8.30   14.24
 -19  -1   2  -20.76   17.84
 -19   1  -2   -4.84   12.24
  19   1  -2    9.99   24.88
 -19  -1  -2   -2.97   17.15
 -19   1   2   12.53   17.01
  19  -1  -2   42.88   24.60
 -19   1   2    3.26   19.38
 -19  -1   2   10.61   14.87
  19  -1   2   11.89   21.84
 -19  -1  -2    2.08   18.80
 -19   1  -2   -3.23   13.71
 -19   1   2   -9.55   16.77
 -19  -1  -2    6.33   12.74
  19   1  -2   19.19   28.01
 -19   1   2   14.91   17.21
  19  -1   2   18.93   14.92
  19   1   2  -22.90   16.75
 -19  -3   2  126.80   31.20
 -19   3  -2  107.61   30.22
 -19  -3   2  132.55   29.63
  19   3   2   93.22   25.83
 -19  -3  -2   92.46   27.68
 -19  -3   2   92.03   24.62
  19  -3   2   94.84   33.91
 -19   3  -2  150.46   30.31
  19   3  -2  188.33   34.54
  19  -3  -2   90.95   28.45
 -19   3   2  109.87   26.18
 -19   3  -2  105.04   27.87
  19   3   2  116.34   32.48
  19   3  -2  116.34   31.60
  19   3   2  204.40   40.48
 -19   3   2  147.37   32.09
  19  -3   2   79.96   30.72
  19   3  -2   84.34   28.74
 -19   3   2   97.86   22.80
 -19  -3  -2   94.66   27.30
  19  -3  -2   80.30   31.27
 -19   3   2   74.64   26.54
 -19  -3  -2  120.06   27.73
 -19   3  -2  143.64   28.21
 -19   5   2   38.98   18.88
 -19  -5  -2   37.84   26.79
 -19   5   2    5.88   19.01
 -19   5  -2   27.31   24.51
  19  -5   2    3.04   24.41
  19  -5   2  -23.66   21.89
 -19   5  -2   21.76   18.91
  19   5   2   19.95   29.39
 -19   5   2   16.23   21.91
 -19  -5  -2   14.03   18.11
  19   5   2   47.65   27.95
  19   5  -2   43.23   28.41
 -19  -5   2   20.58   19.46
 -19   5  -2   62.24   21.61
  19   5   2   -8.80   23.65
 -19   5  -2   13.08   21.26
  19  -5  -2   31.75   24.78
 -19  -5   2   24.72   22.87
  19  -5  -2  109.03   36.48
  19  -5  -2   33.67   28.56
  19   5  -2  -16.58   22.57
 -19   5   2   40.25   23.23
  19  -7  -2   -3.36   30.11
  19   7   2  -18.69   30.48
 -19   7  -2    4.45   25.57
  19  -7   2   17.94   47.99
 -19  -7  -2   -4.19   34.19
  19   7  -2  -74.05   33.25
 -19   7   2    8.78   36.33
 -19   7  -2    6.17   24.08
 -19   7   2   41.32   29.57
 -19   7  -2   82.43   41.81
  19  -7  -2   10.12   31.57
  19  -7  -2   29.83   39.57
 -19   7   2   34.17   24.09
  19   7   2   64.32   44.72
  19  -7   2    5.40   31.54
  19   7  -2  110.25   53.14
 -19   7   2   11.53   29.65
  19   7   2   13.84   39.22
 -19  -7  -2   15.76   33.78
 -19  -7   2   29.81   34.56
 -19  -7   2   -6.51   33.27
  19   7  -2   36.25   38.40
 -20   0   2   32.72   17.80
  20   0  -2   38.47   25.98
 -20   0  -2   55.28   19.74
  20   0   2    6.33   23.05
 -20   0   2   30.30   15.61
  20   0  -2   33.09   28.83
 -20   0   2   72.76   24.42
 -20   0  -2   38.54   18.25
  20   0  -2   37.80   20.16
 -20   0   2   10.48   16.10
 -20   0  -2   34.05   21.09
 -20   0  -2    8.79   18.55
  20   0   2   39.75   19.38
  20   0   2   52.61   26.59
  20  -2  -2   44.70   29.42
  20   2   2  -31.77   20.76
  20   2   2    7.36   20.57
 -20   2  -2    7.15   17.16
  20   2   2   -4.55   21.84
 -20  -2  -2   -0.29   15.80
  20  -2   2    2.57   15.25
  20  -2   2   34.11   26.04
 -20   2  -2    5.11   19.18
 -20  -2   2   30.29   17.82
 -20   2   2   32.62   18.06
 -20  -2   2   -6.60   14.14
  20   2  -2   25.14   23.34
  20  -2   2   43.32   22.66
 -20  -2  -2   15.89   16.50
 -20  -2  -2  -30.34   16.01
  20   2   2   -6.04   18.10
 -20  -2   2    7.64   15.22
  20   2  -2    1.21   24.73
 -20   2   2   -8.51   14.82
 -20   2  -2  -21.06   16.99
  20   2  -2  -28.58   18.67
 -20   2  -2    1.49   13.61
 -20   2   2   -8.70   16.44
 -20   2   2    8.31   12.00
  20  -2  -2   -5.83   17.14
 -20  -4   2   31.56   22.75
 -20  -4  -2   11.34   15.07
  20  -4   2    3.13   26.13
 -20   4   2   -2.23   18.49
 -20  -4  -2   14.64   19.27
  20   4   2    9.68   23.62
  20  -4  -2   -5.31   25.60
  20   4   2   -8.19   25.93
 -20  -4   2   -0.15   16.05
 -20   4  -2   27.55   19.97
 -20  -4  -2   -8.79   21.55
 -20  -4   2  -37.77   18.95
  20   4  -2    5.79   20.13
 -20   4   2   23.82   18.65
  20   4  -2   25.09   21.51
 -20   4   2  -24.80   20.88
  20  -4   2   17.31   27.90
 -20   4  -2  -32.10   19.24
 -20   4  -2   28.60   20.70
  20   4   2  -21.07   18.24
 -20   4   2  -12.52   15.63
  20   4  -2   32.50   30.55
  20  -4  -2  -21.28   19.54
  20   6   2   26.41   29.72
 -20   6  -2   43.01   31.41
  20   6   2   18.78   24.43
  20   6  -2   60.45   37.97
 -20  -6  -2   46.17   31.34
 -20   6  -2    9.40   21.65
  20  -6  -2   30.47   35.19
  20   6  -2  -47.35   29.49
  20   6  -2   28.78   29.85
  20  -6  -2   20.40   48.68
 -20   6   2   17.36   30.42
 -20  -6   2   -7.64   25.84
  20  -6  -2  -11.29   29.26
 -20   6   2   21.08   23.21
 -20   6  -2  -10.08   56.99
 -20   6   2  -20.92   22.54
  20  -6   2   43.30   25.50
  20   6   2   82.90   32.72
  20  -6   2  111.54   36.25
 -20   6   2   23.40   24.75
 -20   6  -2   28.89   27.36
 -20  -6   2   32.91   34.98
 -20  -6  -2   40.10   33.16
  21  -1  -2   39.38   30.89
 -21  -1   2   58.54   23.24
  21  -1  -2   36.97   29.87
 -21   1   2   54.80   19.88
 -21   1  -2   29.75   14.86
  21  -1   2   63.02   25.22
 -21   1   2   37.51   22.55
  21   1   2   21.65   28.24
 -21   1   2   59.34   21.04
  21  -1   2   21.04   17.13
  21   1   2   19.86   23.02
 -21  -1  -2   49.45   21.08
 -21  -1   2   28.40   18.49
  21   1  -2   -1.19   19.24
 -21  -1  -2   68.67   21.16
  21   1   2   60.98   30.45
 -21   1   2  115.71   25.45
  21   1  -2   55.46   29.44
  21  -1   2   71.94   29.90
 -21  -1  -2   49.15   18.94
 -21   1  -2   50.67   18.18
 -21  -1   2   51.21   20.40
 -21   1  -2   12.82   18.04
  21   1  -2   62.38   27.03
 -21   1  -2   48.15   24.04
 -21  -1   2   43.20   18.40
 -21  -3   2   54.90   21.11
 -21  -3   2   44.02   20.31
 -21   3   2   40.91   18.87
  21   3  -2   74.16   29.06
 -21  -3  -2   33.56   20.22
  21   3   2   27.51   28.90
 -21   3  -2   95.29   29.93
 -21  -3  -2   51.12   24.52
 -21   3  -2   31.13   19.47
 -21  -3   2   34.54   22.64
  21   3   2  -11.27   21.79
  21   3   2   42.66   22.32
  21  -3   2   40.04   29.33
 -21   3  -2   24.13   18.52
  21   3  -2   13.80   25.36
 -21   3   2   65.64   28.40
  21  -3  -2   40.79   31.28
  21  -3   2   34.99   18.84
  21   3  -2   50.53   27.98
  21  -3  -2   14.91   23.64
 -21   3   2   69.18   28.44
 -21   3  -2   66.35   23.17
 -21   3   2  100.89   30.73
  21  -3   2   72.22   25.79
 -21  -3  -2   68.06   24.45
 -21   5   2  -34.35   24.03
 -21  -5  -2   45.65   27.36
 -21  -5   2   10.48   25.10
 -21   5  -2   21.78   28.46
  21  -5  -2   16.69   33.34
 -21   5  -2   24.45   27.07
 -21   5   2   44.74   22.69
  21   5   2   53.25   32.82
 -21   5   2    1.97   23.37
  21   5  -2    5.21   34.29
  21  -5  -2    8.04   27.96
  21  -5   2   -8.29   27.79
  21   5   2    4.45   37.19
  21   5   2   13.78   29.05
  21  -5   2    3.60   29.61
 -21   5  -2   23.38   24.69
 -21  -5  -2  -33.39   24.73
  21   5  -2   -2.56   24.97
 -21  -5   2  -23.92   26.48
 -21   5   2  -29.19   27.50
  22   0   2   36.05   34.18
 -22   0   2   66.54   25.59
 -22   0   2   16.77   18.91
 -22   0  -2   51.06   20.95
  22   0  -2  142.75   36.59
 -22   0   2   -2.83   17.81
 -22   0  -2   42.95   23.53
 -22   0  -2   41.70   22.44
  22   0  -2   36.14   27.32
 -22   0  -2   87.42   24.79
  22   0  -2   48.68   30.58
  22   0   2   26.92   23.86
 -22   0   2   29.07   19.66
  22   0   2   44.95   22.14
 -22  -2   2   19.48   17.59
  22   2  -2   35.93   23.78
  22   2   2   48.15   39.83
  22  -2  -2  -43.05   18.94
  22  -2  -2    5.68   26.57
 -22   2  -2    8.51   17.61
 -22   2  -2   23.81   19.61
  22   2   2  -24.53   21.41
 -22   2   2  -16.16   19.88
  22  -2   2   43.37   20.77
  22  -2   2   -9.98   21.58
  22   2  -2  -19.14   21.63
 -22   2   2    3.77   16.50
 -22   2  -2   23.87   19.33
 -22   2   2    0.35   15.32
 -22  -2  -2   34.12   20.85
 -22  -2   2    0.69   15.37
  22  -2   2    2.24   23.51
  22   2  -2  -19.99   40.45
  22   2   2  -31.42   27.86
 -22  -2  -2    6.31   15.31
 -22  -2  -2   -9.84   18.61
  22   2   2    9.56   20.53
 -22  -2   2   39.66   20.41
 -22   2  -2   27.42   18.27
 -22   4   2   34.16   20.74
 -22  -4  -2   64.90   29.70
 -22   4   2  -41.15   20.77
  22   4   2   32.96   28.24
  22   4  -2   14.95   24.62
 -22  -4  -2   33.01   29.95
  22   4  -2  -24.27   25.86
 -22   4   2  -48.21   23.31
 -22   4   2  -16.61   25.90
  22  -4   2   16.14   20.43
  22  -4  -2   19.40   32.54
  22  -4  -2  -34.36   35.03
  22   4   2  -15.95   28.71
 -22  -4   2  -30.80   24.94
 -22  -4  -2  -12.47   23.78
  22  -4   2    0.80   35.70
  22   4   2   13.80   27.96
 -22  -4   2   19.60   23.74
  22   4  -2   23.10   33.15
 -22   4  -2   32.13   25.40
 -22   4  -2   12.35   22.53
 -22   4  -2   41.36   27.48
 -22  -4   2   52.17   27.44
  22  -4   2  -34.09   24.29
 -23  -1   2   55.87   21.61
 -23   1  -2    5.57   18.90
  23  -1   2   30.64   25.43
 -23   1   2   18.01   14.31
 -23  -1   2   13.24   20.32
  23  -1   2   83.77   34.03
 -23  -1   2   -0.73   17.83
 -23  -1  -2   12.22   21.64
 -23  -1  -2    5.98   20.38
 -23  -1  -2    5.94   13.90
  23   1  -2   11.47   19.68
  23   1  -2  -50.72   28.48
 -23  -1   2   13.42   19.50
 -23   1  -2   22.73   16.58
  23   1   2   21.75   21.46
  23  -1   2  -11.23   29.17
 -23   1   2   -2.80   18.16
  23  -1  -2   -1.26   30.23
 -23   1   2  -20.56   15.53
  23  -1  -2   17.76   24.97
  23   1  -2    8.03   33.82
 -23   1  -2  -14.87   17.05
  23   1   2  -11.50   28.85
 -23   1  -2   20.71   19.48
  23  -1  -2   -5.65   19.74
  23   1   2  -11.04   22.88
 -23   3   2   37.22   20.08
 -23   3  -2   72.43   28.40
 -23   3   2  129.49   36.15
  23   3   2   54.11   31.22
  23  -3   2   47.29   27.25
  23  -3   2   50.89   30.22
 -23  -3  -2   24.34   24.58
 -23  -3  -2   77.32   27.13
  23   3  -2   46.78   30.87
 -23  -3   2    7.17   25.43
 -23   3  -2   51.24   23.06
 -23   3   2   48.29   25.94
  23   3   2   18.31   30.82
 -23  -3  -2  -15.76   20.56
  23  -3  -2   16.77   34.34
  23   3   2   46.43   35.17
  23   3  -2   -4.23   26.82
 -23  -3   2    4.76   22.38
 -23   3  -2  -19.87   21.90
  23   3  -2   16.23   31.55
  23  -3   2    1.11   28.62
 -23  -3   2   11.05   23.93
  23  -3  -2   31.47   34.26
 -24   0   2   59.29   27.35
 -24   0  -2   10.37   17.71
 -24   0   2   40.10   22.34
  24   0   2   16.34   24.08
 -24   0   2   30.91   20.01
 -24   0  -2   14.12   20.94
  24   0  -2  -15.72   30.44
  24   0   2    0.68   37.41
  24   0  -2  -89.81   29.73
 -24   0  -2   19.33   19.28
  24   0  -2   45.19   28.70
  24   0   2   51.62   34.81
 -24   0  -2  -10.41   16.75
 -24   2   2   18.00   23.90
  24   2   2   -3.42   32.05
  24   2   2   24.23   28.71
  24   2   2   -4.80   36.77
  24  -2   2  -10.26   34.04
  24  -2  -2   16.35   34.06
  24  -2   2  -12.81   35.13
  24   2  -2   29.44   39.04
  24  -2  -2  -24.35   28.87
 -24  -2  -2   -2.76   24.31
 -24   2  -2   27.57   22.66
 -24   2   2   11.29   24.23
 -24  -2   2   -3.18   24.46
 -24   2  -2   31.40   25.10
  24  -2  -2   18.83   38.34
 -24  -2   2    2.52   23.97
  24   2  -2  -55.78   25.25
 -24   2  -2   47.53   31.42
 -24   2   2   13.62   21.69
 -24  -2  -2    7.46   23.51
 -24  -2   2  -11.24   24.30
  24  -2   2   15.90   21.32
 -24   2  -2   21.64   23.52
 -24  -2  -2   32.07   22.27
   0   0  -3   -0.12    3.02
   0   0  -3   -0.64    3.40
   0   0   3   -5.97    3.06
   0   0   3    4.68    4.04
   0   0   3   -3.90    6.85
   0   0   3   -6.03    1.95
   0   0   3   -7.00    2.53
   0   0   3   -0.63    2.04
   0   2  -3  383.55   25.26
   0   2   3  408.69   21.47
   0   2   3  381.73   25.80
   0  -2   3  382.64   26.83
   0   2   3  395.30   26.02
   0   2  -3  357.40   25.74
   0  -2   3  384.06   17.37
   0   2   3  369.55   24.47
   0  -2   3  390.19   25.73
   0  -2   3  385.86   23.19
   0   2   3  411.19   26.12
   0  -2  -3  368.21   20.14
   0  -2  -3  387.66   28.86
   0   2   3  367.33   23.61
   0   2  -3  435.70   26.43
   0   2  -3  395.35   21.45
   0  -2  -3  349.59   25.65
   0  -4   3 3703.12  141.79
   0   4  -3 3620.73  150.19
   0   4   3 3823.85  149.03
   0   4   3 3733.03  147.61
   0   4   3 3681.88  145.06
   0  -4  -3 3603.90  156.23
   0   4  -3 3742.28  145.69
   0   4  -3 3890.13  135.84
   0   4   3 3560.81  155.12
   0   4  -3 3397.30  154.97
   0  -4   3 3782.76  156.18
   0   4   3 3575.15  151.65
   0  -4  -3 3664.26  141.52
   0   4  -3 3507.23  153.44
   0  -4  -3 3648.17  164.97
   0  -4   3 3521.25  159.89
   0   4   3 3702.26  150.04
   0   6   3 1631.49   90.31
   0   6   3 1540.04   90.17
   0  -6  -3 1539.98   75.70
   0  -6   3 1596.65   96.82
   0  -6  -3 1481.18   77.85
   0  -6   3 1409.64   86.86
   0  -6  -3 1295.59   93.72
   0   6  -3 1468.14   88.07
   0   6  -3 1527.66   82.40
   0  -6   3 1575.93   68.95
   0   6  -3 1712.36   73.40
   0   6   3 1630.14   80.01
   0  -6  -3 1420.54   89.04
   0   6   3 1467.01   83.33
   0   6   3 1597.10   84.65
   0   6  -3 1467.43   83.71
   0   6  -3 1535.62   91.90
   0   8   3   79.99   20.29
   0   8   3  108.66   25.36
   0   8  -3  104.41   23.74
   0   8   3  119.08   26.22
   0  -8  -3  102.02   26.44
   0   8   3   22.79   19.70
   0   8  -3   43.24   20.28
   0   8   3  100.34   25.83
   0  -8  -3   76.86   26.32
   0   8  -3   81.54   21.12
   0  -8   3   79.79   22.75
   0   8  -3   69.34   25.50
   0  -8   3   83.05   28.22
   0  10  -3  125.26   31.25
   0  10  -3  172.93   31.11
   0 -10  -3  166.99   36.10
   0  10   3  146.52   33.84
   0  10  -3  161.09   38.62
   0  10   3  201.82   40.26
   0  10   3  158.12   34.56
   0 -10   3  193.93   34.18
   0  10  -3  183.61   35.62
   0 -10   3  167.01   40.20
   0 -10  -3  152.34   30.49
  -1   1  -3   24.55    3.40
  -1  -1   3   19.92    3.13
   1  -1   3   27.40    3.45
  -1  -1  -3   26.07    3.98
   1   1   3   37.10    7.68
  -1   1   3   31.01    4.49
  -1   1  -3   32.96    6.57
   1   1   3   32.87    4.92
   1   1   3   26.11    6.15
   1   1  -3   30.30    6.29
   1  -1   3   26.92    6.53
  -1   1  -3   26.47    5.83
  -1  -1   3   33.00    5.72
   1  -1   3   26.25    5.91
  -1  -1  -3   30.37    7.22
   1   1  -3   24.89    6.73
  -1  -1   3   36.58    4.89
  -1   1   3   27.01    2.61
   1   1   3   31.57    7.21
   1  -1  -3   26.85    7.27
   1  -1   3   37.83    5.90
   1   1  -3   24.26    6.24
  -1   1   3   42.20    6.89
   1   1  -3   20.40    3.86
   1  -1   3   23.81    5.77
  -1  -1  -3   36.57    6.64
  -1   1  -3   31.61    7.15
  -1   1   3   30.85    6.42
   1   1   3   20.46    5.63
  -1   1   3   33.31    6.99
  -1   1   3   20.54    6.11
  -1  -1   3   32.39    6.91
  -1  -1   3   32.36    5.68
   1  -1  -3   28.96    4.53
  -1  -1  -3   16.38    4.88
   1  -1  -3   37.08    6.86
   1  -3   3   -3.54    7.78
   1   3  -3    8.08    7.99
  -1   3  -3    3.65    4.75
  -1  -3   3   -4.20    4.52
  -1   3  -3    0.32    8.15
   1  -3   3   -7.06    4.37
  -1   3  -3   15.71    9.45
  -1  -3   3    7.44    7.50
   1   3   3    4.92    4.91
   1   3  -3   -4.91    7.60
   1  -3  -3   18.20    7.02
  -1   3   3   12.76    9.27
  -1   3   3   11.51    7.18
   1   3   3    5.45    6.83
  -1   3  -3   16.81    8.15
   1   3   3   13.84    8.66
   1  -3  -3    2.83    8.21
  -1   3  -3    0.06    6.16
  -1  -3  -3   16.04    9.30
  -1  -3  -3   10.72    6.57
   1  -3   3    9.07    6.39
   1  -3  -3    6.76   11.24
   1  -3   3   12.12    3.65
   1   3  -3   -1.50    6.54
   1   3   3    5.24    6.36
   1   3   3    9.05    8.22
   1   3   3   23.77    9.45
   1   3  -3   32.48    9.78
  -1   3   3   11.05    5.37
  -1  -3   3    1.84    4.50
   1   3  -3   -0.19    5.83
  -1   3   3    3.98    6.90
  -1   3   3    9.28    8.48
  -1   3   3   20.35    7.77
  -1  -3  -3    4.92   10.05
  -1  -5  -3  120.21   23.83
   1  -5   3  103.36   17.79
  -1   5   3  125.19   19.15
  -1   5   3   98.51   20.16
  -1  -5  -3  122.31   18.23
   1  -5   3  111.62   14.83
  -1   5   3   93.87   16.45
   1  -5  -3  117.46   21.90
  -1  -5   3  148.61   13.28
   1   5   3   94.68   20.91
  -1   5   3   87.83   17.74
   1   5   3  140.75   19.75
   1  -5  -3   92.32   23.04
  -1   5  -3  133.19   15.43
   1   5  -3   98.84   21.45
   1   5  -3  148.35   16.40
  -1  -5  -3   84.35   20.09
  -1   5   3  102.66   19.65
   1   5   3  122.01   18.70
  -1  -5   3  141.86   21.03
   1   5  -3  120.82   19.93
   1  -5   3  125.02   22.71
  -1   5  -3  116.84   21.73
  -1  -5   3   81.48   19.33
  -1   5  -3  102.47   18.40
  -1   5  -3  124.46   19.71
   1   5   3  114.81   15.31
   1   5  -3   98.92   19.88
   1   5   3  113.77   20.03
   1   5   3  119.41   20.64
  -1   5  -3  116.10   19.91
   1   5  -3  131.80   20.91
  -1   7  -3   41.69   19.46
   1   7  -3    4.31   16.81
   1   7  -3   16.21   17.05
  -1   7   3    4.60   14.32
  -1   7   3  -11.19   20.32
  -1   7   3    0.47   12.35
  -1   7  -3    4.59   17.82
  -1   7   3   31.51   16.61
   1   7  -3    6.26   17.15
  -1  -7  -3  -13.57   17.30
   1  -7  -3  -18.54   16.51
   1  -7   3   -0.96   14.11
   1   7   3   13.26   14.99
  -1   7  -3   14.58   15.41
  -1  -7   3  -10.91   14.50
  -1  -7  -3    5.48   15.83
  -1   7   3    8.51   11.32
   1  -7  -3    6.90   18.52
   1   7   3  -20.61   13.68
   1   7  -3   16.41   15.60
  -1  -7   3   -7.59   11.80
   1   7   3   26.75   15.04
  -1   7  -3    8.06   13.21
  -1  -7  -3  -10.12   18.20
   1  -7   3    0.53   13.20
   1   7   3   -5.45   13.17
  -1   7   3   18.32   18.94
   1   9   3   24.85   19.01
   1   9   3    2.23   22.04
   1   9   3   -5.10   18.23
   1   9  -3    2.18   16.96
  -1   9  -3   -4.54   16.20
   1   9  -3   -5.19   15.96
  -1  -9   3    4.36   22.56
   1  -9  -3    3.17   21.53
  -1   9   3    3.75   15.56
   1   9  -3  -12.38   18.47
   1  -9   3   24.57   23.89
  -1  -9  -3    7.46   16.64
  -1   9  -3    7.96   18.40
  -1   9   3   -6.47   17.76
   1   9  -3   -8.31   15.86
  -1   9   3   30.84   24.81
   1   9   3    3.22   19.13
   1  -9  -3  -16.78   18.29
  -1  -9   3    7.83   15.77
   1  -9   3   12.70   17.85
  -1   9   3    1.74   15.91
  -1   9  -3   -0.46   17.31
  -1   9  -3   31.47   23.35
  -1  -9  -3  -18.59   16.90
   1 -11  -3   34.15   39.24
  -1  11   3   42.39   32.18
  -1  11  -3   58.99   27.21
  -1 -11   3   46.26   28.69
   1  11   3    8.44   25.13
   1  11   3  -29.38   28.76
   1  11  -3    4.62   37.50
   1 -11   3   10.32   22.13
  -1 -11  -3    7.34   25.03
   1 -11   3   10.12   38.32
  -1 -11  -3   19.63   30.51
  -1  11  -3   -3.42   40.52
   1  11  -3   15.25   25.89
   1  11   3   -5.90   28.55
  -1 -11   3   33.22   34.17
  -1  11  -3  -10.31   31.01
   1 -11  -3  -16.18   24.97
   1  11  -3  -22.37   24.65
   1  11  -3   18.79   22.91
  -1  11   3   15.98   29.61
  -2   0   3   -6.60    3.20
  -2   0   3    2.30    3.61
  -2   0  -3   -1.11    4.81
   2   0   3   -5.68    3.25
  -2   0   3   -0.08    2.70
  -2   0   3  -16.45    4.54
   2   0   3   -3.39    3.47
  -2   0   3   -1.54    2.74
   2   0   3   -1.30    5.86
   2   0   3   -1.13    2.76
  -2   0  -3   -3.51    4.01
  -2   0  -3   -0.94    5.11
  -2   0   3   -4.04    2.44
   2   0   3   -4.82    2.98
  -2   0   3    1.96    3.43
  -2   0   3   -3.09    3.72
  -2   2   3   72.84   11.68
  -2   2  -3   86.98    7.28
  -2   2   3   98.77   12.73
  -2  -2  -3   81.59   14.59
  -2  -2   3  109.95    9.67
   2   2   3   91.66   10.98
   2   2  -3   93.07   13.55
  -2   2   3   87.69    8.74
  -2   2  -3  100.55   12.26
   2  -2  -3  100.95   16.51
  -2  -2  -3  106.94   11.93
  -2   2   3   84.22   12.09
   2   2   3   90.75   13.25
   2  -2   3   67.95   11.24
   2   2  -3   70.49   11.49
  -2  -2  -3   82.64    9.69
  -2  -2   3   96.82   12.22
   2  -2   3   82.70   13.08
  -2   2   3   92.92   12.47
   2  -2   3   87.02   12.26
  -2  -2   3   91.14   10.71
  -2   2  -3   95.76   13.30
  -2  -2  -3  102.96   12.23
   2   2   3   80.13   12.14
  -2   2   3  107.93   11.59
   2   2   3  102.44   13.63
  -2   2  -3   74.63   11.98
   2  -2   3  109.91   10.30
   2   2  -3  109.47   11.18
   2   2  -3   82.54    8.90
  -2   2  -3   93.33    9.37
   2  -2  -3   63.47   12.97
  -2  -2   3   89.44   12.09
   2   2   3  115.59   11.99
  -2  -4  -3 3496.20  144.92
   2   4   3 3398.28  140.79
   2   4  -3 3387.25  149.97
   2   4   3 3487.66  143.98
  -2   4   3 3222.22  141.48
   2   4   3 3509.90  149.95
  -2   4   3 3548.27  130.71
   2   4  -3 3422.71  130.32
   2   4   3 3556.65  133.29
  -2   4  -3 3260.65  144.28
  -2   4  -3 3543.87  127.48
  -2  -4  -3 3358.55  136.94
  -2  -4  -3 3257.01  154.32
   2  -4   3 3571.46  128.58
   2  -4   3 3401.17  149.48
  -2   4   3 3396.66  141.07
   2  -4  -3 3184.17  149.83
  -2   4  -3 3310.21  139.70
  -2  -4   3 3358.46  143.40
  -2   4   3 3464.54  142.39
  -2   4   3 3493.17  141.38
   2   4   3 3590.71  141.41
   2   4   3 3351.50  144.57
  -2  -4   3 3370.36  152.19
  -2   4   3 3400.10  146.39
   2  -4  -3 3204.06  155.58
  -2   4  -3 3445.72  147.95
  -2  -4   3 3507.97  128.64
   2  -4   3 3328.46  151.63
   2  -4   3 3503.40  142.03
   2   4  -3 3476.34  139.58
  -2   4  -3 3478.45  136.00
   2   4  -3 3348.69  147.94
  -2   4   3 3771.32  139.82
   2   6   3 1489.80   83.88
  -2   6   3 1604.77   75.28
   2   6   3 1451.21   87.97
  -2  -6  -3 1530.84   97.63
  -2   6   3 1585.99   83.11
  -2  -6   3 1621.83   96.14
   2   6   3 1417.07   88.86
  -2   6   3 1658.45   82.08
  -2   6   3 1553.27   81.90
   2  -6   3 1498.18   91.45
  -2  -6  -3 1410.30   85.63
  -2   6  -3 1540.14   90.49
   2  -6  -3 1412.08   78.54
  -2  -6   3 1441.97   84.86
   2  -6   3 1509.56   75.92
   2   6   3 1528.80   85.10
   2   6  -3 1486.15   86.15
   2   6   3 1564.54   78.19
   2  -6  -3 1414.76   97.69
  -2   6  -3 1523.95   70.15
   2   6  -3 1297.45   85.84
  -2   6   3 1374.56   85.67
   2   6  -3 1539.03   73.35
   2   6  -3 1510.11   83.96
  -2   6  -3 1437.36   80.38
   2  -6  -3 1554.94   94.46
  -2  -6  -3 1654.65   83.28
  -2   6  -3 1416.19   85.45
   2  -6   3 1556.78   95.56
  -2   6  -3 1590.30   81.33
  -2   6   3 1368.61   83.57
  -2   8   3   58.13   21.59
  -2  -8  -3   65.44   23.36
   2   8  -3   46.25   20.33
   2   8   3  101.19   27.46
   2  -8   3   70.50   19.35
  -2   8  -3   61.28   18.77
  -2   8   3   81.34   24.84
   2   8   3   93.68   24.70
  -2   8   3   48.86   20.44
   2   8  -3   77.72   21.90
   2  -8  -3   72.75   25.66
  -2  -8   3   50.45   21.55
   2   8   3   30.32   20.73
  -2  -8  -3   52.40   25.07
   2   8  -3   33.62   19.48
  -2   8  -3   54.68   22.87
  -2  -8   3   85.50   22.80
  -2   8   3   51.36   19.04
   2   8  -3   91.72   28.05
   2  -8   3   80.20   26.77
  -2   8  -3   83.65   22.41
   2   8   3   48.83   22.06
  -2   8  -3   64.73   19.58
   2  -8  -3   56.14   28.28
  -2 -10  -3  115.75   28.73
   2 -10   3   59.82   29.97
   2  10   3  135.77   35.46
  -2 -10   3  128.40   29.78
   2 -10  -3  103.80   37.57
  -2  10  -3  103.41   31.24
  -2  10  -3   87.84   27.00
  -2  10   3  171.97   36.09
   2  10   3   61.14   29.05
  -2 -10  -3  140.62   32.45
   2  10  -3  122.64   36.14
   2  10  -3   80.53   22.33
   2 -10  -3   93.69   28.31
  -2  10   3  123.33   32.31
  -2 -10   3   95.76   27.03
   2 -10   3  134.62   31.19
   2  10  -3   74.72   30.53
   2  10  -3  125.81   33.30
  -2  10  -3  111.07   28.45
  -2  10  -3  122.53   30.76
  -2  10   3   91.16   27.87
   2  10   3   70.91   27.99
  -3   1   3 1105.75   44.95
  -3   1   3 1021.22   51.94
   3  -1  -3 1128.45   52.92
  -3   1   3 1083.57   46.77
   3  -1   3 1099.97   50.98
   3   1   3 1149.63   51.51
  -3   1   3 1086.80   52.97
  -3   1   3 1078.56   47.22
  -3  -1   3 1062.23   49.31
  -3  -1   3 1092.95   46.81
  -3  -1   3 1043.28   47.02
  -3   1   3 1070.92   40.03
   3  -1   3 1077.93   48.83
  -3   1  -3 1101.55   48.70
   3   1   3 1100.28   53.10
  -3   1  -3 1119.11   44.57
  -3  -1   3 1054.86   48.63
   3   1   3 1054.39   50.54
   3  -1   3 1131.58   45.40
  -3  -1  -3 1113.51   49.77
   3  -1   3  999.98   53.58
  -3  -1   3 1120.94   46.71
  -3  -1  -3 1137.72   49.69
  -3  -1   3 1031.58   47.56
  -3  -1   3 1085.65   49.42
  -3  -1  -3 1200.63   48.56
   3  -1   3 1087.28   49.66
   3   1   3 1100.39   48.23
  -3   1   3 1033.80   48.84
  -3  -1  -3 1082.43   46.53
  -3  -1   3 1069.32   48.97
  -3   1  -3 1052.64   46.69
  -3  -1   3 1056.31   52.85
   3  -1  -3 1172.01   52.38
  -3   1  -3 1101.62   47.86
   3   3   3   31.33    9.89
  -3  -3   3   27.94    9.43
   3  -3  -3   32.70   14.93
   3   3   3   48.91   10.75
  -3   3   3   42.59   10.94
   3   3  -3   40.20    9.84
  -3   3   3   39.66    5.99
  -3  -3  -3   33.10    9.33
  -3   3   3   27.72    9.86
  -3  -3   3   46.82   11.21
   3  -3  -3   45.61   12.70
  -3   3  -3   53.91   10.49
  -3   3  -3   39.88   11.68
  -3   3   3   35.04    9.31
  -3  -3   3   12.96    6.93
  -3   3   3   46.38    8.38
   3   3   3   42.00    8.66
   3   3  -3   19.08    7.88
  -3  -3  -3   21.33    8.82
  -3   3   3   48.75   10.28
  -3  -3  -3   39.14   13.53
  -3  -3   3   49.43    6.97
  -3   3  -3   35.75    9.28
  -3  -3  -3   41.89    8.89
  -3   3   3   39.07   10.83
   3  -3   3   45.50   13.06
  -3   3  -3   36.41    8.98
   3  -3   3   37.38    9.10
   3   3  -3   34.46   11.74
   3  -3   3   41.43   11.42
   3   3   3   36.68   10.23
   3   3  -3   35.78    8.27
   3   3  -3   33.37   10.24
  -3   3  -3   43.01    7.15
   3   3   3   36.38   10.95
   3  -3   3   41.48    8.43
  -3   5   3   88.47   11.51
   3   5   3   59.78   19.55
  -3   5   3   65.41   13.99
  -3   5  -3   87.00   13.54
  -3   5   3   74.38   17.41
   3  -5  -3  103.12   22.96
   3  -5  -3   95.52   17.46
   3   5  -3   60.85   14.09
  -3  -5   3   55.03   16.05
   3  -5  -3   44.55   20.32
   3   5   3   55.63   15.22
   3   5   3   67.36   15.92
   3   5  -3   49.24   17.92
  -3   5   3   81.32   18.18
  -3  -5  -3   86.51   17.01
  -3   5   3   70.26   17.42
   3   5   3   75.72   13.41
  -3  -5  -3   45.84   16.61
  -3  -5   3   50.71   15.77
   3   5  -3   91.86   20.52
   3  -5   3   63.81   13.81
  -3   5  -3   87.48   15.88
  -3   5  -3   81.89   18.99
  -3  -5  -3   40.99   13.04
   3   5  -3   71.51   16.94
   3  -5   3   77.44   18.08
  -3   5  -3   69.16   14.51
  -3   5  -3   50.83   15.83
   3  -5   3   91.73   19.06
  -3  -5   3   55.81   13.83
   3  -5   3   83.11   11.84
   3   5   3   61.25   15.26
  -3   5   3   65.00   14.54
   3   5   3   73.13   19.44
   3  -7  -3   21.68   19.35
   3   7  -3   25.05   15.82
   3   7  -3   41.07   17.42
  -3  -7  -3   35.60   16.31
   3   7   3   26.56   17.36
  -3   7   3   36.97   18.80
  -3   7  -3   21.00   16.52
  -3   7  -3   42.54   17.94
  -3   7  -3   42.93   19.42
   3   7   3   40.51   20.48
  -3   7   3   36.48   13.48
  -3  -7  -3   52.84   19.57
   3   7  -3   55.77   19.54
  -3  -7   3   29.83   15.60
   3  -7   3    6.65   15.70
   3  -7  -3   13.36   13.40
   3   7  -3    6.32   14.26
  -3   7   3   46.02   24.75
   3   7   3   23.14   14.81
  -3  -7   3   59.95   18.38
  -3   7  -3    2.21   15.59
  -3   7   3   34.41   14.03
   3  -7   3   37.94   18.55
  -3   7   3    1.75   15.47
   3  -7  -3   46.31   23.65
  -3   7   3   28.11   16.80
  -3  -7  -3   11.57   17.29
   3   7   3   30.25   18.32
   3   9   3   -0.78   19.26
   3   9   3  -13.08   17.33
  -3   9  -3   -5.78   17.63
   3   9  -3   13.88   14.61
  -3  -9   3    0.95   15.90
  -3   9   3    5.97   16.33
  -3   9   3  -21.37   12.94
  -3  -9  -3  -16.22   15.03
   3   9  -3   -9.12   17.06
   3   9   3    5.77   23.24
  -3   9  -3  -32.83   16.71
  -3   9  -3   -9.76   14.33
   3   9  -3    4.82   19.56
  -3  -9   3    0.71   15.84
   3  -9  -3   18.64   24.27
   3  -9   3   -4.04   19.55
   3   9  -3    4.68   17.89
   3  -9   3   30.99   21.42
  -3   9   3   37.76   21.90
   3   9   3   -6.95   16.64
  -3   9  -3  -10.59   15.83
  -3   9   3   -6.06   17.63
  -3  -9  -3    4.73   17.98
   3  -9  -3   12.22   19.16
  -3  11  -3   19.77   29.45
  -3  11   3   17.04   24.17
   3  11   3    7.70   24.56
   3  11  -3   32.40   36.30
  -4   0  -3   -1.37    7.16
  -4   0  -3    3.10    5.36
  -4   0   3   -7.06    3.37
   4   0   3    2.21    6.02
  -4   0  -3   -3.88    8.52
  -4   0   3   -8.53    4.43
  -4   0   3  -13.22    3.98
  -4   0   3  -19.04    4.03
   4   0   3   -5.01    4.70
  -4   0  -3   -7.55    7.69
  -4   0   3   23.03   11.25
   4   0   3   -2.71    4.00
  -4   0   3   -0.81    3.05
  -4   0  -3   -7.43    5.17
  -4   0   3   -5.15    4.12
  -4   0   3   -1.65    3.43
  -4   0   3   -5.22    3.54
   4   0   3   -3.84    8.47
   4   2   3  333.24   25.08
  -4   2   3  281.73   23.23
  -4  -2   3  341.00   22.00
  -4  -2   3  299.65   24.32
   4   2  -3  301.67   24.04
  -4   2  -3  309.67   23.63
  -4   2   3  289.57   24.54
  -4   2  -3  338.13   23.55
   4  -2   3  319.42   25.77
  -4   2  -3  322.43   19.39
   4   2   3  338.41   24.49
  -4   2  -3  330.75   20.33
   4   2   3  315.56   25.73
  -4  -2  -3  290.75   19.05
  -4   2   3  339.53   19.65
  -4   2   3  345.89   14.06
  -4   2   3  309.06   22.39
   4  -2  -3  288.38   26.98
  -4   2   3  319.58   22.31
  -4   2  -3  288.79   21.49
  -4   2   3  297.07   25.74
   4  -2  -3  299.99   27.08
  -4  -2  -3  316.70   21.91
   4  -2   3  351.98   24.16
   4   2   3  353.80   23.29
  -4  -2  -3  387.31   27.25
   4  -2   3  339.44   23.86
   4   2  -3  315.84   21.75
   4   2  -3  326.04   22.03
  -4  -2   3  332.82   20.41
  -4  -2   3  331.84   24.29
   4  -2   3  362.77   28.46
   4   2   3  299.28   25.56
  -4  -2   3  285.19   23.63
  -4  -2  -3  307.08   23.33
   4   4   3 2187.56  104.95
   4  -4  -3 2130.47  109.32
   4  -4  -3 2279.81  113.82
   4   4   3 2226.62   88.12
  -4   4   3 2131.60   92.93
  -4  -4  -3 2229.55   99.73
  -4   4  -3 1980.81   99.53
  -4   4   3 2308.56  101.49
   4   4   3 2242.79   99.23
  -4   4   3 2096.75  100.63
  -4   4   3 2092.60   98.30
   4   4  -3 2273.95   84.44
   4  -4   3 2085.46  107.26
  -4  -4  -3 2077.58   97.48
   4   4  -3 2196.40   92.36
   4   4   3 2170.57  101.83
  -4  -4   3 2195.48   82.45
  -4   4  -3 2218.73   87.13
   4  -4   3 2203.50  107.26
  -4  -4  -3 2115.79   96.39
  -4  -4   3 2145.86   97.46
  -4   4  -3 2152.09   92.56
   4  -4   3 2133.33  103.72
  -4   4   3 2153.12   99.66
  -4   4   3 2301.89   85.01
  -4   4  -3 2256.53   97.04
  -4  -4  -3 2174.31  109.19
   4   4  -3 2287.03   99.75
   4   4  -3 2111.95  104.47
  -4  -4   3 1995.60  104.93
  -4  -4   3 2068.49  102.30
   4   4   3 2101.86  102.84
   4   4  -3 2171.15  106.23
   4  -4   3 2329.67   94.09
  -4   4  -3 2194.23  102.98
  -4   6   3 1665.74   91.50
  -4  -6  -3 1608.25   89.35
   4   6   3 1723.82   97.09
   4   6   3 1562.28   97.42
   4  -6   3 1756.54   91.41
  -4   6  -3 1886.19   89.43
  -4   6   3 1653.31   86.10
  -4  -6  -3 1466.11   99.13
   4   6   3 1806.30   87.29
  -4  -6   3 1725.07   96.41
   4  -6  -3 1603.20   91.72
  -4   6   3 1736.91   88.31
   4   6   3 1652.16   92.73
   4   6   3 1703.70   93.42
  -4   6   3 1691.46   95.32
  -4   6  -3 1668.58   93.78
  -4  -6  -3 1702.68   91.00
  -4   6   3 1739.36   77.36
  -4   6   3 1762.00   90.81
  -4  -6   3 1616.13   99.96
   4   6  -3 1700.87   92.96
   4   6  -3 1711.41   99.73
  -4   6  -3 1881.41   79.35
   4   6  -3 1810.41   84.41
   4  -6  -3 1665.83  103.76
   4  -6   3 1679.08  101.61
  -4   6  -3 1687.95   86.87
  -4  -6   3 1561.29   88.82
   4   6  -3 1668.83  100.05
   4  -6  -3 1740.60  107.98
  -4   6  -3 1585.14   93.85
   4  -6   3 1641.56   99.94
   4   8  -3  127.11   29.87
  -4  -8   3  174.68   32.09
  -4   8   3  160.05   31.18
  -4  -8  -3  149.08   28.91
  -4   8   3  162.18   28.43
  -4   8  -3  191.32   29.58
   4  -8  -3  134.26   37.05
   4   8  -3  146.62   30.30
  -4   8   3  177.12   31.79
  -4  -8  -3  115.92   29.95
  -4  -8  -3  161.62   30.81
   4   8  -3  161.40   32.76
  -4  -8   3  150.19   28.34
   4   8   3  204.73   34.77
   4   8   3  155.11   27.72
   4  -8   3  158.12   35.52
  -4   8  -3  171.29   31.55
   4  -8   3  140.17   34.68
  -4   8   3  132.92   27.76
  -4   8  -3  160.67   27.39
   4   8   3  170.35   34.02
   4  -8  -3  173.02   37.28
   4   8  -3  116.77   27.41
  -4   8  -3  148.03   29.60
   4   8   3  135.45   28.34
  -4  10  -3  132.14   31.64
  -4 -10  -3  155.19   33.30
   4  10   3  151.01   31.75
   4  10   3  119.94   30.32
   4 -10  -3  105.15   30.41
  -4  10   3  133.84   30.49
  -4  10   3  110.43   29.55
   4  10  -3   79.57   26.37
  -4 -10  -3   88.71   30.67
   4  10  -3   62.75   25.04
   4 -10   3  143.83   35.21
  -4 -10   3  123.46   27.22
   4  10  -3  110.66   34.44
  -4  10  -3  122.69   29.81
   4 -10  -3  148.98   41.35
   4 -10   3  136.32   32.07
   4  10  -3  150.90   34.56
  -4  10   3  123.96   28.69
  -4 -10   3  112.49   33.03
   4  10   3  119.65   33.80
  -4  10  -3   90.66   31.11
  -5   1   3   90.09   10.26
  -5  -1  -3   90.16   13.25
   5  -1   3   93.69   11.26
  -5   1   3   69.40   10.27
  -5   1   3  101.09   13.49
  -5  -1   3   75.30   11.06
  -5   1  -3   76.39   11.67
  -5   1  -3   82.70   12.21
  -5  -1  -3   95.23   13.46
  -5  -1   3  115.83   14.05
   5   1   3   76.47   11.13
  -5  -1   3   74.40   10.67
  -5   1  -3  100.39   12.31
  -5  -1  -3  102.78   10.64
   5  -1  -3   81.73   13.01
  -5  -1   3   65.84    9.88
  -5   1   3  101.34   12.78
  -5   1   3   82.46    7.94
  -5   1  -3   73.63   11.24
  -5   1   3   81.42   10.80
  -5   1   3   95.53   13.75
   5  -1   3   76.82   12.91
  -5  -1   3   63.00    9.64
  -5  -1   3   97.19   10.53
   5   1   3   82.82   13.82
   5  -1   3   80.40    9.51
   5   1   3   86.54   11.15
   5  -1  -3   99.13   14.23
   5  -1   3   71.08   11.27
   5  -1   3   76.60   12.82
   5   1   3   82.79   13.30
  -5  -1  -3   69.70   10.62
  -5  -1   3  100.66   12.62
  -5  -1   3   89.52   11.72
   5   3   3   52.77   12.83
   5   3   3   65.83   11.82
   5   3   3   55.48   12.54
   5  -3   3   67.08   12.20
   5   3  -3   40.09   12.09
   5   3  -3   56.29   13.03
   5  -3   3   64.13   15.96
  -5   3   3   54.43    6.56
  -5  -3  -3   30.77   11.25
  -5   3   3   56.00    9.01
  -5   3   3   42.32   12.09
  -5   3  -3   63.66   10.76
   5   3  -3   29.59   10.20
  -5   3  -3   33.08   12.01
  -5  -3   3   46.63   12.57
  -5  -3   3   39.65   10.75
   5   3   3   53.58   14.67
   5  -3   3   44.04   12.47
  -5  -3  -3   38.50   11.27
  -5  -3   3   60.78   13.05
   5  -3  -3   43.24   16.45
  -5   3   3   35.86    9.97
   5   3   3   27.89   13.02
  -5  -3   3   45.74    9.45
   5  -3   3   51.02   14.30
  -5   3  -3   47.46    9.82
   5  -3  -3   39.27   18.86
   5   3  -3   28.78   10.19
  -5   3   3   51.87   11.14
  -5   3   3   65.93   12.97
  -5  -3  -3   22.23    9.85
  -5  -3   3   51.93    8.58
  -5   3  -3   43.58   11.52
  -5  -3  -3   40.97    9.45
  -5   3  -3   39.77   10.04
  -5   5  -3   49.52   13.73
   5   5   3   73.93   17.02
  -5   5   3   71.47   17.17
   5   5   3   59.18   16.43
  -5  -5  -3   38.95   14.76
   5  -5   3   51.45   12.03
  -5  -5  -3   47.74   14.24
  -5  -5   3   52.66   15.26
   5   5   3   64.72   13.26
  -5   5  -3   67.07   17.31
   5   5  -3   66.45   19.29
  -5   5   3   68.08   18.41
   5  -5  -3   50.39   15.03
  -5  -5   3   65.34   19.42
  -5   5   3   69.25   12.87
   5   5   3   30.88   16.17
  -5   5   3   66.87   15.96
   5   5   3   31.11   18.26
   5   5  -3   67.96   13.79
   5  -5   3   55.85   18.39
  -5   5  -3   49.24   17.01
  -5  -5  -3   65.93   18.12
   5  -5   3   70.88   18.20
   5  -5  -3   58.05   19.45
  -5   5   3   40.79   14.63
   5  -5  -3   22.36   18.81
   5   5  -3   78.99   17.25
  -5   5  -3   58.90   16.00
   5  -5   3   62.02   20.34
   5   5  -3   81.00   19.96
  -5  -5   3   59.64   13.91
  -5   5  -3   72.87   13.68
  -5   5   3   85.75   11.28
   5   5  -3   69.04   15.63
  -5   7   3   10.14   14.61
   5  -7  -3   40.32   17.11
  -5  -7  -3    4.17   13.71
  -5   7  -3    6.96   12.38
   5  -7  -3   17.97   19.55
  -5  -7   3  -14.75   10.53
   5  -7  -3  -11.26   20.74
  -5   7  -3   -6.24   12.42
   5   7  -3   11.25   23.98
   5   7   3   -1.43   12.96
   5   7   3  -21.10   12.68
  -5   7  -3    0.64   10.98
  -5   7   3   14.58   12.15
  -5   7   3    9.84   18.80
  -5   7   3    7.90   15.55
   5  -7   3   13.48   16.18
   5  -7   3    0.81   17.65
  -5  -7   3    4.09   13.65
  -5  -7   3    9.43   14.81
   5   7  -3   13.34   18.00
  -5   7  -3   -8.59   12.65
  -5  -7  -3   10.31   12.39
  -5  -7  -3   13.72   13.69
   5   7  -3   17.86   17.13
   5   7  -3   20.60   18.41
   5   7   3   18.21   15.79
  -5   7   3   10.74   13.72
   5  -7   3  -16.11   15.06
   5   7   3    6.75   13.56
  -5  -9   3   17.72   17.25
  -5   9  -3    4.41   18.17
  -5   9   3   37.47   20.55
  -5  -9  -3   32.05   23.36
   5   9  -3   29.96   21.40
  -5   9   3   -2.04   15.35
   5  -9  -3    8.44   19.65
   5   9  -3   -7.05   19.95
   5   9   3   18.07   20.88
  -5   9   3   52.82   20.95
  -5   9  -3   -5.03   15.62
   5   9   3   -4.25   17.24
   5   9   3   32.82   18.18
  -5   9  -3   27.25   17.65
  -5   9   3   -9.94   13.60
   5   9  -3  -25.77   16.73
  -5  -9  -3   10.54   16.74
   5  -9   3  -10.25   16.76
   5  -9   3   10.10   22.09
   5   9   3   -0.50   22.02
   5   9  -3   17.47   17.59
  -5  -9   3    5.48   16.11
  -5  -9  -3   14.32   19.19
  -5   9  -3    7.03   15.40
   5  -9  -3  -25.11   22.71
   6   0   3    2.74    4.92
  -6   0  -3  -10.95    5.81
   6   0   3   20.33    8.36
  -6   0   3    5.54    5.42
  -6   0  -3    8.16   10.61
   6   0  -3    4.23    7.04
  -6   0   3   -0.74    6.84
  -6   0   3   -0.28    4.23
   6   0   3   11.10    5.91
   6   0   3   -0.22    9.29
  -6   0  -3    9.30   10.48
  -6   0   3   -1.89    4.74
  -6   0  -3   -1.25    3.31
  -6   0   3   -1.46    5.57
  -6   0  -3  -11.75    5.01
  -6   0   3   -7.00    3.17
  -6   2  -3    5.72    8.70
  -6  -2   3   -1.92    5.10
  -6  -2   3   -4.32    4.85
  -6  -2  -3    2.16    8.13
  -6  -2   3    5.56    4.84
  -6   2  -3    6.13    8.44
  -6   2   3  -11.55    6.01
   6  -2   3    7.92   10.92
   6   2   3   -6.91   11.48
  -6   2  -3    2.47    6.86
  -6   2  -3   24.16    7.48
  -6  -2   3    1.94    5.16
  -6   2   3   14.57    6.38
   6  -2   3    0.46    5.56
  -6  -2   3    7.69    4.61
  -6   2   3    9.75    4.22
  -6  -2  -3    0.81    7.77
   6   2  -3   -9.75    6.77
  -6  -2  -3    6.20    3.43
   6  -2  -3   11.20    9.87
   6  -2   3   10.08    9.42
   6   2   3    0.47    7.84
   6   2   3   -2.19    5.06
   6   2  -3    2.26    9.11
  -6   2   3   10.58    5.67
  -6  -2  -3    0.21    7.62
   6  -2   3   15.58    8.95
  -6   2  -3    8.14    8.65
  -6  -2   3   -5.15    4.16
  -6  -2  -3    0.89    6.49
   6  -2  -3    1.99   11.79
  -6   2   3   10.29    6.63
  -6   2   3   -1.41    6.97
   6   2   3   -3.70    7.37
  -6   4  -3 2445.45   99.95
   6  -4  -3 2351.43  118.18
   6  -4  -3 2357.26  121.19
  -6   4   3 2447.62   91.42
   6   4   3 2498.46  111.27
  -6   4   3 2234.71  106.52
   6  -4   3 2305.05  118.88
   6  -4   3 2478.51  120.62
  -6  -4  -3 2528.96  111.52
   6  -4  -3 2370.39  121.63
  -6   4  -3 2420.83  102.47
   6  -4   3 2361.41  114.50
  -6   4   3 2365.35  110.18
   6   4  -3 2410.86  100.16
   6   4   3 2394.39  113.74
  -6  -4   3 2495.80  116.14
  -6   4   3 2251.03  107.98
  -6   4   3 2537.80  115.41
  -6  -4   3 2429.58  116.09
   6   4  -3 2395.38  117.50
  -6   4   3 2434.81  102.84
   6   4  -3 2374.89  104.97
   6   4   3 2291.42  114.94
   6   4   3 2552.28   98.90
   6   4  -3 2396.76  109.21
  -6  -4  -3 2480.42  117.97
   6  -4   3 2588.66  109.81
  -6   4  -3 2429.43  110.53
  -6  -4  -3 2459.49  112.27
  -6   4  -3 2334.87  104.08
   6   4  -3 2493.95   95.36
   6   4   3 2331.80  112.73
  -6  -4   3 2455.62  104.19
  -6  -4  -3 2449.21  101.68
  -6   4  -3 2422.14  112.12
  -6   6  -3 1558.11   90.52
  -6   6  -3 1704.61   82.94
   6   6   3 1711.82   84.06
   6  -6   3 1429.99   93.42
   6   6   3 1515.02   92.15
   6   6   3 1490.16   89.00
  -6  -6   3 1555.90   83.26
   6  -6  -3 1419.48   97.94
   6   6  -3 1546.73   94.72
   6   6  -3 1475.40   88.40
  -6   6   3 1588.51   88.51
  -6   6  -3 1492.43   86.54
  -6   6   3 1506.39   83.77
   6  -6   3 1578.03   92.04
   6   6   3 1636.13   91.32
   6   6  -3 1473.04   94.15
  -6   6   3 1536.89   80.58
  -6  -6  -3 1469.57   94.92
  -6  -6   3 1483.74   93.39
  -6  -6  -3 1621.56   83.12
   6  -6  -3 1504.68   92.16
  -6   6   3 1515.07   88.66
  -6   6  -3 1590.89   75.25
   6  -6   3 1526.92   98.32
  -6  -6  -3 1499.65   87.46
   6   6  -3 1517.92   81.05
  -6   6   3 1609.48   87.17
   6   6   3 1570.90   95.17
  -6  -6   3 1530.18   91.84
   6  -6  -3 1440.59   98.68
  -6   6  -3 1562.94   80.84
   6  -6   3 1534.47   77.66
   6   8  -3  123.30   33.75
  -6   8  -3  126.39   27.63
  -6   8  -3  106.55   28.26
  -6  -8   3  114.02   24.22
   6   8   3  145.63   29.50
   6   8  -3  139.09   31.29
   6   8   3  181.59   35.40
  -6   8   3  160.07   26.69
   6  -8   3  184.60   37.20
  -6   8  -3  159.12   26.19
  -6   8  -3  129.23   25.23
  -6   8   3  182.46   30.53
  -6  -8  -3  152.87   25.20
   6   8   3  111.93   28.88
  -6  -8  -3  174.75   35.07
   6  -8  -3  118.91   33.30
   6   8  -3  174.77   33.17
  -6   8   3  147.62   27.06
  -6  -8   3  174.61   33.36
  -6   8   3  185.84   32.82
  -6  -8  -3  177.53   31.93
   6   8   3  187.98   31.58
   6  -8  -3  142.67   33.20
   6  -8   3  150.75   30.59
   6  10  -3  156.31   38.61
  -6 -10  -3  137.03   36.07
  -6 -10   3   98.17   28.65
   6 -10   3  197.85   41.35
  -6 -10  -3  162.91   55.45
  -6  10   3  113.02   32.28
   6  10   3  128.73   31.77
   6  10   3  164.01   36.07
   6 -10   3  117.16   32.71
  -6  10  -3  150.98   31.49
  -6 -10   3  155.02   36.08
  -6  10  -3  147.96   34.65
   6 -10  -3  161.45   38.55
   6 -10  -3  195.12   46.11
  -6  10  -3   78.69   26.43
   6  10  -3  187.00   36.22
   6  10  -3  115.80   31.68
   6  10   3  118.07   36.29
  -6  10   3   82.81   29.14
  -7  -1   3  212.61   22.05
  -7  -1  -3  235.63   22.78
  -7  -1   3  208.20   22.16
  -7  -1   3  214.31   20.25
  -7   1  -3  242.38   23.40
   7  -1   3  267.06   16.82
  -7   1   3  230.30   21.12
  -7  -1   3  208.91   16.68
  -7   1   3  266.82   21.03
   7   1   3  250.44   23.58
  -7  -1  -3  266.36   24.09
   7  -1   3  202.97   20.67
  -7   1  -3  236.47   21.95
  -7   1   3  241.42   25.37
   7  -1   3  250.37   21.43
  -7   1   3  246.70   17.78
   7  -1   3  296.92   29.98
  -7   1   3  243.40   20.93
  -7  -1   3  230.73   20.38
   7   1   3  235.46   25.68
  -7  -1   3  231.30   22.17
   7  -1  -3  237.41   23.11
   7  -1   3  275.86   26.37
  -7   1  -3  212.72   23.70
   7   1   3  213.90   24.02
   7  -1  -3  258.07   21.50
  -7   1  -3  184.87   21.86
  -7  -1  -3  263.97   17.21
  -7  -1  -3  264.55   24.42
  -7  -1   3  275.19   24.31
  -7   3   3  210.44   21.54
   7   3  -3  219.33   20.49
   7  -3   3  227.76   23.62
   7   3   3  226.29   26.71
   7   3  -3  234.19   23.52
   7  -3   3  209.15   22.66
   7   3  -3  234.94   23.55
   7  -3  -3  199.30   25.79
  -7   3   3  241.84   27.93
  -7   3  -3  210.00   20.74
  -7   3   3  205.11   14.75
  -7  -3   3  216.00   25.61
  -7  -3  -3  215.78   14.60
   7  -3   3  241.79   29.07
  -7  -3  -3  255.62   24.72
   7  -3   3  238.77   28.67
  -7  -3   3  209.03   24.53
  -7   3  -3  214.45   21.44
  -7   3   3  224.55   20.99
   7  -3  -3  195.51   26.76
  -7  -3   3  233.71   23.55
   7   3  -3  199.44   24.47
  -7   3   3  243.91   24.21
  -7   3  -3  190.71   22.01
  -7   3  -3  262.17   24.43
   7   3   3  194.51   23.38
   7   3   3  210.15   21.21
  -7  -3  -3  200.04   24.64
   7   3   3  227.10   27.75
   7  -3  -3  177.24   27.60
  -7   3  -3  172.83   18.74
  -7  -3   3  255.28   20.62
  -7  -3  -3  216.82   23.90
   7   3  -3  237.20   24.54
  -7   3   3  228.62   23.59
  -7   5  -3   19.33   11.86
  -7   5   3   28.45    8.50
  -7  -5   3   26.30   10.77
  -7   5  -3    8.30   12.76
   7  -5   3   10.20   15.46
   7   5   3    7.92   15.68
   7   5  -3   10.42   15.49
  -7   5   3   39.73   14.80
   7   5  -3   -3.40   13.27
   7  -5   3   11.65   13.88
   7  -5   3   52.05   17.07
  -7  -5   3    9.30   15.46
  -7   5   3    5.45   16.48
  -7  -5  -3  -19.29   11.54
  -7   5  -3    9.89   10.15
   7  -5   3   45.54   14.11
   7   5  -3   -3.56   12.47
   7  -5  -3  -14.20   18.13
  -7   5   3   19.24   12.93
   7  -5  -3  -15.62   11.07
   7   5   3   40.57   18.33
  -7   5   3   19.09   10.53
  -7  -5  -3   19.14    9.62
   7   5  -3   -1.40   14.10
  -7   5  -3   10.98   11.92
  -7   5  -3    7.10   12.28
   7  -5  -3    1.83   20.57
  -7  -5   3    8.96   11.23
  -7  -5  -3    7.67   14.62
   7   5   3    0.24    8.23
   7   5   3   -5.16   12.37
   7   5  -3   18.55   17.11
  -7   5   3   -5.63    9.11
  -7  -5  -3   32.18   14.78
  -7  -7   3   -9.89   14.53
   7   7   3    4.33   17.51
   7  -7   3   23.27   20.90
  -7   7  -3    6.27   13.00
  -7   7   3  -13.44   12.42
  -7  -7  -3   -0.58   16.48
   7   7   3   46.15   20.10
   7  -7  -3    5.95   22.79
   7  -7   3   -6.19   14.85
   7   7  -3   31.79   19.78
  -7   7  -3   42.34   16.71
  -7   7   3   15.12   15.20
  -7   7  -3   -1.25   13.20
   7  -7  -3   -6.28   17.54
  -7  -7   3  -11.14   12.61
  -7  -7  -3   22.23   14.37
   7   7  -3    5.14   25.10
  -7   7   3   -2.20   12.95
   7   7  -3   18.22   16.61
   7   7  -3   -2.18   15.28
   7  -7  -3    1.06   19.85
   7   7   3    1.08   17.66
   7  -7   3   -4.56   21.37
   7   7   3   16.90   18.21
  -7  -7  -3    6.38   10.96
  -7   7   3  -11.11   11.95
  -7  -7   3   23.64   18.02
  -7   7  -3   12.99   13.71
  -7   9  -3    2.54   18.07
   7  -9  -3   -7.64   23.28
   7   9   3  -10.48   15.22
  -7   9  -3   20.66   17.96
   7  -9   3    6.65   21.46
  -7  -9   3    4.48   14.42
  -7   9  -3    6.70   18.39
   7   9   3  -11.06   20.16
   7   9   3   30.92   18.86
   7  -9   3    9.58   20.72
   7   9   3   52.90   24.98
  -7   9   3   34.92   16.93
  -7  -9   3   -4.71   15.11
   7   9  -3    9.79   21.36
  -7   9   3    8.96   20.60
  -7   9  -3    5.20   16.76
  -7   9   3   32.83   18.78
   7   9  -3    7.25   20.63
  -7  -9  -3  -17.77   14.71
  -7  -9  -3  -28.48   19.14
   7  -9  -3    8.83   19.99
   7   9  -3   49.99   24.46
  -7   9   3   10.32   18.83
  -8   0   3    0.95    6.91
   8   0   3   -0.68    5.34
   8   0   3   -2.75   10.12
   8   0   3   -7.67    6.77
  -8   0   3   -2.50    4.86
  -8   0  -3  -19.19    9.78
   8   0   3   -2.14    8.28
  -8   0   3   -8.67    4.90
  -8   0   3   -5.54    8.92
  -8   0  -3  -13.71    6.19
  -8   0   3    1.32    8.53
  -8   0  -3   -2.45    8.58
   8   0  -3    9.52    8.50
  -8   0  -3   11.62    9.80
   8   0  -3  -13.40    8.73
   8  -2   3   22.99   13.34
  -8   2   3   28.43   10.02
  -8  -2   3   30.99   10.24
  -8   2  -3   32.81   10.37
  -8  -2  -3   23.93   11.79
   8  -2  -3   33.94   14.11
   8   2  -3   40.09   14.60
  -8  -2  -3   33.81    8.24
  -8   2  -3   40.20   11.53
   8  -2  -3   46.96   17.99
   8   2   3   37.02   16.21
  -8   2   3   33.79    6.97
  -8  -2   3   37.75   10.79
   8  -2   3   40.69   14.15
  -8   2  -3   20.07    9.58
  -8  -2   3   45.45   10.57
   8   2   3   21.47    9.28
  -8   2  -3   31.22   11.40
  -8  -2  -3   20.25   11.12
  -8   2   3   34.43   10.36
  -8   2  -3   18.83   11.59
   8   2  -3   14.63   11.25
   8   2   3   30.76   12.83
   8   2  -3   40.24   11.20
   8  -2   3   41.00    8.95
  -8  -2   3   30.63   10.41
  -8  -2   3   29.69    8.74
  -8   2   3   35.77    8.73
  -8   2   3   23.87   10.81
   8  -2   3   21.05   13.20
  -8  -2  -3   20.44    9.88
  -8  -2   3   31.92    7.59
   8   2   3   29.19   11.28
   8  -2  -3   26.79   12.27
   8  -4  -3 1889.88  104.31
   8   4  -3 1779.50   98.73
  -8   4   3 1790.23   75.26
  -8  -4  -3 1890.23   77.55
  -8  -4   3 1854.74   98.19
   8   4  -3 1889.89   92.00
   8   4  -3 1886.42   89.48
   8  -4   3 1902.37  103.03
  -8  -4  -3 1819.62   95.35
   8   4  -3 1915.34   82.57
  -8   4   3 1920.74   93.74
   8  -4   3 1936.16   94.94
  -8   4  -3 1920.74   94.91
   8   4   3 1930.77   96.50
   8   4   3 1823.41   98.33
  -8   4  -3 1900.65   87.87
  -8   4   3 2028.83   95.35
  -8  -4  -3 1947.84   97.93
  -8   4  -3 1906.85   85.78
   8  -4   3 1899.55   95.42
  -8   4   3 1819.13   86.24
  -8   4  -3 1898.99   85.92
  -8   4  -3 1927.03   93.53
   8  -4   3 1771.99  103.57
   8   4   3 1761.59   95.39
  -8  -4   3 1772.70   96.21
  -8  -4   3 1867.57   95.01
  -8  -4  -3 1854.00   93.63
   8  -4  -3 1950.33  103.49
   8  -4  -3 1926.65  105.86
   8   4   3 1662.00   94.86
  -8   4   3 1762.41   89.57
  -8  -4   3 1892.52   84.95
   8   4   3 1872.09   82.74
   8   4  -3 1762.30   92.16
  -8  -6   3  616.64   57.38
  -8   6  -3  783.93   51.61
   8   6   3  652.66   56.60
   8   6   3  786.95   62.53
   8  -6   3  778.71   54.10
  -8   6  -3  766.35   58.72
  -8   6  -3  764.82   50.37
   8   6  -3  804.19   60.99
  -8   6  -3  733.59   56.49
   8  -6   3  843.75   65.59
  -8  -6  -3  753.58   60.27
   8  -6  -3  826.86   68.29
   8   6   3  831.70   58.63
   8  -6  -3  700.11   63.16
  -8  -6  -3  820.95   48.87
   8   6  -3  630.03   59.21
  -8   6  -3  840.23   54.45
  -8   6   3  754.85   51.29
  -8   6   3  761.30   57.65
  -8   6   3  853.28   58.29
  -8  -6   3  828.67   51.52
  -8  -6   3  746.79   60.35
  -8   6   3  814.21   57.04
   8   6  -3  719.83   55.03
   8   6  -3  694.40   60.24
   8  -6   3  750.41   63.26
   8   6   3  657.24   59.71
  -8  -6  -3  763.53   62.28
   8  -6  -3  667.06   65.70
   8  -6   3  807.58   69.98
  -8   8  -3    4.79   15.56
  -8   8  -3   28.31   18.07
  -8  -8  -3   56.32   24.46
   8  -8  -3   51.78   28.60
   8   8   3   -9.49   18.35
   8  -8  -3   26.22   26.01
  -8   8  -3    8.43   16.33
   8   8   3   36.16   18.80
  -8  -8  -3    5.93   16.99
  -8   8   3   28.74   16.51
   8   8   3   13.28   19.84
   8   8   3    2.24   21.72
  -8  -8   3  -10.74   18.19
  -8   8  -3   27.42   18.18
  -8   8   3    8.28   12.46
  -8   8   3   18.22   17.15
  -8   8   3   12.17   19.59
   8   8  -3   23.81   21.83
   8   8  -3   31.00   18.39
   8   8  -3   23.05   23.32
   8  -8   3   15.86   23.84
  -8  -8   3   17.72   17.49
   8  -8   3   55.42   28.82
   8  -8  -3   29.94   19.83
  -8  -8   3    4.74   20.04
  -8  10   3   87.16   29.29
  -8  10  -3  120.04   29.60
   8  10  -3   77.72   31.57
   8  10   3  172.84   66.68
  -8 -10  -3   22.42   31.86
   8 -10   3  143.83   39.16
   8  10   3  118.14   36.37
  -8 -10   3  103.47   27.94
  -8  10   3   98.73   29.88
   8  10   3   78.23   34.75
  -8  10  -3   83.64   31.60
   8  10  -3   96.84   37.26
   8  10  -3  108.37   32.21
   8  10  -3   58.74   25.60
   8 -10   3   85.36   28.22
  -8 -10  -3   90.70   31.92
   8 -10  -3  113.93   37.54
   8  10   3   58.93   29.47
  -8  10  -3  106.59   27.47
   8 -10  -3   89.63   34.21
   9  -1  -3  210.52   24.34
  -9  -1   3  196.85   23.85
   9   1   3  189.81   26.39
  -9  -1   3  193.52   21.46
   9  -1   3  181.56   21.53
   9  -1   3  208.13   15.70
   9  -1  -3  234.13   28.56
  -9   1   3  142.77   23.33
  -9   1  -3  155.76   19.60
  -9  -1  -3  223.51   24.07
   9  -1   3  217.60   26.16
   9   1   3  207.56   26.69
   9  -1   3  229.38   29.28
   9  -1  -3  199.20   20.10
  -9   1  -3  151.40   24.78
   9   1   3  156.83   20.74
  -9   1  -3  196.10   24.29
  -9   1   3  246.14   22.91
  -9  -1  -3  180.28   24.07
   9   1  -3  169.42   22.70
  -9   1  -3  224.29   25.36
  -9   1   3  208.76   22.45
  -9  -1  -3  227.17   13.84
  -9   1   3  164.54   20.11
  -9  -1   3  200.86   21.31
   9  -1   3  222.73   21.71
  -9  -1  -3  174.31   21.72
  -9  -1   3  178.76   22.62
  -9  -1   3  203.77   24.61
  -9   1   3  248.97   19.64
  -9  -1   3  182.28   23.13
   9  -3  -3   10.26   16.55
  -9  -3  -3   -5.24    8.62
  -9   3  -3   17.35   12.72
   9   3   3  -11.47   14.87
  -9  -3   3   22.46    8.69
   9  -3   3   22.27   15.00
  -9   3   3   11.87   10.17
  -9   3  -3    6.71   10.13
  -9   3   3    1.25    8.76
   9  -3  -3   -0.44   10.86
   9   3   3    9.03   13.31
  -9  -3   3   -7.91    6.50
   9  -3  -3    5.10   17.18
   9   3   3   -2.77   11.91
  -9  -3   3   -6.61    7.40
   9  -3   3   -8.93    9.48
   9   3  -3   -6.16   12.43
  -9   3   3   12.84    9.25
   9   3  -3   -6.05   11.81
  -9  -3  -3   10.99    8.92
  -9  -3  -3    0.75   10.62
  -9  -3   3   12.19    9.11
  -9   3   3   18.93    7.00
   9   3  -3   21.15   13.77
  -9   3  -3   15.55   11.28
  -9   3  -3   -2.85    9.42
   9  -3   3   28.41   12.26
  -9  -3   3   18.82    7.18
  -9   3   3   12.74    8.53
   9  -3   3   27.37   14.50
  -9  -3  -3   17.15   13.71
   9   3  -3   14.11   13.98
  -9   3  -3   -5.09   10.64
   9   3   3   20.86   10.99
   9   5   3   74.02   20.67
   9   5   3   48.80   18.45
   9  -5   3   64.62   22.86
  -9   5  -3   42.85   15.65
  -9  -5  -3   58.60   21.02
  -9   5  -3   77.43   20.15
  -9  -5  -3   44.84   17.29
   9   5  -3   34.20   19.28
   9  -5   3   66.19   19.12
   9   5  -3   49.33   20.98
  -9  -5   3   66.21   20.23
  -9   5  -3   23.46   13.70
  -9  -5  -3   95.15   24.46
   9   5   3   42.41   19.89
   9   5  -3   64.35   20.66
  -9   5   3   74.21   17.79
   9  -5  -3  116.25   32.33
  -9   5  -3   76.73   17.82
  -9   5   3   74.01   19.67
   9  -5  -3   52.42   23.06
  -9   5   3   69.57   17.32
   9  -5  -3   46.16   21.18
  -9  -5   3   45.98   15.12
   9   5   3   62.74   20.23
   9  -5   3   57.07   19.49
  -9  -5   3   66.52   12.67
   9  -5   3   86.70   21.94
  -9   5  -3   59.25   16.70
   9   5  -3   63.53   21.53
  -9   5   3   63.64   16.48
   9   7  -3   38.46   22.33
   9   7   3   66.82   22.38
  -9   7  -3   82.16   20.86
   9  -7   3   49.97   28.09
   9   7   3   60.82   20.41
  -9   7  -3   25.46   16.24
   9  -7  -3   67.90   28.94
  -9   7  -3   42.04   18.67
   9  -7  -3  105.41   34.32
   9   7  -3   57.23   27.74
  -9   7   3   52.89   19.70
   9   7   3   30.69   18.96
  -9  -7  -3   49.88   23.60
  -9  -7   3   15.48   16.19
   9   7  -3   99.76   27.81
  -9   7  -3   38.05   17.20
  -9  -7   3   68.93   20.33
   9  -7   3   -3.69   22.63
  -9   7   3   76.05   20.92
   9  -7  -3   62.15   26.32
  -9   7   3   46.30   17.65
  -9   7   3   24.84   14.11
  -9  -7   3   44.29   25.48
   9   7  -3   84.76   25.02
  -9  -7  -3   48.23   18.08
   9   7   3   53.51   21.42
   9  -7   3   56.71   21.70
  -9  -9  -3   29.52   25.46
  -9   9  -3    3.68   17.29
  -9   9   3   10.07   14.08
   9  -9   3   -4.38   23.68
   9   9   3    6.91   18.71
   9  -9   3   37.62   27.57
  -9   9  -3   10.52   16.04
  -9   9   3   16.50   25.15
   9  -9  -3   -6.61   21.39
  -9  -9   3   39.41   18.63
   9   9   3   22.57   20.68
   9  -9  -3   15.65   22.54
   9   9   3   -0.32   24.82
  -9   9   3    1.77   19.43
  -9   9  -3    1.58   18.43
   9   9  -3   29.90   22.20
   9   9   3    8.72   20.84
  -9   9   3   26.15   20.02
  -9  -9   3   26.78   22.33
   9   9  -3   27.01   25.78
   9   9  -3  -12.02   21.18
  -9  -9  -3    8.05   18.26
  10   0  -3    2.12   10.00
  10   0  -3   -3.59   10.71
  10   0   3    1.10    9.41
 -10   0   3    5.73   10.30
 -10   0  -3   -2.57    9.01
 -10   0   3    8.96    8.98
 -10   0   3    1.89    7.63
 -10   0   3    2.83    7.83
 -10   0  -3   13.80    8.02
 -10   0  -3    5.92   12.25
 -10   0   3   -8.34   10.84
  10   0   3  -14.94   12.88
  10   0  -3  -23.46    8.54
 -10   0  -3    4.02   11.72
  10   0   3    2.45   11.43
  10   0   3   -3.68    8.44
  10   2   3   63.72   13.82
 -10  -2   3   39.51   12.16
  10   2   3   46.63   20.64
 -10  -2  -3   40.10   13.04
  10   2  -3   35.02   16.85
 -10  -2   3   54.19   14.13
 -10  -2   3   28.44   10.10
 -10   2  -3   35.23   11.94
 -10   2  -3   41.45   15.37
 -10  -2   3   51.89   13.20
 -10  -2  -3   34.08    7.93
 -10   2   3   33.40   10.53
  10   2  -3   52.25   15.97
 -10   2   3   53.73    9.07
 -10  -2   3   39.84    7.36
  10  -2   3   37.37   15.49
  10  -2   3   32.35    9.65
 -10  -2  -3   42.62   14.72
 -10   2  -3   56.76   13.39
 -10   2   3   38.16   12.00
 -10   2   3   34.88   13.14
  10  -2  -3   39.51   16.40
  10  -2   3   39.71   15.18
 -10  -2  -3   27.48   14.56
  10   2   3   45.51   16.82
 -10  -2   3   45.34   12.57
  10   2  -3   39.16   15.80
  10  -2  -3   35.60   13.41
  10   2   3   35.26   13.97
 -10   2   3   35.09   13.58
 -10   2  -3   14.84   12.88
 -10   2  -3   44.39   14.19
  10  -2   3   47.48   16.26
  10  -2  -3   48.78   18.86
 -10  -4   3 1297.18   79.88
  10   4  -3 1393.14   70.48
  10   4   3 1313.82   68.17
  10   4  -3 1244.89   81.60
  10   4   3 1348.48   80.73
  10  -4  -3 1218.19   84.93
 -10   4  -3 1325.93   77.51
  10   4   3 1240.68   79.66
  10  -4   3 1200.96   85.80
 -10   4   3 1277.83   74.09
 -10   4  -3 1322.24   71.68
 -10  -4  -3 1211.76   78.71
 -10  -4   3 1424.61   75.84
 -10  -4  -3 1377.85   79.47
 -10  -4   3 1286.68   80.29
  10  -4   3 1318.47   83.28
  10   4  -3 1369.52   79.29
 -10   4   3 1375.04   74.31
 -10  -4  -3 1369.47   74.60
  10   4   3 1255.58   79.29
  10  -4   3 1245.07   77.71
 -10   4   3 1316.96   58.38
 -10  -4   3 1359.85   65.69
 -10   4  -3 1453.71   78.48
  10  -4   3 1323.60   72.66
  10  -4  -3 1291.80   81.31
 -10   4  -3 1221.28   69.94
 -10   4   3 1234.93   70.75
 -10   4  -3 1232.56   69.14
  10   4   3 1152.33   75.90
 -10   4   3 1322.39   76.84
  10  -4  -3 1243.95   84.58
  10   4  -3 1435.18   80.76
  10   4  -3 1254.32   74.58
  10  -6  -3  668.62   66.18
  10  -6   3  516.61   58.62
 -10  -6   3  618.24   42.73
  10   6  -3  539.00   51.55
 -10   6  -3  574.90   47.43
  10   6   3  553.81   55.62
  10  -6  -3  535.27   57.33
  10   6   3  589.38   51.31
 -10   6  -3  552.31   50.54
 -10  -6  -3  497.06   49.27
  10  -6  -3  557.28   56.94
 -10  -6   3  605.35   53.39
 -10   6  -3  571.20   45.48
 -10   6   3  643.34   50.92
  10   6  -3  537.48   54.99
 -10   6   3  585.65   46.37
 -10  -6  -3  506.00   50.15
 -10   6  -3  564.47   44.89
  10   6  -3  522.11   49.48
  10   6   3  524.39   50.57
 -10   6   3  629.68   52.96
  10   6  -3  542.31   54.89
  10  -6   3  620.51   52.05
  10   6   3  537.39   54.01
  10  -6   3  523.52   57.94
 -10  -6  -3  626.10   57.70
 -10   6  -3  601.01   51.13
 -10   6   3  562.95   48.29
 -10  -6   3  522.36   53.65
  10  -6   3  569.59   53.56
  10   8   3   17.72   14.90
  10  -8   3   42.24   28.05
  10  -8  -3   43.17   27.41
  10   8  -3   17.53   22.45
 -10   8   3   48.74   19.71
 -10   8  -3   40.31   20.76
 -10  -8  -3   51.96   24.65
 -10  -8   3   18.88   24.12
  10   8  -3   25.20   21.90
  10   8   3   26.84   20.87
 -10   8  -3   20.20   16.06
  10   8  -3   20.66   20.53
 -10   8  -3   20.85   18.08
 -10   8   3   25.76   18.81
  10   8   3   32.11   18.87
  10   8   3    3.16   20.89
 -10   8  -3   20.89   17.50
  10  -8   3   32.80   24.54
  10  -8  -3   36.55   29.16
 -10   8   3   39.17   18.01
 -10   8   3   11.16   19.04
 -10  -8   3   23.53   17.58
  10  -8   3  -16.91   26.59
 -10  -8  -3   22.94   21.50
  10  -8  -3   30.00   28.37
  10  10  -3   75.98   33.79
 -10  10   3   68.24   27.62
  10  10  -3   65.35   34.31
  10  10   3  175.05   40.62
  10  10   3   24.98   32.45
 -10  10  -3   81.39   27.74
  10  10  -3   74.86   39.90
  10 -10   3   31.85   37.36
 -10  10  -3   89.35   32.26
 -10 -10   3   66.43   30.04
  10 -10   3  124.97   47.37
 -10  10  -3  116.17   44.46
 -10  10   3  108.13   33.67
  10 -10  -3   70.14   38.96
  10  10   3   49.94   35.69
  10 -10  -3  162.67   48.31
 -10 -10  -3   82.17   29.26
 -10 -10  -3   55.62   41.40
 -11  -1   3   34.22   10.58
  11  -1   3   41.84   14.98
 -11   1   3   33.90    9.04
 -11  -1   3    8.47    8.46
 -11   1   3   15.94   11.62
  11  -1  -3   12.60   15.48
 -11   1   3   18.08    9.95
  11   1   3   15.34   15.61
 -11   1  -3   25.74   15.35
  11  -1  -3   19.51   12.70
 -11   1  -3   11.68   14.00
 -11   1   3   39.67   13.60
  11   1  -3   33.48   15.87
  11   1   3   35.93   14.00
 -11  -1  -3   31.56   14.26
 -11  -1  -3   34.57   14.10
  11   1  -3   43.54   12.32
  11  -1   3   20.33   11.88
  11   1  -3    4.07   16.28
  11   1   3   -3.41   14.81
 -11  -1  -3   29.42   13.23
 -11  -1   3   23.59   11.83
 -11   1   3   27.15   12.13
  11  -1  -3   17.66   15.99
  11  -1   3   18.87   10.72
 -11  -1   3   11.91   11.29
 -11   1  -3    5.91    8.32
 -11  -1   3   37.69   12.31
  11  -1   3   41.10   20.69
 -11  -1  -3   16.50   10.96
 -11   1  -3   16.42   13.11
 -11  -1   3   24.82   10.84
  11   3   3   31.11   19.94
 -11   3  -3   16.07   13.88
 -11  -3   3   14.45   11.54
  11  -3  -3    8.58   22.51
 -11   3   3    0.81    7.83
 -11  -3   3    9.04   10.32
  11   3  -3   26.07   15.37
  11   3  -3   39.76   16.97
  11  -3   3   22.29   11.24
 -11  -3  -3   -1.22   12.39
 -11  -3  -3   12.25   13.80
 -11   3  -3   25.97   15.86
 -11  -3   3    3.91    8.61
 -11   3   3    5.41   10.59
  11  -3   3   19.88   18.10
  11   3   3   18.42   14.65
 -11  -3   3   10.67    8.04
 -11   3  -3   20.91   12.30
  11  -3   3  -20.58   16.53
  11   3  -3   35.63   19.57
 -11   3   3   -1.34   11.00
 -11  -3  -3   10.87   13.25
 -11   3  -3   22.14   13.57
  11  -3  -3   18.06   14.89
 -11   3   3    5.61   10.56
  11  -3  -3   35.99   20.86
 -11   3   3   15.41   11.13
  11   3   3   46.09   20.50
  11  -3   3   29.51   14.55
  11   3   3   14.48   10.63
 -11  -3  -3    0.84    8.51
 -11   3  -3   40.75   13.65
 -11  -3   3   11.15    9.41
  11   3  -3    7.11   17.41
  11  -5   3   34.80   24.37
  11   5   3    3.51   15.74
 -11  -5  -3   -7.77   11.81
  11  -5  -3   10.00   23.48
 -11  -5   3  -23.16   10.30
 -11  -5  -3   20.04   18.91
  11  -5   3   18.50   19.42
 -11   5  -3   10.55   14.77
  11   5  -3   10.27   20.96
 -11  -5   3   -0.24    9.84
 -11  -5   3   15.21   12.49
  11  -5  -3   -8.75   23.11
  11   5  -3   36.07   20.21
 -11   5  -3   13.03   13.40
  11   5  -3  -20.32   11.11
 -11   5  -3   -1.14   11.40
  11  -5  -3   -4.11   19.37
 -11   5   3   16.90   15.69
 -11   5   3    0.97   12.49
  11   5  -3   13.85   15.23
  11  -5   3   27.76   19.38
  11  -5   3    4.56   15.34
 -11  -5  -3  -13.71   11.14
 -11   5   3   24.77   13.14
 -11   5  -3   10.02   13.00
  11   5   3    2.79   13.10
 -11   5  -3   -0.58   18.03
 -11  -5   3    6.02    8.93
 -11   5   3   10.57   12.03
  11   5   3   20.08   14.49
  11   5   3    9.12   23.08
 -11   7   3    5.81   14.27
  11   7  -3    9.87   16.95
  11   7   3   36.23   19.68
 -11  -7  -3   -0.23   19.13
  11   7  -3   32.56   24.98
  11  -7   3   16.85   18.28
 -11   7  -3  -13.54   13.96
  11   7  -3   19.28   15.23
  11   7   3    6.90   16.09
 -11   7  -3    0.12   14.36
 -11   7  -3  -37.56   13.90
  11  -7   3  -29.68   19.67
  11  -7   3   -9.19   24.51
 -11  -7   3   21.84   16.64
  11   7  -3  -20.84   14.78
  11  -7  -3   22.05   26.28
 -11   7   3   21.95   15.41
 -11   7   3   16.30   15.20
 -11   7   3  -13.08   14.22
 -11  -7   3   -4.07   16.30
  11  -7  -3  -19.08   20.22
 -11  -7  -3   22.68   18.83
  11   7   3    9.94   22.07
  11  -7  -3    0.10   22.42
 -11   7  -3   17.90   14.63
 -11  -9  -3   22.40   14.84
  11  -9  -3   24.96   28.64
 -11   9  -3   20.66   18.58
 -11  -9  -3  -36.28   20.98
 -11  -9   3  -30.94   20.59
  11   9   3   10.38   18.36
 -11   9   3   -8.31   18.40
 -11   9  -3   12.86   16.07
  11  -9   3    7.01   26.49
  11   9   3   39.51   27.83
 -11   9   3  -17.62   38.13
 -11  -9   3   -1.34   18.53
  11  -9   3   -0.90   22.84
  11   9  -3  -30.80   19.95
  11   9   3  -18.70   20.94
  11   9  -3   56.60   25.29
 -11   9   3   19.46   19.37
  11  -9  -3   -9.38   23.92
  11   9   3    7.42   27.40
  11   9  -3  -38.65   23.24
 -11   9  -3   -3.78   17.13
 -12   0   3    1.99    9.22
 -12   0   3    7.08    9.12
 -12   0  -3   -5.27   11.78
  12   0  -3   26.81   19.29
 -12   0   3   10.95   12.00
 -12   0  -3    4.49   12.55
  12   0  -3   -4.66   11.54
 -12   0  -3   10.85    9.34
  12   0   3    2.47   11.65
  12   0  -3   -5.31   15.38
  12   0  -3   27.41   14.14
 -12   0   3   -3.78    6.40
  12   0   3   28.94   18.37
 -12   0  -3   -2.99   11.26
 -12   0   3   23.73   13.51
  12   0   3    0.13   11.29
  12   0   3   -0.92   17.02
 -12   2   3  -28.35    8.49
 -12   2  -3   -0.89   10.38
 -12   2  -3   16.06   10.26
 -12  -2   3    5.61    9.72
  12   2   3   32.26   19.82
  12   2  -3  -16.87   12.28
  12  -2   3   17.96   17.54
 -12   2   3    8.12    8.34
 -12  -2   3   -9.92   10.19
  12  -2   3  -34.93   13.64
  12   2  -3   -0.25   18.59
 -12  -2  -3    6.73    5.87
  12   2   3   12.29   18.26
  12  -2   3   10.65   14.93
 -12   2  -3   -5.03   12.68
 -12  -2  -3   -4.68    8.47
  12  -2  -3   22.57   19.05
 -12  -2   3  -14.18    7.54
 -12  -2   3    6.27    9.13
  12   2   3  -14.97   10.14
  12   2  -3   -6.65   14.80
 -12   2  -3    6.38   16.05
  12   2   3    5.43   12.80
 -12  -2  -3   25.16   13.41
 -12   2   3   -3.40    9.92
 -12  -2  -3  -11.80   10.70
  12  -2  -3  -17.81   13.50
  12  -2  -3    3.16   16.10
 -12   2   3    0.49    8.46
 -12   2   3   12.89   11.01
 -12  -2   3  -19.79    8.44
  12   4   3  656.85   58.43
  12   4   3  776.05   60.96
  12   4   3  764.37   62.33
 -12  -4   3  733.84   60.74
  12   4   3  906.31   58.19
  12  -4  -3  652.86   62.97
  12   4  -3  843.91   61.20
 -12  -4   3  747.21   52.94
  12   4  -3  808.38   61.77
 -12   4  -3  778.66   59.55
 -12   4  -3  842.85   61.06
  12  -4   3  707.79   59.15
 -12  -4  -3  775.59   60.27
 -12   4   3  776.28   55.86
 -12   4   3  794.20   56.26
  12  -4   3  759.21   51.47
 -12   4   3  747.98   56.52
 -12   4  -3  765.19   54.93
 -12  -4   3  814.27   63.26
 -12  -4  -3  834.42   52.88
 -12  -4  -3  783.60   62.66
 -12   4   3  782.60   60.35
  12  -4   3  620.94   64.52
  12  -4   3  775.24   63.59
 -12  -4   3  847.97   46.03
 -12   4  -3  806.42   56.36
  12  -4  -3  697.20   66.83
 -12   4  -3  729.49   53.73
  12  -4  -3  830.38   61.69
  12   4  -3  859.63   64.12
  12   6   3  442.10   51.69
  12  -6   3  510.95   58.72
  12  -6  -3  494.85   59.51
 -12  -6  -3  526.42   57.07
 -12  -6  -3  622.97   53.23
 -12   6  -3  566.78   50.52
  12  -6   3  492.40   58.87
  12  -6   3  498.81   52.66
  12  -6  -3  400.62   50.62
 -12   6  -3  559.88   46.71
 -12   6  -3  504.33   48.66
 -12   6   3  521.01   48.86
  12   6  -3  489.95   49.85
 -12   6   3  486.44   49.50
 -12   6   3  494.89   47.11
  12   6   3  395.46   48.19
 -12   6  -3  492.40   46.07
 -12   6   3  581.86   50.45
  12   6  -3  531.09   54.40
  12   6   3  557.41   57.81
  12   6   3  541.80   52.34
 -12  -6  -3  576.62   56.48
  12   6  -3  568.25   61.28
  12  -6   3  491.04   53.28
 -12  -6   3  553.39   50.63
 -12   6  -3  589.23   54.50
 -12  -6   3  489.42   53.95
  12  -6  -3  641.53   65.87
  12  -8  -3  103.48   32.99
 -12   8   3   31.72   21.35
  12   8   3   25.80   19.73
  12   8  -3   38.60   21.04
  12  -8   3   36.56   28.49
 -12   8   3   46.12   21.61
 -12  -8  -3   32.65   20.94
 -12   8  -3   71.52   22.24
 -12   8   3    9.54   16.27
  12  -8  -3   52.68   26.96
  12   8   3    2.47   20.85
 -12   8   3   25.40   19.67
 -12  -8   3   30.39   17.76
  12   8   3   67.21   23.41
  12  -8  -3   40.88   29.18
 -12  -8  -3   66.02   26.61
  12  -8   3   27.57   34.69
  12   8  -3   90.37   25.02
 -12   8  -3   70.75   20.35
  12  -8   3   36.78   30.68
  12   8  -3   22.10   21.75
  12   8   3   33.28   22.21
 -12   8  -3   42.55   19.39
 -12  -8   3   21.93   17.70
 -13   1   3    0.88   14.49
 -13  -1  -3    9.05   10.95
  13  -1   3   17.78   20.93
  13   1   3   29.72   22.00
 -13  -1   3   15.01   11.51
 -13  -1  -3   13.41   12.78
  13  -1  -3   15.05   18.33
  13  -1  -3   32.31   16.49
  13   1   3   27.25   23.92
 -13  -1   3    7.41   13.61
  13  -1  -3    1.63   16.38
  13  -1   3    0.02   15.40
 -13   1  -3    3.14   10.44
  13   1  -3   22.40   17.34
 -13   1  -3   38.37   16.69
 -13  -1   3   -1.81   11.52
 -13   1   3   25.84   14.73
 -13   1   3   31.52   10.47
 -13   1   3    6.35   10.36
  13   1  -3   16.78   15.33
 -13  -1   3   19.98   10.32
 -13  -1  -3   10.78   11.55
  13   1  -3   27.87   21.08
 -13   1  -3  -24.52   12.75
 -13  -1  -3   12.16   14.81
 -13   1   3   23.25   15.48
  13   1   3   22.82   16.28
  13  -1   3   -2.84   17.34
  13  -1   3   28.12   14.83
 -13   1  -3    5.27   13.54
  13  -3  -3   -0.67   21.22
  13  -3   3  -45.72   16.19
  13   3  -3   17.67   16.55
  13  -3  -3    7.37   24.62
  13  -3  -3   11.43   19.02
 -13  -3  -3  -12.15   13.50
 -13  -3   3   12.81   12.61
  13   3  -3   35.62   28.13
 -13   3   3  -10.89   11.17
 -13  -3   3    5.66   11.62
  13  -3   3   16.86   20.17
 -13  -3  -3   32.47   15.42
 -13  -3   3   23.26   14.37
  13  -3   3    2.92   17.84
 -13  -3  -3   20.55   13.96
  13   3   3   32.91   17.42
  13   3  -3    2.12   20.27
  13   3  -3   18.09   18.60
 -13   3   3    5.42   12.74
 -13  -3   3   23.54   12.85
 -13   3  -3   14.26   14.98
 -13   3   3   -0.97   12.66
  13   3   3    8.23   18.75
 -13   3  -3    3.38   17.14
 -13   3   3    5.13   14.83
 -13   3   3    1.71    8.90
 -13   3  -3   39.30   18.67
  13   3   3   -6.88   20.95
  13   3   3   -6.14   12.97
 -13   3  -3   -8.99    8.49
 -13   3  -3   -3.45   12.42
 -13   5   3   41.33   17.88
  13  -5  -3   40.19   27.50
  13   5  -3   16.41   15.84
 -13   5   3   45.37   18.83
  13   5   3   13.07   15.38
 -13   5   3   32.43   17.32
 -13  -5   3   28.50   14.61
 -13   5  -3   19.93   16.41
  13  -5   3   39.71   27.71
  13  -5   3   43.82   23.06
 -13   5   3   41.13   18.29
 -13   5  -3   23.93   16.58
 -13  -5   3    0.14   15.41
 -13  -5  -3   39.78   24.02
  13   5  -3  -14.55   16.27
 -13  -5  -3   22.44   16.74
  13  -5  -3   25.11   25.74
 -13   5  -3   24.20   17.19
  13   5  -3   37.01   32.56
  13  -5   3   -8.97   18.30
 -13   5  -3   39.41   18.45
  13  -5  -3   17.14   26.68
  13   5   3   38.25   19.01
 -13  -5  -3    0.51   12.36
 -13  -5   3   24.79   18.36
 -13   5  -3    7.53   17.78
  13   5   3    4.24   16.21
  13   5  -3   22.92   18.41
  13   5   3   21.98   20.60
  13  -7  -3   14.47   25.91
 -13   7   3  -36.18   13.54
  13  -7   3   12.98   24.12
 -13   7   3  -26.42   13.08
  13   7  -3   -8.25   25.27
 -13   7   3    2.06   17.67
 -13   7  -3    3.45   15.04
  13  -7  -3   -5.07   23.61
  13  -7  -3  -18.18   24.04
  13  -7   3  -18.78   23.29
 -13  -7  -3   10.76   18.49
  13   7   3  -16.09   19.12
 -13  -7   3   -6.53   21.48
  13   7  -3   26.34   22.71
  13   7   3   13.26   17.37
 -13  -7  -3   -4.87   16.09
 -13   7   3    4.51   14.41
  13   7   3   -4.31   18.29
 -13  -7   3   -4.14   14.73
  13   7  -3    6.44   13.00
 -13   7  -3   -9.24   14.77
 -13  -7  -3  -29.63   16.64
 -13   7  -3   -3.14   15.59
  13   7  -3  -16.96   17.03
  13   9   3    0.91   28.48
 -13  -9  -3   23.88   28.94
  13   9  -3    9.46   27.57
 -13   9  -3   -5.58   19.50
  13   9   3   24.98   27.72
  13  -9  -3   13.22   57.86
  13   9  -3    0.78   25.78
  13   9  -3   -6.80   22.96
 -13   9   3   23.29   23.95
 -13   9   3   47.73   25.10
  13   9   3  -11.76   31.63
 -13  -9   3   70.45   29.59
 -13   9  -3   32.44   29.70
 -13   9  -3  -24.71   15.44
  13  -9   3    7.56   30.75
  13  -9  -3  -14.58   27.47
 -13  -9   3   -2.23   20.40
  13   9   3   30.51   22.37
  14   0  -3   26.05   21.22
 -14   0   3  -13.13   12.32
  14   0  -3   55.41   25.22
 -14   0  -3   -3.13    9.59
  14   0  -3    4.76   15.58
 -14   0   3   -5.48   12.59
 -14   0   3    7.12   12.02
 -14   0  -3  -10.08   12.21
  14   0   3   -0.53   15.28
 -14   0   3    4.10   10.35
  14   0   3    8.89   14.29
 -14   0   3   10.84   11.71
 -14   0  -3    1.76   13.30
 -14   0  -3  -15.08    9.72
  14   0   3  -25.24   17.70
 -14   2   3   35.55   14.94
 -14   2   3   17.16   12.43
 -14   2  -3   38.53   17.58
 -14  -2   3   38.39   15.95
 -14  -2   3   21.24   13.42
  14   2   3   15.78   15.75
  14  -2   3   31.05   19.18
  14   2  -3   80.50   26.42
 -14  -2   3   51.87   15.90
 -14   2  -3   29.54   17.89
  14  -2   3   26.09   19.15
 -14  -2  -3    4.20   13.92
  14   2   3   32.39   17.91
 -14  -2  -3   22.34   14.07
 -14  -2   3   43.30   16.22
  14   2  -3   44.32   19.92
  14  -2   3   32.34   18.09
 -14  -2   3   43.87   18.41
  14   2   3    6.63   18.03
  14  -2  -3   29.82   23.25
 -14   2  -3   32.20   14.94
 -14  -2  -3   43.07   15.70
 -14   2   3   43.47   15.67
 -14   2  -3   56.34   19.83
  14   2   3   60.25   27.07
 -14   2   3   30.87   16.55
  14   2  -3   46.36   27.04
 -14   2   3   60.16   22.28
  14  -2  -3   59.56   23.33
 -14   4  -3  290.00   33.57
 -14   4  -3  250.59   35.20
 -14  -4   3  279.94   29.54
  14   4  -3  170.00   33.98
 -14   4  -3  245.83   30.51
  14  -4  -3  247.42   41.86
 -14   4   3  178.24   32.48
  14  -4  -3  242.88   40.62
 -14   4   3  247.99   33.87
  14  -4   3  225.09   33.53
  14   4   3  265.54   40.56
 -14   4   3  206.01   30.44
  14   4   3  241.51   37.92
  14   4   3  186.76   32.36
  14  -4   3  222.67   41.32
 -14  -4   3  285.31   40.03
  14   4  -3  236.43   35.30
  14  -4   3  271.75   39.70
 -14   4   3  261.25   32.91
 -14   4  -3  259.66   36.52
 -14  -4  -3  228.15   35.29
  14  -4  -3  225.07   39.10
 -14  -4  -3  289.02   40.34
 -14   4  -3  253.42   33.74
  14   4  -3  245.47   37.59
 -14  -4   3  251.05   36.26
 -14   6   3  225.30   34.94
 -14  -6   3  288.09   42.99
  14   6  -3  351.50   46.77
  14   6  -3  226.57   40.28
 -14   6  -3  290.47   39.55
  14  -6  -3  218.82   44.15
 -14   6   3  359.95   42.34
 -14   6   3  359.48   40.41
  14  -6  -3  198.01   43.93
  14  -6   3  262.82   46.75
  14   6   3  224.72   38.21
 -14   6  -3  270.88   37.63
 -14  -6  -3  320.79   46.81
  14  -6   3  242.25   39.32
  14  -6   3  310.04   50.79
 -14   6  -3  332.29   42.73
  14   6   3  267.27   40.96
 -14  -6  -3  258.56   41.79
 -14  -6   3  214.55   37.77
  14   6  -3  252.03   43.42
 -14   6  -3  290.74   39.94
 -14  -6   3  278.29   38.14
  14   6   3  230.85   40.81
  14   6   3  315.61   45.60
 -14   6  -3  288.89   35.71
 -14   6   3  317.08   40.42
  14  -8  -3   19.20   27.54
 -14   8   3    1.94   17.35
 -14   8  -3   -4.43   20.62
  14  -8   3   16.07   28.48
  14   8  -3    0.08   19.93
  14  -8  -3   55.24   32.41
 -14   8  -3   15.25   18.92
 -14   8   3   30.41   23.49
  14   8   3    3.48   17.75
  14   8  -3  -17.89   24.22
 -14   8  -3   50.58   25.52
  14  -8   3   28.17   29.35
 -14   8   3   65.66   23.95
 -14  -8  -3   12.83   25.07
  14   8   3   29.95   26.05
 -14  -8   3   79.89   29.29
 -14  -8   3    2.53   19.17
  14   8   3   12.15   21.08
  14   8  -3   -0.31   24.19
 -14   8   3   55.21   20.22
 -15  -1   3   70.70   19.39
 -15   1   3   86.13   19.78
 -15   1  -3   65.81   19.37
  15  -1   3  106.81   28.55
 -15   1  -3   79.58   21.95
 -15  -1   3   85.09   21.07
  15  -1   3   19.28   19.28
 -15  -1   3   80.29   20.37
 -15   1   3   57.44   20.32
 -15   1  -3   67.97   18.26
 -15  -1  -3  109.48   23.19
  15   1   3   71.96   28.29
 -15   1   3   79.31   20.26
  15   1  -3   81.63   25.38
 -15  -1  -3   70.66   19.26
  15  -1  -3  118.31   28.60
  15   1   3   94.67   29.04
 -15  -1   3   88.51   21.77
  15  -1   3   64.53   20.01
 -15  -1  -3   88.32   20.81
 -15  -1  -3   93.42   20.91
  15  -1  -3   39.56   25.33
  15  -1  -3   86.00   26.51
 -15   1   3   90.86   19.98
  15   1   3   77.42   21.38
 -15   1   3   68.82   20.09
  15   1  -3  101.44   29.90
 -15   1  -3   61.26   20.20
 -15  -3   3   14.30   15.65
 -15   3   3   12.35   15.97
 -15  -3  -3   -1.59   13.87
  15   3   3   -0.14   21.69
 -15   3   3   -9.06   15.77
 -15   3  -3   11.45   12.15
  15  -3  -3   17.94   19.79
  15   3   3    9.35   17.28
  15   3   3   11.04   26.27
  15  -3  -3   41.67   25.71
  15   3   3   -2.21   13.63
  15  -3   3   14.74   23.41
 -15  -3  -3   19.63   17.10
  15   3  -3    2.32   15.35
 -15   3  -3    4.25   16.48
 -15  -3  -3    9.07   14.38
  15  -3   3   21.99   20.83
  15   3  -3   25.68   28.80
  15  -3   3    6.83   22.04
 -15   3  -3    6.19   16.68
 -15  -3   3   24.14   13.53
 -15   3   3  -10.53   11.26
 -15  -3   3    4.98   13.04
  15   3  -3  -20.57   15.94
 -15   3   3    6.78   14.91
  15   3  -3   17.80   21.34
 -15   3  -3   22.91   16.21
  15   5  -3   -2.16   32.27
 -15   5  -3   14.60   20.93
 -15  -5   3    4.82   17.85
 -15  -5   3   10.26   15.78
  15  -5   3    5.65   26.52
 -15   5  -3    6.07   18.04
  15  -5  -3   13.60   24.02
  15   5   3    6.86   21.38
 -15   5   3   35.49   19.05
 -15   5   3   42.09   18.76
  15   5   3   -0.42   19.21
 -15   5  -3   34.89   19.12
  15   5   3    9.99   18.73
 -15  -5  -3   12.14   17.77
  15  -5   3   62.36   26.54
 -15   5   3   17.13   17.09
  15   5  -3   37.08   21.50
 -15   5  -3  -10.82   15.62
  15   5   3   -5.43   19.70
  15   5  -3   22.83   24.00
  15  -5  -3   10.26   21.10
  15  -5   3   28.09   25.36
 -15  -5  -3   44.89   24.41
  15   5  -3   10.92   21.18
 -15   5   3   17.16   16.76
 -15   5  -3   19.58   17.41
  15  -7   3   10.06   28.05
 -15   7  -3   49.29   20.99
 -15   7  -3   -5.83   17.65
 -15  -7  -3   -9.19   22.53
  15  -7  -3   -7.95   24.86
  15  -7  -3   36.45   29.06
  15   7   3    0.12   17.86
 -15   7  -3    4.90   17.55
 -15  -7  -3   29.35   24.13
  15   7   3   26.68   24.31
 -15  -7   3  -34.50   22.74
 -15   7   3   26.46   18.34
 -15   7   3   -0.23   14.68
 -15   7   3    9.64   17.23
 -15   7   3    2.59   19.70
  15  -7   3   24.12   23.05
  15   7  -3   -5.67   23.17
  15  -7  -3  -43.93   19.92
  15   7   3    0.92   18.10
  15   7  -3   25.77   23.79
  15   7  -3   17.60   28.26
 -16   0   3   -2.60   11.96
 -16   0  -3   16.01   13.51
 -16   0  -3   -0.42   10.01
  16   0   3   -0.07   10.27
 -16   0  -3   -1.31   11.38
 -16   0   3   -2.75   13.06
 -16   0   3  -11.51    9.93
  16   0   3  -26.02   18.76
  16   0  -3  -30.92   16.69
 -16   0  -3    5.87   14.05
  16   0  -3   23.77   20.06
 -16   0   3    3.45   11.51
  16   0   3    2.60   21.09
 -16   0   3   -4.37   10.49
  16   2   3   25.53   18.18
  16  -2  -3    5.78   16.82
  16   2   3   -8.18   16.91
 -16   2   3   -8.43   15.33
 -16   2   3   -0.10   12.86
  16   2  -3  -20.63   23.03
 -16   2  -3    0.96   10.47
 -16   2  -3   23.89   16.06
  16  -2   3   16.66   17.55
  16   2  -3    3.64   19.81
  16   2   3  -16.64   16.88
  16   2   3   -2.35   14.75
  16   2  -3  -22.48   16.13
 -16  -2   3    7.56   13.96
  16  -2   3    3.30   20.17
 -16   2  -3   23.89   18.13
 -16  -2  -3    5.45   15.90
 -16  -2   3  -10.56   12.80
 -16  -2   3   -1.38   11.77
 -16   2   3   -7.39   11.51
 -16   2   3   16.00   17.44
 -16   2   3  -10.39   13.03
 -16  -2   3  -20.43   15.61
 -16  -2  -3    6.83   12.99
 -16   2  -3  -15.81   12.93
  16  -2  -3  -15.14   18.36
  16  -2   3  -33.47   16.18
 -16  -2  -3    7.37   15.73
  16  -2  -3   23.81   25.64
 -16   4   3  317.73   40.14
  16   4   3  284.20   44.47
 -16  -4   3  313.71   44.61
 -16   4   3  318.82   40.90
  16  -4   3  312.82   42.96
 -16  -4   3  338.09   44.85
 -16   4   3  335.53   39.91
 -16  -4  -3  259.81   39.72
  16   4  -3  253.70   39.98
 -16   4  -3  295.87   42.01
  16  -4   3  260.27   44.34
  16   4  -3  247.39   41.32
 -16   4  -3  376.65   44.66
  16   4   3  377.72   48.24
 -16  -4  -3  382.14   46.50
  16  -4   3  217.96   46.52
  16   4   3  261.12   39.84
 -16   4  -3  382.26   42.93
 -16   4   3  360.86   48.47
  16  -4  -3  266.40   42.96
 -16   4  -3  289.97   35.45
  16   4  -3  248.04   42.20
  16  -4  -3  258.92   47.03
 -16  -4  -3  323.59   44.05
 -16  -4   3  299.16   42.54
 -16   4  -3  266.13   40.92
  16  -4  -3  355.45   49.16
  16   6  -3  177.37   37.67
  16   6   3  206.91   42.31
  16  -6  -3  177.66   35.81
 -16   6  -3  155.65   33.76
 -16  -6   3  166.38   32.50
  16   6   3  157.80   35.82
 -16  -6  -3  157.06   35.82
  16  -6   3  143.80   38.40
  16   6  -3  177.04   37.55
 -16   6   3  211.11   34.23
 -16   6   3  133.18   30.30
  16  -6   3  178.23   42.69
  16   6  -3  162.26   36.99
 -16   6   3  192.38   35.39
  16  -6  -3  103.88   35.15
 -16   6   3  262.12   37.59
 -16   6  -3  200.01   42.83
 -16  -6  -3  197.19   39.93
 -16  -6   3  213.57   38.64
  16  -6   3  194.96   38.84
 -16   6  -3  221.36   35.63
  16   6   3  168.99   38.52
  16   6   3  173.48   37.18
 -16   6  -3  190.56   32.06
  16  -6  -3  107.62   34.04
 -16   8   3   35.36   24.16
  16   8   3   16.03   30.21
 -16   8   3   48.80   29.95
  16   8  -3  -28.03   22.08
  16   8  -3   21.79   31.64
 -16   8   3   47.04   25.29
  16   8   3    1.37   26.47
 -16   8  -3  -26.67   29.13
  16  -8   3  100.42   35.85
  16   8  -3   21.76   26.81
  16  -8  -3   51.61   36.15
 -16   8  -3    0.78   19.74
 -16  -8  -3  -92.36   26.58
 -16  -8   3    1.91   30.47
  16  -8   3   -2.37   28.35
  16  -8  -3   -7.15   26.16
  16   8   3   -1.58   30.45
 -16   8  -3  -10.56   24.85
 -17   1   3   15.49   15.41
 -17  -1   3   16.72   15.69
  17  -1  -3   30.71   31.25
  17   1   3   28.04   24.59
 -17   1   3   32.44   16.71
  17   1  -3   15.99   17.22
 -17   1   3   62.55   21.86
  17  -1   3   -6.23   21.55
 -17  -1   3   14.70   13.54
 -17  -1   3   13.54   14.97
  17   1  -3   15.98   22.02
  17   1  -3   10.33   20.72
  17  -1  -3   -9.18   17.79
 -17   1  -3   11.03   15.10
 -17   1  -3   18.49   16.56
 -17  -1  -3    6.55   16.02
 -17   1  -3    7.44   11.92
  17  -1  -3   15.92   20.46
  17   1   3   18.18   21.47
 -17  -1  -3    4.96   14.08
  17  -1   3   -0.64   16.83
 -17   1  -3   24.07   17.55
 -17  -1  -3   25.64   17.99
 -17   1   3  -16.52   16.86
 -17  -1   3   -5.54   13.50
  17  -1   3   46.74   24.87
 -17  -1  -3    5.89   14.11
 -17   1   3   12.15   13.08
  17   1   3   22.52   20.85
  17   3  -3  -49.28   20.59
 -17   3  -3    2.71   18.52
  17   3   3   -3.37   14.66
 -17  -3   3   26.42   18.37
  17   3   3   27.02   23.69
 -17   3   3   14.67   19.26
 -17  -3  -3   -9.34   16.73
 -17   3  -3   -4.49   12.89
  17   3   3  -24.18   15.34
  17  -3   3   -6.85   21.73
  17  -3  -3   31.78   25.86
 -17   3  -3   22.79   19.86
  17   3   3    8.45   20.64
  17  -3  -3    1.93   20.94
  17   3  -3   27.64   18.89
 -17  -3   3    0.81   16.05
  17   3  -3   38.57   32.50
  17   3  -3    7.79   19.97
 -17   3   3   17.60   16.88
 -17  -3  -3   49.79   19.15
 -17  -3   3    5.67   16.37
 -17   3   3    0.07   21.33
 -17   3  -3   35.81   22.13
  17  -3   3   -4.98   16.88
 -17  -3  -3    9.60   17.75
 -17   3   3  -16.43   15.23
  17  -3  -3  -11.36   17.57
 -17   5   3  -19.54   17.92
 -17   5  -3   -8.42   16.35
  17   5   3    3.36   18.84
  17  -5  -3  -15.06   19.36
  17   5  -3   39.13   21.29
  17   5  -3   21.57   24.00
 -17  -5   3  -23.60   18.11
  17   5   3   11.86   26.55
  17   5  -3  -19.87   22.48
 -17   5   3   16.56   17.35
  17  -5   3    2.78   22.65
 -17   5  -3   28.53   18.64
 -17   5  -3   15.14   16.82
  17   5   3   -0.36   21.50
  17  -5   3   -7.93   23.19
 -17   5   3  -33.07   12.51
  17   5   3   -0.34   20.42
 -17   5  -3    7.89   19.81
  17  -5  -3   20.92   25.58
 -17  -5   3   -0.82   18.90
 -17  -5  -3  -20.81   22.37
 -17   5  -3   17.03   17.73
  17  -5   3   12.92   25.44
  17  -5  -3    8.22   27.14
 -17   5   3    8.07   21.38
 -17  -5  -3    7.94   19.38
  17   7   3   18.02   26.95
  17   7   3   25.57   23.02
 -17   7  -3  -48.82   20.49
 -17   7  -3    8.29   19.70
  17  -7   3  -21.26   22.58
  17   7   3   53.58   28.83
 -17   7   3  -13.89   22.73
 -17   7  -3   17.98   23.60
  17   7  -3   61.89   37.34
  17  -7  -3  -28.85   23.05
 -17   7   3  -28.07   21.68
 -17   7   3  -20.32   17.36
 -17  -7  -3    4.26   21.53
  17   7  -3   18.53   32.64
  17   7  -3   36.88   28.95
  17  -7   3   50.94   30.14
  17  -7  -3  -34.66   23.82
 -17  -7  -3   24.62   27.36
 -17  -7   3  -34.64   21.22
 -17   7   3  -12.24   17.48
  17  -7  -3   18.51   24.61
 -18   0  -3   19.56   14.38
  18   0  -3  -15.01   19.56
 -18   0   3    7.95   15.13
 -18   0  -3  -13.39   13.72
  18   0  -3   16.89   24.26
 -18   0   3  -27.19   12.08
  18   0   3  -34.54   14.55
  18   0   3  -30.66   18.70
 -18   0   3   11.41   13.80
 -18   0  -3   16.39   15.83
  18   0   3   10.32   22.50
 -18   0   3  -18.90   15.24
 -18   0  -3  -15.40   12.62
 -18  -2   3   15.36   19.20
  18   2  -3    4.15   24.20
  18   2  -3   19.53   23.30
 -18   2  -3    6.32   16.10
 -18   2  -3  -17.97   12.46
  18   2   3   21.32   18.49
  18   2   3  -12.25   15.09
 -18  -2   3   -1.75   16.83
 -18  -2  -3   -7.88   17.33
  18   2   3   14.70   18.91
 -18   2   3    1.45   16.05
  18  -2  -3    8.73   21.83
 -18  -2   3   16.91   17.06
 -18  -2  -3    9.44   17.18
  18   2  -3  -31.18   15.03
 -18  -2  -3  -43.95   12.73
 -18   2   3  -16.24   11.96
 -18  -2   3   -4.60   13.50
 -18   2   3   -6.29   13.43
  18  -2  -3  -15.72   36.09
 -18   2   3   -1.41   16.01
 -18   2  -3   -0.18   17.11
  18  -2   3    9.76   24.01
  18   2   3  -36.47   19.11
  18  -2   3   10.12   16.73
  18  -2   3    2.21   21.57
 -18   2  -3  -14.21   13.23
  18  -2  -3   -4.89   14.88
 -18  -4  -3  165.82   33.66
 -18  -4  -3  151.72   30.30
 -18  -4   3  118.09   27.65
 -18   4   3  102.79   30.56
 -18  -4  -3  180.96   33.14
 -18   4  -3  175.60   36.50
  18  -4  -3  162.29   38.71
  18   4  -3   87.94   29.07
 -18   4  -3  138.14   26.93
  18   4  -3  122.15   32.74
 -18   4   3  148.07   31.23
 -18   4   3  162.76   33.75
  18  -4  -3   80.89   29.46
  18   4  -3   97.78   29.16
 -18   4  -3  166.54   34.25
  18  -4   3  160.14   39.44
 -18   4  -3  172.28   32.86
  18   4   3  121.20   31.25
 -18   4   3  153.89   30.35
  18   4   3  191.01   41.17
 -18  -4   3  127.10   31.54
 -18  -4   3  195.51   35.89
  18  -4   3  150.29   34.35
  18   4   3  146.18   35.15
  18  -4  -3   87.16   35.24
  18   6   3   -5.06   21.23
 -18   6   3   71.13   25.86
  18   6   3   22.16   26.29
  18  -6   3  109.06   37.09
 -18  -6  -3  128.12   39.33
  18  -6   3  132.46   34.77
  18   6   3   36.63   55.67
 -18   6  -3  125.68   29.05
  18  -6  -3   57.97   26.80
 -18  -6   3   36.21   22.19
 -18   6   3   45.47   20.50
  18  -6  -3   62.54   33.46
  18  -6   3   72.59   34.20
 -18   6   3   70.06   23.58
  18   6  -3   28.29   28.32
 -18   6  -3  114.54   27.61
  18   6  -3   39.07   28.95
 -18   6  -3   77.79   26.02
 -18   6   3  113.57   29.69
  18   6  -3   97.59   34.05
  18   6   3   44.64   25.48
  18  -6  -3  100.12   35.67
 -18  -6  -3   62.34   29.84
 -18  -6   3   71.02   27.65
  19  -1  -3  161.76   41.77
 -19  -1  -3  -28.22   10.25
 -19   1   3   -8.04   16.71
  19  -1   3   47.83   23.08
 -19   1   3    4.84   15.46
 -19  -1  -3   17.67   17.96
 -19   1  -3  -25.50   11.33
 -19   1   3   31.83   16.73
 -19   1   3    6.21   17.13
  19   1  -3  -15.99   23.61
 -19   1  -3   10.61   17.05
 -19  -1   3   -2.46   14.91
  19   1   3   55.93   29.21
 -19  -1   3  -21.61   17.13
  19  -1  -3   28.85   24.75
 -19  -1  -3   -8.04   11.79
  19  -1   3   -8.22   14.85
 -19  -1   3   25.07   15.24
  19  -1   3   70.75   31.11
 -19   1   3    6.69   14.30
 -19  -1   3  -17.49   13.38
 -19   1  -3    2.92   12.42
  19   1   3  -17.94   13.05
  19   1   3    4.15   19.32
  19   1  -3    7.56   16.87
 -19   1  -3    8.07   17.57
 -19   3   3   34.22   17.89
  19   3   3    5.50   17.07
 -19   3   3   21.86   22.78
  19  -3   3   -7.08   22.34
  19   3   3   -8.70   21.59
 -19  -3   3   -8.76   15.46
 -19   3   3    5.09   17.94
  19   3  -3   -0.71   24.14
  19   3   3   17.70   19.64
  19   3  -3  -14.24   17.97
 -19   3  -3   19.12   20.20
  19   3  -3   12.01   20.95
 -19   3  -3   18.91   20.88
  19  -3  -3   33.81   30.44
 -19  -3  -3   17.55   16.59
  19   3   3   61.20   42.69
  19  -3   3   13.33   18.72
 -19   3  -3  -17.05   17.24
 -19   3   3   15.56   15.35
 -19   3  -3    8.78   15.37
  19  -3  -3   21.49   18.79
 -19  -3   3  -32.66   12.87
 -19  -3  -3   10.20   16.96
  19  -3   3    0.58   25.51
 -19  -3  -3   21.73   18.07
  19  -3  -3    7.00   38.16
 -19  -3   3   -4.32   16.13
  19  -5  -3   23.27   23.27
 -19   5   3  -24.13   14.55
 -19   5   3   16.28   19.20
  19  -5  -3  -78.80   22.77
 -19   5  -3   28.95   24.63
 -19   5  -3   -2.84   20.28
  19   5   3   58.63   27.06
 -19   5   3   39.22   24.51
  19   5  -3   51.19   34.27
 -19  -5  -3  -10.70   25.13
  19  -5   3   41.46   29.84
  19   5  -3   21.08   24.94
  19  -5   3   -4.83   23.01
 -19   5   3   -0.08   19.54
 -19  -5   3   34.03   23.81
 -19   5  -3   17.90   19.53
  19  -5  -3   23.58   30.30
  19   5   3   -5.17   24.13
  19   5   3   32.08   28.31
 -19  -5   3  -15.38   20.21
 -19  -5  -3   49.93   24.20
  19   7   3   27.30   42.96
 -19   7  -3   15.25   43.33
 -19   7   3   24.52   33.17
  19   7  -3  -23.14   41.59
 -19   7  -3    2.65   24.73
 -19   7  -3   -7.49   25.06
 -19   7   3   -9.67   25.21
  19  -7  -3    4.72   27.49
  19   7  -3  -24.46   38.91
  19  -7   3  -16.18   27.85
  19   7   3   -3.28   34.16
 -19  -7  -3   17.94   39.62
  19  -7  -3  -23.48   32.23
  20   0   3   -8.69   23.66
  20   0   3   32.07   22.85
 -20   0   3   18.46   13.87
 -20   0  -3   -1.31   13.08
  20   0  -3    2.62   22.28
 -20   0   3  -14.59   14.46
  20   0   3  -18.48   22.77
 -20   0   3    0.19   18.82
 -20   0  -3   -6.11   16.49
 -20   0  -3   26.47   20.13
 -20   0  -3  -15.08   10.74
 -20   0   3  -22.20   10.80
  20   0  -3   -7.26   23.06
 -20  -2  -3  -12.26   13.36
 -20  -2   3  -16.75   12.42
  20  -2   3  -18.16   21.07
 -20   2  -3   -0.19   14.51
  20   2   3    3.11   27.51
  20   2  -3   13.87   25.04
 -20   2   3   19.67   17.54
  20   2   3    5.26   18.40
  20   2   3   25.75   18.11
  20   2   3   12.83   27.30
 -20  -2  -3   -8.88   15.63
  20   2  -3   13.08   18.47
  20  -2   3   14.25   18.47
 -20  -2  -3    8.03   16.86
 -20   2  -3    1.34   16.65
  20  -2  -3   27.31   29.17
  20   2  -3   16.21   25.57
 -20  -2   3   10.17   17.50
  20  -2   3   -8.25   21.95
 -20  -2   3   10.28   20.88
  20  -2  -3   40.28   20.68
 -20   2   3   10.34   16.24
 -20   2  -3   12.76   17.79
 -20   2  -3   -7.10   16.94
 -20   2   3    6.82   14.22
 -20   2   3   -8.16   18.27
 -20  -2   3   18.99   18.16
  20   4  -3   -8.24   28.78
 -20   4   3   58.72   29.26
  20   4  -3   64.19   28.61
 -20   4   3   88.95   22.87
  20  -4   3   50.75   28.41
  20   4   3   97.23   28.97
 -20  -4  -3   51.29   28.82
  20   4  -3  110.91   32.67
 -20  -4  -3   58.77   23.37
  20   4   3  148.77   38.39
 -20   4   3   49.02   28.19
  20  -4   3   61.81   33.67
 -20   4  -3   63.26   26.68
 -20   4  -3   91.24   26.05
 -20   4  -3   82.72   26.85
 -20   4  -3   82.76   28.30
  20   4   3   63.77   29.22
 -20  -4   3   84.52   27.29
 -20   4   3  103.06   24.66
  20  -4  -3  118.32   39.40
  20  -4  -3    5.72   21.27
 -20  -4   3   71.94   27.14
 -20  -4   3   88.26   26.88
 -20  -4  -3   32.14   20.93
 -20   6  -3   37.56   34.97
 -20  -6   3   -2.95   26.32
  20  -6   3   20.72   27.38
 -20   6   3   47.96   23.78
  20  -6   3   27.15   29.18
  20   6  -3  -17.54   33.51
  20   6   3   62.62   32.28
  20   6  -3   61.22   37.61
  20  -6  -3   51.93   34.75
 -20  -6  -3   61.56   40.25
 -20  -6   3   32.07   36.70
 -20   6   3   74.23   31.66
 -20   6   3   77.37   31.40
  20   6  -3   30.52   33.76
 -20  -6  -3   39.60   33.27
  20   6   3   48.18   37.93
  20  -6  -3   65.52   37.45
 -20   6   3   75.98   34.44
  20   6   3   20.07   34.30
 -20   6  -3   46.99   26.02
 -20   6  -3    7.44   27.70
  20  -6  -3   83.38   42.46
 -21   1  -3  -24.36   13.70
 -21  -1   3   19.82   14.57
  21   1  -3   41.62   21.25
  21  -1  -3   -0.16   25.29
 -21   1   3   19.54   15.97
 -21   1  -3   11.04   20.22
 -21   1   3   -5.47   16.00
 -21  -1  -3   20.34   16.12
 -21   1  -3   -1.96   17.10
  21  -1   3   51.16   25.65
  21   1  -3   35.94   27.42
 -21  -1  -3   26.59   17.21
 -21   1  -3   34.50   19.92
  21   1   3   13.84   27.54
  21   1  -3   34.80   28.70
  21  -1  -3   33.49   29.67
  21  -1   3    1.35   15.78
 -21  -1  -3   10.67   18.76
 -21  -1   3   16.78   22.49
  21   1   3   30.41   20.56
  21  -1   3   31.92   23.66
 -21  -1   3   33.07   15.97
 -21   1   3  -10.82   12.75
  21   1   3   30.07   27.90
 -21  -1   3    5.66   17.57
  21  -3  -3  -34.19   25.61
 -21   3  -3  -57.17   16.87
 -21  -3   3   -0.44   16.52
  21   3   3    2.42   20.51
  21  -3   3   -5.44   21.47
 -21   3   3   32.46   22.49
  21   3  -3  -20.33   19.74
 -21  -3  -3   34.40   19.28
 -21  -3  -3  -14.27   16.73
 -21   3   3   13.08   19.93
  21   3  -3    4.83   25.10
  21  -3  -3   36.74   23.20
 -21  -3  -3   17.27   18.82
  21  -3   3  -20.67   13.68
 -21  -3   3   -5.80   18.85
  21   3  -3   13.10   25.25
  21  -3   3  -16.52   23.36
 -21   3   3   31.51   20.70
 -21   3   3   -3.63   15.63
 -21   3  -3    9.72   16.71
  21   3   3   -1.15   21.27
 -21   3  -3   32.41   22.37
  21   3   3  -48.50   18.39
 -21  -3   3   14.48   19.23
 -21   3  -3   21.61   17.68
 -21  -5   3    8.47   26.86
  21  -5  -3    8.91   30.02
  21  -5  -3   40.49   33.35
  21   5   3  -32.15   25.70
  21   5  -3   18.33   26.99
  21   5   3   -7.91   34.58
 -21   5  -3    6.69   24.01
 -21   5  -3  -19.37   25.30
 -21   5  -3  -14.45   25.41
 -21  -5   3   17.05   31.05
  21   5  -3   -8.43   30.77
 -21   5   3  -21.08   18.91
  21  -5   3    2.50   26.87
  21  -5   3   44.79   34.00
 -21   5   3   51.19   26.22
  21   5   3   13.61   25.38
 -21  -5  -3  -59.60   25.67
 -21   5   3  -45.12   18.63
 -21   5   3   74.05   32.68
 -21  -5  -3    9.15   24.57
 -22   0   3  -25.62   16.90
 -22   0  -3  -21.20   15.22
  22   0   3   25.08   19.70
  22   0  -3   -9.22   24.45
  22   0   3  -32.27   24.76
 -22   0   3   30.41   16.37
  22   0  -3   -0.21   18.61
 -22   0   3   24.73   23.87
 -22   0  -3    9.11   14.18
  22   0  -3   15.07   28.28
 -22   0   3   -5.25   12.91
 -22   0  -3   36.07   20.86
  22   0   3  -16.61   23.85
 -22   0  -3   27.46   20.36
 -22  -2  -3  -16.91   15.43
  22  -2   3   -6.94   19.91
 -22   2   3   28.98   22.47
 -22   2   3   20.23   21.86
  22  -2   3    1.91   20.12
 -22   2   3   30.55   16.37
  22   2   3   82.11   37.66
 -22  -2   3   11.88   19.86
 -22   2   3   -9.39   15.94
  22   2  -3    3.15   48.72
 -22  -2  -3   -8.53   20.08
 -22   2  -3    7.48   18.13
  22   2   3   11.63   26.43
 -22   2  -3  -17.71   15.29
  22   2  -3   44.39   24.89
 -22  -2   3   19.60   19.00
 -22   2  -3   29.92   15.58
  22  -2   3  -25.11   24.15
  22  -2  -3   19.96   22.57
  22   2   3  -17.26   20.78
 -22   2  -3  -60.39   15.63
 -22  -2  -3   25.90   23.82
 -22  -2   3   -1.42   15.49
  22   2  -3    2.82   18.78
  22  -2  -3   58.72   33.72
  22   2   3  -30.02   18.27
  22  -4  -3   98.41   42.28
  22   4  -3   40.74   32.80
  22   4   3    5.02   28.96
 -22  -4  -3    4.73   22.33
  22  -4   3   34.36   20.92
 -22   4   3   15.38   28.52
  22  -4   3   31.60   29.17
 -22  -4   3   30.39   29.38
  22   4  -3   32.84   41.47
 -22  -4  -3   82.91   30.68
 -22  -4   3   77.36   30.43
 -22  -4   3   34.46   23.95
 -22   4  -3   85.53   33.71
  22   4   3   83.02   37.54
 -22   4   3    8.83   25.71
 -22  -4  -3   75.59   29.11
  22  -4  -3    6.85   29.96
 -22   4  -3   32.70   30.02
 -22   4   3   37.77   20.20
 -22   4  -3   75.16   31.39
 -22   4   3   18.48   24.67
  22  -4   3   34.96   31.62
  22   4   3   34.33   28.76
  22   4  -3   48.92   29.96
  23  -1   3   -9.11   30.47
 -23  -1  -3   28.29   17.54
 -23  -1  -3   16.64   21.72
 -23  -1   3    3.11   19.79
 -23   1  -3   29.05   16.77
  23  -1  -3  -45.38   31.12
  23   1  -3   30.56   33.09
 -23   1   3  -10.16   17.78
 -23   1   3   13.72   18.98
  23  -1  -3  -25.86   25.90
  23   1   3  -49.39   22.24
  23  -1   3  -23.82   19.82
  23   1   3    6.15   22.52
  23   1   3   48.70   31.13
 -23  -1   3  -10.06   15.77
 -23   1  -3   10.64   19.93
  23  -1   3   33.63   31.94
 -23   1  -3   16.73   16.61
 -23   1   3  -11.89   20.11
  23  -1  -3   -9.11   23.52
 -23  -1  -3   20.87   17.79
  23   1  -3  -21.77   18.66
 -23  -1   3  -17.75   16.92
  23   1  -3  -53.42   26.63
 -23   1  -3  -41.96   14.92
 -23  -1   3    1.96   16.77
 -23   3  -3  -32.19   19.89
  23  -3   3    7.17   34.23
 -23   3  -3   61.57   26.38
 -23  -3  -3   -8.03   23.09
  23   3  -3    8.61   27.38
 -23   3   3   51.41   28.86
 -23   3   3   12.49   23.66
  23   3  -3   29.29   35.67
 -23   3  -3   10.63   20.67
 -23  -3  -3   -7.16   19.57
  23  -3   3   29.25   30.00
 -23   3   3   -4.24   17.89
 -23  -3  -3   -0.57   22.02
  23   3  -3   26.33   26.63
 -23  -3   3  -22.95   21.30
  23   3   3    7.25   31.31
  23   3   3   -6.74   20.22
  23   3   3   26.80   31.68
 -23  -3   3   20.30   29.06
  23  -3   3   -7.04   22.05
 -23   3   3   21.20   23.87
  23  -3  -3   64.47   35.59
 -23  -3   3   29.30   21.35
  23  -3  -3    4.59   32.56
 -24   0   3   -8.39   21.45
  24   0   3    4.24   25.12
  24   0  -3   44.41   31.31
 -24   0  -3   20.08   20.26
  24   0   3   46.66   39.64
  24   0  -3  -14.18   35.60
  24   0   3   46.64   41.26
 -24   0  -3   24.02   21.79
  24   0  -3  -31.35   29.62
 -24   0   3   -4.81   18.89
 -24   0   3  -21.05   20.21
 -24   0  -3   14.73   23.57
 -24   0  -3  -35.50   20.33
 -24  -2  -3  -42.32   21.91
 -24   2  -3   49.85   30.09
 -24   2   3   -2.36   23.41
 -24  -2  -3   14.07   23.14
  24  -2  -3   -2.00   36.60
 -24   2  -3   19.47   22.08
  24   2   3   12.60   34.94
 -24   2   3  -23.82   27.51
  24  -2   3  -17.30   33.39
 -24  -2   3  -14.05   21.49
  24   2   3   -1.59   40.06
 -24   2  -3   21.82   25.36
  24  -2   3    7.96   36.91
  24   2  -3    9.92   31.86
 -24  -2   3   -8.94   22.49
 -24   2  -3  -12.19   25.20
 -24  -2  -3   14.32   23.20
 -24   2   3   45.77   22.18
  24   2   3  -11.60   26.07
  24   2  -3  -30.57   32.28
 -24  -2   3  -40.70   21.80
  24  -2   3    1.68   20.82
  24  -2  -3    4.93   39.41
   0   0   4 5747.14  192.84
   0   0   4 5880.81  205.45
   0   0  -4 5776.82  196.89
   0   0   4 5543.02  206.17
   0   0   4 4585.24  221.14
   0   0   4 5664.90  197.89
   0   0   4 5674.94  209.18
   0   0  -4 5601.94  196.07
   0   2   4 1683.09   79.82
   0   2   4 1894.82   70.74
   0   2  -4 1809.43   78.40
   0   2  -4 1898.70   80.69
   0  -2  -4 1678.99   79.32
   0   2  -4 1787.74   78.67
   0   2  -4 1814.47   69.73
   0   2   4 1898.85   77.51
   0   2   4 1800.84   78.97
   0  -2   4 1882.50   78.00
   0  -2  -4 1876.42   70.11
   0  -2   4 1903.53   71.10
   0   2   4 1750.99   79.17
   0  -2  -4 1978.49   86.01
   0  -2   4 1838.33   82.48
   0  -2   4 1725.93   78.65
   0   2   4 1803.79   78.10
   0  -4  -4  273.08   22.49
   0  -4   4  293.31   28.13
   0   4  -4  292.57   29.15
   0   4  -4  263.45   26.14
   0   4   4  284.69   24.30
   0   4   4  298.16   27.60
   0   4  -4  289.86   17.46
   0  -4   4  291.80   22.19
   0  -4  -4  248.93   31.68
   0   4   4  289.87   23.49
   0   4   4  274.80   27.56
   0  -4  -4  280.08   29.67
   0   4  -4  242.32   28.32
   0   4   4  265.63   26.87
   0  -4   4  216.19   26.90
   0   4  -4  260.71   23.84
   0   4   4  277.29   27.73
   0  -6  -4    6.69   16.96
   0   6   4   12.94   17.24
   0   6   4    1.07   11.37
   0   6   4   22.00   13.62
   0  -6   4    7.37   14.78
   0   6  -4   -9.74   15.84
   0  -6  -4   13.63   12.93
   0   6   4    3.73   15.17
   0   6  -4   14.39   14.46
   0  -6  -4   -3.08   14.66
   0   6  -4   -4.05   11.32
   0  -6   4    9.64    8.97
   0  -6   4  -13.15   13.73
   0   6  -4  -21.44    7.70
   0   6  -4    6.15   14.49
   0   6   4   10.59   14.66
   0  -8  -4   37.50   22.82
   0   8   4   32.93   18.05
   0   8   4   26.55   19.50
   0  -8  -4   26.95   21.69
   0   8   4   20.13   18.29
   0  -8   4   49.91   16.91
   0   8  -4   29.64   20.40
   0  -8   4   75.76   25.08
   0   8   4   68.89   24.26
   0   8  -4   34.84   21.90
   0   8  -4   38.02   19.23
   0   8  -4   50.85   18.91
   0  10  -4   20.38   23.30
   0  10   4   13.97   21.24
   0  10  -4   38.10   21.30
   0  10   4   10.38   21.63
   0 -10   4   -4.55   18.12
   0  10  -4   -6.17   19.08
   0  10   4  -10.85   20.56
   0 -10  -4   39.27   22.65
   0 -10   4    2.12   25.55
   0 -10  -4    5.05   17.91
   0  10   4   17.05   39.49
   0  10  -4    1.87   16.84
   1  -1   4 1994.03   81.60
   1   1  -4 2045.91   81.95
  -1  -1   4 2013.48   80.72
   1  -1  -4 1866.81   87.60
   1   1   4 2011.86   79.65
  -1  -1  -4 2143.91   75.38
  -1  -1  -4 2076.60   79.05
  -1   1  -4 2007.77   80.83
   1  -1   4 1962.16   88.21
   1   1  -4 2103.06   82.33
  -1   1   4 2014.28   76.96
   1   1   4 2143.22   78.61
   1   1   4 2071.44   85.63
  -1   1   4 2078.44   79.45
   1  -1   4 2078.24   74.14
  -1  -1   4 1911.23   83.16
  -1   1   4 2000.29   86.12
  -1  -1   4 2058.24   84.64
   1   1   4 1966.91   86.21
   1   1  -4 2086.59   80.16
   1  -1  -4 2150.81   75.00
  -1  -1   4 1943.17   73.94
   1  -1  -4 2139.88   84.88
   1  -1   4 2015.76   85.96
   1  -1   4 1928.77   82.33
  -1  -1  -4 2088.31   87.25
  -1   1  -4 2149.27   79.37
  -1   1  -4 2046.48   81.62
  -1   1   4 1945.13   82.26
  -1   3  -4 3312.48  141.25
  -1   3   4 3635.50  132.16
  -1   3   4 3424.88  139.40
   1   3  -4 3298.23  139.64
  -1   3  -4 3430.88  129.79
  -1  -3   4 3233.16  145.10
  -1   3  -4 3320.97  137.53
   1   3   4 3529.07  133.51
  -1   3   4 3476.73  141.52
   1  -3  -4 3128.58  148.49
   1   3   4 3644.06  142.27
  -1  -3  -4 3514.09  141.81
   1   3  -4 3595.16  132.43
  -1   3  -4 3526.39  120.86
   1   3   4 3581.60  142.43
   1  -3   4 3409.10  137.69
  -1   3  -4 3477.74  142.53
   1  -3   4 3362.29  142.16
   1  -3   4 3440.56  146.39
  -1   3   4 3301.64  138.74
   1   3   4 3490.66  137.12
   1   3  -4 3437.67  142.70
   1  -3  -4 3386.07  144.65
   1  -3   4 3547.31  126.47
   1   3  -4 3551.21  144.03
  -1   3   4 3375.83  138.79
  -1  -3   4 3489.54  134.22
   1   3  -4 3610.26  123.47
  -1  -3  -4 3416.40  150.21
  -1  -3   4 3391.68  140.18
   1   3   4 3436.77  140.76
   1   3   4 3498.68  140.26
  -1   3   4 3352.32  140.15
   1  -3  -4 3618.54  126.97
  -1  -3  -4 3383.90  130.47
  -1   5   4   26.29   13.55
  -1  -5   4   31.31    7.76
  -1   5   4   12.81   12.70
  -1   5  -4   15.58   10.32
  -1  -5  -4   36.58   17.29
  -1  -5  -4   35.18   14.20
  -1   5  -4   40.55   13.15
  -1  -5   4   23.55   14.40
  -1   5   4   23.71   15.09
   1  -5   4   30.53    9.03
   1   5   4    6.13   13.57
  -1   5   4   53.42   12.03
  -1   5  -4   34.40   13.30
   1   5  -4   10.06    9.31
  -1  -5  -4   18.61   11.43
   1   5  -4   22.88   12.31
   1   5   4   18.88   10.74
  -1   5   4    9.07   11.18
   1   5  -4   45.96   15.90
   1  -5   4   11.27   12.51
   1   5   4   20.59   12.82
  -1   5  -4   24.09   13.32
   1  -5   4   30.01   14.95
   1   5   4   19.19   12.87
   1  -5  -4   34.76   19.73
   1   5  -4   28.02   14.06
   1  -5  -4   10.26   12.25
   1  -5  -4   27.66   11.35
   1   5   4    5.13   11.17
  -1   5   4   29.80   14.10
   1   5  -4   27.98    8.92
   1   5   4   23.07   12.11
  -1   5  -4   32.80   10.18
  -1  -5   4   21.70    9.58
  -1   7   4  548.22   40.62
  -1   7  -4  434.59   45.51
  -1  -7  -4  450.84   40.18
   1   7  -4  437.25   46.79
  -1   7   4  464.64   47.81
   1  -7   4  448.83   49.78
  -1   7  -4  389.80   44.89
   1   7   4  446.66   42.96
  -1   7  -4  456.24   43.69
  -1   7  -4  494.59   45.53
   1   7  -4  432.24   44.07
   1   7   4  426.49   45.75
  -1   7   4  481.42   47.04
   1   7   4  430.41   41.41
   1   7  -4  440.66   43.57
   1   7   4  444.85   43.70
   1  -7  -4  445.80   50.11
  -1  -7   4  479.13   46.72
  -1  -7  -4  433.78   46.68
  -1   7   4  534.43   45.26
  -1  -7   4  468.19   51.56
   1   7   4  391.62   45.19
  -1  -7  -4  366.30   47.35
   1   7  -4  438.11   46.08
  -1   7   4  509.19   45.60
   1  -7  -4  439.11   53.54
  -1   7   4  416.07   40.88
   1  -7   4  486.28   48.84
  -1  -9   4   40.25   18.43
   1  -9   4   35.81   20.62
   1  -9   4   36.59   24.83
  -1   9   4   16.21   19.69
  -1   9  -4  -26.54   14.77
   1   9   4   36.61   24.06
  -1  -9  -4   35.69   22.88
   1   9  -4   12.06   21.49
  -1   9  -4   12.01   17.49
  -1   9  -4   25.66   19.95
  -1   9   4   12.13   21.84
   1   9   4   62.34   25.00
   1   9   4   10.55   22.34
   1   9  -4    3.58   21.11
   1  -9  -4   19.91   18.92
   1   9  -4   38.00   19.30
  -1  -9  -4    4.34   20.13
   1  -9  -4    7.29   24.57
  -1   9   4   30.34   21.68
  -1  -9   4   -4.61   25.21
   1   9  -4   18.17   17.74
  -1   9   4   38.47   21.09
  -1   9  -4   55.27   23.71
   1   9   4   16.67   18.00
  -2   0   4  507.31   29.85
   2   0   4  546.20   30.80
   2   0   4  544.86   23.63
   2   0   4  536.22   27.70
  -2   0  -4  430.65   25.41
   2   0   4  540.74   28.70
  -2   0   4  523.47   24.22
  -2   0  -4  562.90   26.76
  -2   0   4  519.82   24.55
   2   0   4  496.31   30.93
  -2   0   4  567.13   30.62
  -2   0  -4  481.00   27.41
  -2   0   4  530.15   26.97
  -2   0   4  639.86   44.14
  -2   0   4  481.69   29.77
   2   0  -4  514.45   25.50
  -2   2  -4  945.32   48.58
  -2   2  -4  976.80   47.61
   2  -2   4  960.86   49.90
   2   2   4 1026.94   51.67
   2  -2   4  895.39   48.68
  -2  -2  -4  971.29   46.93
   2   2   4  921.76   46.49
  -2   2  -4  970.20   47.00
   2  -2   4  961.93   36.30
  -2  -2  -4 1002.06   52.62
   2  -2  -4  883.90   50.29
   2   2  -4  957.75   49.99
  -2  -2   4  953.92   40.70
  -2  -2  -4  878.41   41.48
  -2   2   4  948.81   47.04
   2   2   4  957.44   48.37
  -2   2   4  928.02   44.74
   2   2   4  930.27   49.47
   2  -2   4  971.94   43.99
  -2   2   4  902.46   37.97
   2  -2   4  891.92   48.62
   2   2  -4 1012.29   42.72
  -2   2  -4  945.63   38.86
  -2  -2   4  877.34   49.74
   2   2  -4  961.76   48.46
  -2   2   4  932.66   50.42
  -2   2   4  928.34   50.04
  -2  -2  -4  978.09   45.22
   2  -2  -4  964.96   35.69
   2   2  -4 1009.22   40.02
   2  -2  -4  973.77   53.35
  -2  -2   4  884.67   46.39
  -2   2   4  925.54   48.34
  -2  -2   4  995.34   45.52
   2   2   4  950.57   46.56
   2   4   4  424.92   34.89
  -2   4   4  370.39   32.09
   2   4  -4  333.45   32.72
  -2   4   4  415.85   32.38
   2  -4  -4  410.08   41.12
  -2   4  -4  364.18   30.08
  -2   4  -4  378.30   27.58
  -2  -4  -4  413.67   29.42
   2   4  -4  366.49   34.25
   2   4  -4  357.17   23.31
  -2  -4   4  391.35   35.49
  -2   4   4  333.62   30.72
  -2   4  -4  366.01   33.36
   2   4  -4  382.62   30.14
  -2   4   4  351.81   30.95
   2   4   4  434.81   28.33
  -2   4  -4  392.90   20.61
   2  -4   4  344.83   28.62
  -2  -4  -4  409.57   38.73
  -2  -4  -4  374.85   31.96
   2   4  -4  365.55   34.69
   2   4   4  362.75   32.33
  -2  -4   4  361.98   22.98
   2   4   4  366.52   31.18
   2  -4   4  362.11   34.19
   2  -4   4  354.88   33.68
  -2   4  -4  404.49   34.24
   2  -4  -4  359.02   35.24
  -2   4   4  367.29   26.55
   2   4   4  393.74   34.44
   2  -4   4  374.48   20.57
  -2  -4   4  427.50   32.93
  -2   4   4  358.75   30.74
   2   4   4  343.78   28.08
   2  -6   4   -0.14   10.14
  -2   6  -4   -3.54   14.86
  -2   6   4   22.08   13.80
   2   6  -4    8.36   13.40
   2  -6  -4    1.23   16.68
   2   6  -4  -14.44   11.66
  -2  -6   4   28.37   14.04
   2   6  -4   19.86   16.77
   2   6  -4  -22.58   13.27
  -2  -6  -4   18.01   14.96
  -2   6  -4   -9.65   12.03
  -2   6  -4  -21.82    9.57
   2   6   4  -15.76   14.87
   2  -6  -4    2.43   15.76
  -2   6  -4   18.40   14.99
   2  -6  -4  -14.74   12.66
   2   6   4   25.44   14.57
   2   6  -4    2.75   15.38
  -2   6   4   -9.12    7.50
  -2   6  -4    9.94   14.14
   2   6   4   18.70   14.64
  -2   6   4   20.20   15.43
  -2   6   4   14.45   14.86
   2  -6   4   -3.57   14.48
  -2  -6  -4   44.33   19.97
  -2   6   4    5.10   11.16
  -2  -6  -4   -4.14   14.32
  -2   6   4    4.84    9.98
   2   6   4   12.77   11.26
   2   6   4    0.22   16.60
   2  -6   4  -10.35   13.59
  -2  -6   4    1.13    9.93
  -2  -8  -4   19.46   20.59
  -2   8   4    5.81   17.13
   2   8  -4   18.84   14.87
   2   8  -4    9.33   16.39
  -2   8   4   36.97   21.47
   2   8  -4    9.16   18.91
  -2  -8  -4   12.50   14.00
  -2  -8   4   18.69   17.21
   2  -8  -4   38.35   25.17
  -2   8  -4   27.69   18.74
   2   8   4   -6.01   13.92
   2   8  -4   14.32   22.10
   2  -8   4   10.87   17.23
  -2   8   4   24.65   15.99
   2  -8  -4   14.42   18.04
  -2   8  -4    1.79   15.13
   2   8   4    3.74   18.40
   2   8   4   54.43   20.44
   2   8   4   26.32   19.59
   2  -8   4   36.87   24.28
  -2   8  -4   44.52   20.31
  -2  -8  -4   23.13   20.13
  -2   8   4   39.84   19.36
  -2   8  -4   12.86   18.43
  -2  -8   4   29.17   17.34
   2  10  -4   30.10   22.64
   2 -10   4   56.51   25.59
   2 -10   4   32.42   25.90
  -2  10   4   61.07   23.98
   2  10   4   16.11   22.75
  -2  10  -4   13.68   19.57
  -2  10  -4   20.21   27.85
  -2 -10  -4   50.54   27.46
   2 -10  -4   14.54   22.88
  -2 -10   4   45.99   27.15
   2  10  -4   70.92   29.61
  -2  10  -4   11.14   20.26
   2  10  -4   41.34   20.11
  -2  10   4   25.57   22.03
   2  10   4   46.50   37.95
  -2  10  -4   50.41   28.37
   2 -10  -4   42.40   30.90
   2  10  -4   34.47   24.32
  -2 -10   4   35.95   19.49
  -2  10   4   44.78   42.41
   2  10   4   18.34   23.94
  -2 -10  -4  -13.62   21.25
   2  10   4   53.80   28.50
  -3   1   4 2020.38   81.26
  -3  -1   4 2139.55   80.86
   3  -1  -4 2129.91   74.48
  -3  -1   4 2059.83   84.46
   3  -1   4 2154.23   85.91
  -3  -1  -4 2230.83   87.86
  -3   1   4 1957.50   84.72
  -3  -1   4 1947.09   86.26
  -3   1  -4 2133.09   83.85
  -3  -1   4 2141.60   81.44
   3   1   4 2098.75   83.34
  -3   1   4 1975.26   89.38
   3   1   4 2136.10   87.73
  -3   1  -4 2012.65   78.73
  -3  -1   4 2068.34   86.43
  -3  -1   4 2059.75   84.65
   3   1   4 2115.30   90.80
  -3  -1  -4 2116.65   83.32
  -3   1   4 2007.38   76.55
  -3  -1  -4 2100.38   84.89
   3   1   4 2076.07   88.94
  -3   1  -4 2112.32   82.07
   3  -1   4 2084.90   89.14
   3  -1   4 2181.01   80.16
  -3   1   4 2053.22   90.91
   3  -1  -4 2121.70   88.26
  -3  -1  -4 2024.95   81.06
   3  -1  -4 1966.58   91.22
  -3  -1   4 2068.06   82.42
   3  -1   4 2074.78   87.42
  -3   1  -4 2025.77   83.81
   3   1   4 2265.09   82.50
  -3   1   4 2081.93   82.70
   3  -1   4 2026.21   91.65
  -3  -1   4 2057.19   84.72
  -3  -1   4 2201.10   95.89
   3   3   4 5347.52  211.20
  -3   3   4 5630.62  209.88
  -3  -3  -4 5440.67  206.31
   3   3  -4 5370.89  215.58
  -3   3  -4 5700.96  194.55
  -3  -3   4 5600.00  221.05
  -3   3   4 5919.67  192.30
  -3   3   4 5483.45  200.57
   3  -3  -4 5269.01  218.88
   3   3   4 5731.24  215.81
   3   3  -4 5460.42  217.37
   3   3  -4 5667.58  198.63
  -3   3   4 5594.47  216.62
  -3   3   4 5345.30  209.97
   3  -3   4 5213.59  218.02
   3  -3   4 5527.84  218.24
  -3  -3   4 5747.43  205.58
   3  -3   4 5344.35  216.99
   3   3   4 5531.52  208.43
  -3  -3  -4 5631.81  206.40
  -3   3  -4 5549.87  198.84
  -3  -3   4 5477.31  209.83
   3   3  -4 5762.78  205.10
  -3   3   4 5661.84  213.34
  -3  -3   4 5314.30  211.72
  -3   3  -4 5542.87  208.04
  -3   3   4 5624.63  217.94
   3  -3   4 5709.80  205.83
  -3   3  -4 5523.13  214.53
   3   3   4 5594.87  213.55
   3  -3  -4 4994.79  222.89
  -3  -3  -4 5464.07  209.28
  -3  -3  -4 5258.19  222.23
  -3   3  -4 5613.72  213.82
   3   3   4 5616.93  216.36
  -3   5   4    4.16    9.54
  -3  -5  -4   16.97   16.75
   3  -5   4   10.25    7.65
  -3   5   4   21.63   10.50
  -3   5  -4   20.68   14.02
   3   5  -4   25.84   15.92
  -3   5  -4    9.87   13.82
  -3   5   4   19.46   11.79
   3  -5   4    8.35   10.92
   3   5   4    4.22   12.74
   3  -5   4   12.54   11.26
  -3  -5   4   13.48   11.10
   3  -5   4    4.35   11.79
  -3   5  -4   23.42    9.07
  -3  -5  -4   -1.72   11.45
  -3  -5   4   14.95    6.14
   3   5  -4    0.43   10.40
   3   5   4   16.07    8.39
   3   5   4    0.45    9.04
   3   5   4    1.58   10.95
   3  -5  -4    8.90   15.72
  -3  -5   4   13.95    9.97
   3   5   4    8.19   12.97
   3   5  -4   12.35   13.46
  -3   5   4    5.55   12.43
  -3  -5  -4   30.87   12.98
  -3   5  -4   11.98    8.84
   3   5  -4   25.80   13.42
  -3   5  -4   15.93   12.15
  -3   5   4    7.84    6.63
   3   5   4   12.69    9.11
   3  -5  -4    0.67   17.15
  -3   5   4   31.68   15.73
   3  -7   4  317.62   40.70
  -3  -7  -4  331.30   38.19
  -3   7   4  337.38   34.93
   3   7  -4  346.87   42.28
  -3   7   4  296.41   37.09
  -3   7   4  314.93   36.94
   3   7  -4  280.04   35.27
   3   7  -4  327.29   41.13
  -3   7  -4  232.92   31.17
   3   7   4  275.82   36.75
   3   7   4  339.70   42.57
   3  -7   4  232.08   36.80
   3   7  -4  342.40   41.21
  -3   7   4  321.98   36.18
  -3   7  -4  316.54   38.37
  -3  -7   4  270.34   34.76
  -3   7  -4  300.81   36.73
  -3   7   4  418.39   44.11
  -3  -7  -4  279.00   36.68
   3   7   4  301.14   37.29
  -3  -7   4  335.43   41.97
   3   7   4  306.46   37.15
   3  -7  -4  366.77   38.00
   3  -7  -4  264.41   41.91
   3   7   4  279.46   38.87
   3  -7  -4  239.64   43.05
  -3  -7  -4  355.39   44.68
  -3   7  -4  307.99   35.06
   3   9  -4   -3.96   12.19
   3   9  -4    8.22   19.85
  -3   9  -4   19.32   23.04
   3   9   4   37.07   21.07
  -3  -9   4   11.20   15.34
  -3   9  -4    5.05   19.51
   3  -9   4    0.69   17.36
  -3  -9  -4   -7.42   18.37
   3  -9  -4   -2.69   18.28
   3   9  -4   20.37   22.11
  -3   9   4   26.05   22.77
   3   9   4    5.32   19.34
   3   9   4   10.13   19.30
  -3   9  -4   20.78   19.23
  -3   9   4    4.47   19.43
  -3   9  -4   26.11   17.25
   3   9  -4   28.00   21.58
   3  -9   4   33.99   23.97
   3   9   4   18.96   16.66
  -3  -9   4  -21.60   15.20
  -3   9   4   12.71   20.36
  -3  -9  -4   31.25   19.42
  -3   9   4    9.89   16.11
   3  -9  -4  -23.41   18.45
  -4   0  -4  696.30   40.07
   4   0   4  750.98   34.56
  -4   0   4  697.72   39.10
  -4   0  -4  749.07   40.05
  -4   0  -4  718.71   38.05
  -4   0   4  652.54   37.78
  -4   0   4  705.40   35.90
  -4   0   4  705.86   36.13
  -4   0   4  716.90   32.88
   4   0   4  682.93   41.84
   4   0   4  660.96   40.59
  -4   0   4  808.25   53.41
   4   0   4  729.41   37.64
  -4   0  -4  711.93   39.05
  -4   0   4  637.56   36.12
  -4   0   4  788.81   35.01
  -4   0   4  727.73   40.81
  -4   2  -4 1101.29   51.45
   4  -2   4 1048.02   58.97
  -4  -2   4 1012.26   54.28
   4  -2   4 1025.01   55.22
   4   2  -4 1035.05   48.63
   4   2  -4 1096.81   54.27
  -4  -2   4 1106.79   50.90
  -4  -2  -4 1075.90   49.56
  -4  -2  -4 1082.93   48.15
   4  -2   4 1101.97   53.16
  -4   2   4  994.18   50.43
   4   2   4 1111.43   57.74
   4  -2  -4 1033.58   57.66
   4   2   4 1111.30   53.07
   4   2   4 1022.53   55.72
  -4   2   4 1055.39   45.61
   4   2   4 1014.95   53.28
   4  -2   4 1122.88   53.55
  -4  -2  -4 1056.72   53.37
  -4   2   4 1081.13   58.34
  -4   2  -4 1028.31   44.78
  -4   2   4  999.06   56.57
   4  -2  -4 1041.31   57.76
  -4  -2   4  973.79   50.95
  -4   2  -4 1087.62   51.89
  -4   2   4  991.94   53.20
  -4   2   4 1069.11   50.22
  -4  -2   4 1109.61   57.07
  -4  -2  -4 1078.55   55.81
   4   2   4 1072.93   52.66
  -4   2  -4 1050.03   52.80
   4   4   4  201.26   25.44
   4   4   4  207.77   18.14
  -4  -4   4  203.78   15.44
  -4  -4  -4  170.22   21.10
   4  -4  -4  217.03   30.56
   4   4  -4  192.59   18.90
  -4  -4   4  178.57   24.38
   4  -4  -4  172.88   27.18
   4   4   4  183.39   23.88
   4   4   4  200.61   23.38
   4   4   4  191.19   23.01
  -4   4   4  158.46   22.06
   4  -4   4  142.78   23.99
  -4   4   4  236.35   23.66
  -4   4   4  176.86   23.98
  -4  -4  -4  176.92   24.92
   4   4  -4  178.30   24.81
  -4   4   4  197.96   17.96
  -4   4  -4  185.04   20.55
   4   4  -4  167.71   24.79
   4   4  -4  214.61   24.46
  -4   4  -4  219.17   16.90
  -4   4   4  171.14   22.29
  -4   4   4  206.36   13.41
  -4   4   4  173.67   22.26
  -4  -4   4  228.84   25.62
  -4   4  -4  203.33   19.36
   4  -4   4  164.72   23.33
  -4  -4  -4  180.62   22.63
  -4  -4   4  206.04   22.24
  -4   4  -4  158.71   21.59
   4   4  -4  176.82   15.04
  -4  -4  -4  201.42   21.45
  -4   4  -4  159.40   22.64
   4  -4   4  201.63   18.87
   4  -4   4  222.94   25.62
   4  -6   4   -0.19   12.45
   4   6   4   10.08   17.86
  -4   6   4   21.43   13.25
  -4   6  -4   -4.56   13.88
  -4  -6  -4   43.38   19.17
  -4  -6  -4   17.78   16.11
  -4   6   4    3.66   13.59
   4   6  -4   12.93   12.57
  -4   6   4   24.27   15.13
   4  -6   4   16.84   18.94
  -4  -6   4   19.69   11.54
  -4   6   4   37.39    9.07
   4   6   4   10.34   15.55
  -4  -6   4    9.07   11.88
   4   6   4   -2.51   14.76
   4   6   4   26.79   13.70
  -4   6  -4   39.37   15.12
  -4   6  -4   32.38   12.96
   4  -6  -4   14.12   16.99
   4   6  -4    3.95   15.90
  -4  -6  -4   39.61   15.62
   4  -6  -4   48.64   16.99
   4  -6  -4   51.35   20.04
  -4   6   4   10.20   12.69
  -4   6   4   15.42   19.86
   4   6  -4   37.06   15.60
   4   6  -4    5.92   13.87
   4   6   4   13.66   15.46
   4  -6   4    2.09   12.47
  -4   6  -4   39.95   14.87
   4   8  -4  133.57   30.00
   4  -8  -4  114.65   32.74
  -4   8   4   70.07   21.29
   4   8   4   62.32   22.99
   4   8  -4   62.89   21.95
   4  -8   4   93.33   25.06
  -4   8  -4   70.32   24.10
  -4   8   4  111.37   26.20
   4   8  -4   53.49   23.47
   4   8   4   75.85   24.45
   4   8   4   57.19   24.35
  -4  -8   4   58.54   21.33
  -4   8  -4   99.83   25.27
  -4   8   4  107.09   25.69
   4   8   4   51.27   16.93
  -4  -8  -4   79.29   24.84
  -4  -8  -4   83.66   23.93
  -4   8  -4   84.45   22.94
   4  -8  -4   69.11   26.13
  -4   8   4   85.81   23.65
  -4  -8  -4   50.26   21.47
   4  -8   4  108.02   31.78
  -4   8  -4   99.73   21.99
   4   8  -4   60.19   23.13
  -4  -8   4   82.10   20.84
  -4  10  -4  104.26   29.43
   4 -10  -4   31.14   24.35
   4  10   4  101.61   40.78
  -4  10   4   73.29   24.79
  -4 -10   4   39.87   24.33
   4 -10   4   27.38   27.98
  -4  10   4   84.72   52.32
   4  10   4   42.46   25.95
  -4  10  -4  106.76   36.50
  -4  10  -4   46.81   22.91
  -4 -10   4   70.84   21.76
   4 -10   4   66.76   31.11
  -4 -10  -4   44.74   22.85
   4  10   4   69.68   26.99
   4  10  -4   76.36   28.30
  -4  10  -4   51.70   25.49
   4  10   4  118.39   31.75
   4  10  -4   74.59   26.31
   4 -10  -4   88.04   32.86
   4  10  -4   66.57   26.71
  -4  10   4  101.48   29.39
   4  10  -4   74.60   28.03
  -5  -1   4  424.24   28.04
   5  -1   4  466.29   35.00
  -5  -1   4  517.06   36.61
  -5  -1   4  395.99   26.96
  -5   1  -4  453.62   27.83
  -5  -1   4  435.65   27.30
  -5   1   4  417.69   23.99
  -5  -1   4  419.43   26.44
   5  -1  -4  412.40   30.90
  -5   1   4  462.25   30.01
  -5   1   4  408.74   28.00
   5   1   4  418.87   22.51
  -5  -1   4  395.41   26.42
  -5  -1   4  391.75   28.09
   5  -1  -4  434.21   30.64
  -5   1   4  427.83   26.28
   5   1   4  459.55   31.83
  -5   1   4  424.72   32.34
  -5   1   4  445.09   21.31
  -5   1  -4  387.01   27.86
  -5  -1  -4  405.17   28.79
   5  -1   4  457.89   28.09
   5   1   4  438.02   27.34
  -5  -1  -4  444.60   26.20
  -5  -1  -4  419.04   29.92
  -5   1  -4  400.72   27.35
   5   1   4  441.68   32.93
   5  -1   4  412.03   30.20
   5  -1   4  447.38   27.91
  -5  -1  -4  448.09   26.90
   5  -1   4  430.41   26.46
  -5   1  -4  405.16   27.95
   5   1   4  458.14   31.09
  -5  -1   4  443.71   28.73
  -5  -1   4  451.01   29.40
   5  -3   4 2185.70   95.25
  -5   3   4 1997.38   95.77
  -5   3   4 2027.44   90.02
  -5  -3   4 2021.44   84.05
  -5  -3  -4 1929.00   96.58
  -5  -3   4 2005.97   95.67
  -5   3  -4 2144.79   92.64
   5  -3   4 2048.53   98.29
  -5   3  -4 2059.40   92.75
   5  -3  -4 1828.75   98.22
   5   3   4 2045.59   94.53
  -5  -3  -4 1977.64   88.51
  -5  -3  -4 2013.72   91.68
   5  -3   4 2121.03   91.32
   5   3   4 2029.42   94.27
   5  -3   4 2024.54  100.08
  -5   3   4 1963.76   92.23
  -5  -3  -4 2114.49   85.38
   5   3   4 2000.04   95.87
   5   3   4 2020.65   95.05
  -5   3   4 1946.07   89.27
  -5   3  -4 2102.53   82.26
  -5  -3   4 1914.73   94.32
   5   3  -4 2131.51   86.11
  -5   3  -4 2031.35   89.15
   5   3  -4 1858.58   94.10
  -5   3   4 2045.15   82.13
   5   3  -4 2102.64   86.57
   5  -3  -4 2037.93  100.95
   5   3   4 2073.33   87.44
  -5   3  -4 1953.90   81.28
  -5  -3   4 1858.12   87.50
  -5   3   4 1990.72   97.14
   5   3  -4 1939.14   87.70
   5   5   4    7.00   12.21
  -5  -5  -4   -0.10   11.00
   5  -5  -4   14.25   13.15
   5  -5  -4    1.83   20.59
  -5   5   4   35.58   13.60
  -5   5   4   -3.57    9.69
   5   5  -4   42.65   17.53
  -5   5   4   16.66   15.38
  -5   5   4    5.06    6.03
  -5   5  -4   10.16   10.50
  -5   5  -4   18.33   10.63
  -5  -5   4   25.52   11.92
  -5   5   4   21.98   13.83
   5  -5   4    7.71   12.26
  -5  -5   4   11.23   10.75
   5   5   4    4.66   10.03
   5   5  -4   -2.16   14.06
   5   5  -4  -13.73   13.84
  -5  -5   4   33.91   17.07
   5   5   4    1.34   14.02
   5   5   4   -8.22   13.39
   5  -5  -4   -0.79   15.25
  -5  -5  -4   10.64   14.76
   5   5   4   13.37   14.18
   5  -5   4    6.99   11.74
  -5   5  -4    9.07   13.89
  -5  -5  -4   25.99   17.79
  -5   5  -4   -4.86    8.90
   5  -5   4   14.88    9.54
   5  -5   4    7.63   16.19
  -5   5  -4    2.75   10.68
   5   5  -4   -0.40   13.41
  -5   5   4   21.69   13.98
  -5  -7  -4  332.70   44.31
  -5  -7   4  476.55   43.31
   5  -7   4  392.88   47.16
   5   7   4  398.30   44.89
  -5   7  -4  366.15   41.74
   5   7  -4  329.82   42.68
   5   7   4  425.22   43.79
  -5   7   4  377.10   39.92
  -5   7  -4  336.59   36.56
  -5   7  -4  296.51   38.45
   5   7  -4  424.42   48.84
  -5  -7  -4  362.52   38.18
   5   7   4  276.38   39.00
   5  -7   4  377.18   38.22
  -5   7   4  416.06   43.29
  -5   7   4  370.20   42.03
   5  -7   4  387.90   46.33
   5   7   4  337.91   41.15
   5  -7  -4  344.84   49.97
  -5  -7   4  369.08   44.97
  -5   7   4  376.65   40.96
  -5  -7  -4  409.86   40.84
   5   7  -4  368.32   42.15
  -5   7  -4  430.96   38.34
   5  -7  -4  412.14   51.35
   5  -7  -4  418.10   44.86
   5   7   4  357.19   41.52
  -5   7   4  419.42   36.93
  -5   9   4   11.14   16.45
   5   9   4    4.77   19.45
  -5   9  -4  -18.09   16.28
  -5  -9   4    4.21   15.52
   5  -9   4   60.88   19.88
   5  -9  -4   69.04   31.29
  -5   9   4   22.13   19.27
   5   9   4   64.93   22.98
   5   9   4   23.55   20.16
  -5   9  -4   71.24   22.58
   5   9   4   48.21   24.27
  -5   9  -4   -1.55   17.72
   5   9  -4   73.21   27.07
   5   9  -4   51.30   18.60
   5   9  -4   84.82   22.73
  -5  -9  -4   21.44   20.76
  -5   9   4   57.07   22.27
  -5  -9   4   51.87   18.45
   5   9  -4   56.15   24.75
  -5   9  -4   33.78   19.18
  -5  -9  -4   10.74   24.72
   5  -9  -4   91.42   27.17
  -5   9   4   88.94   24.25
   5  -9   4   51.62   26.54
  -6   0  -4  212.43   20.92
  -6   0   4  261.67   18.60
   6   0   4  256.78   16.53
  -6   0   4  226.51   19.59
  -6   0  -4  218.47   15.72
   6   0   4  221.97   20.52
  -6   0   4  198.55   21.40
  -6   0   4  224.92   21.83
  -6   0  -4  253.11   23.75
   6   0   4  256.92   26.55
  -6   0   4  220.63   21.89
  -6   0  -4  244.42   25.30
   6   0   4  217.92   23.11
  -6   0   4  235.43   21.98
  -6   0   4  207.58   16.82
  -6   0  -4  229.83   18.67
  -6   2  -4   74.95   14.31
  -6  -2  -4   82.49   14.22
   6  -2   4   85.94   15.18
  -6   2   4   99.56    7.73
  -6   2  -4   68.12   13.62
  -6   2   4   86.64   12.98
  -6  -2  -4   98.52   14.07
  -6   2  -4   88.60   13.77
   6   2   4   80.52   15.37
  -6  -2   4  122.35   13.81
  -6  -2  -4   79.41   13.31
  -6  -2  -4   95.86   16.47
  -6   2   4   88.22   13.41
  -6  -2   4   75.51   12.12
  -6   2   4   75.52   16.17
  -6  -2   4   63.17   12.65
  -6  -2   4   83.49   12.91
  -6   2  -4   83.74   12.23
   6   2   4   85.99   16.36
  -6  -2   4   86.85   14.09
   6  -2  -4  121.92   20.03
   6  -2  -4   84.03   17.91
  -6  -2   4   91.96   13.07
   6   2   4  106.03   15.12
   6  -2   4   76.47   11.90
  -6  -2  -4   97.09    9.37
   6  -2   4   54.86   15.33
   6   2   4   73.46   12.45
  -6   2   4   98.64   12.16
  -6   2   4   98.13   15.83
  -6   2   4  116.88   18.91
   6  -2   4   82.18   15.84
  -6   4   4   52.75   15.61
   6   4   4   68.64   13.93
  -6   4   4   49.15   16.62
  -6  -4   4   38.57   12.79
   6   4   4   53.42   14.93
  -6   4   4   53.58    7.09
  -6   4  -4   50.81   15.58
  -6  -4   4   50.48   12.54
   6   4  -4   64.03   15.96
  -6  -4  -4   61.98   14.49
   6   4   4   61.51   14.92
  -6   4  -4  104.63   16.29
  -6   4  -4   50.58   13.58
  -6   4  -4   48.38   11.52
   6   4  -4   57.39   13.56
  -6  -4   4   62.00   15.42
  -6  -4   4   68.02    9.39
   6   4   4   64.99   18.10
  -6  -4  -4   72.26   16.99
   6   4  -4   73.80   15.59
   6  -4  -4   46.06   20.58
  -6   4   4   73.22   14.92
   6   4  -4   31.43   15.20
   6  -4   4   67.51   14.25
  -6  -4  -4   66.42   11.74
   6   4   4   54.23   16.74
   6  -4  -4   79.12   23.01
   6  -4   4   62.86   17.20
  -6   4  -4   51.87   12.95
   6  -4   4   48.14   16.97
   6   4  -4   71.97   17.84
  -6   4   4   74.05   14.32
  -6  -4  -4   58.94   15.26
  -6   4   4   69.01   11.00
   6  -4   4   73.84   19.07
   6   6  -4    9.32   17.22
   6   6  -4   29.16   15.78
   6   6   4   12.26   10.86
  -6  -6  -4   13.54   15.70
   6   6   4  -11.79   10.89
   6   6   4   44.26   20.09
   6   6  -4   25.21   18.22
   6  -6   4   32.93   19.97
   6  -6  -4   25.59   23.01
  -6   6   4   12.21   11.83
   6   6  -4    3.09   17.46
  -6  -6  -4    1.53   15.58
  -6  -6   4   15.25   13.17
  -6  -6   4   28.74   11.71
  -6   6   4   32.33   14.61
  -6   6   4   19.72   14.61
   6  -6   4    2.70   19.82
  -6  -6   4   19.42   14.85
  -6  -6  -4   -4.53   14.21
   6  -6   4    6.70   14.42
  -6   6  -4   12.60   12.69
   6   6   4  -10.98   14.71
  -6   6   4   23.72   10.23
   6  -6  -4   48.93   19.28
  -6   6  -4   19.49   15.70
  -6   6   4   19.87   19.68
  -6   6  -4   27.46   15.84
   6   6   4   25.36   13.97
  -6   6  -4   26.15   16.03
   6  -6  -4   12.95   18.69
  -6  -8   4   62.25   21.47
  -6   8  -4   68.45   23.76
  -6   8   4   72.99   22.29
  -6   8   4   74.07   24.41
  -6   8   4   66.28   22.63
  -6  -8  -4   78.65   23.93
   6  -8  -4   49.05   23.79
   6   8  -4   65.84   26.25
   6   8  -4   99.90   26.31
  -6   8  -4  115.03   24.35
   6   8   4   98.20   26.33
  -6   8  -4   86.26   22.40
  -6  -8  -4  108.21   30.00
  -6  -8   4   82.13   22.43
   6   8   4   91.94   27.31
  -6   8   4   99.72   24.79
   6  -8  -4  221.85   46.07
   6  -8   4  100.09   29.82
   6   8   4  119.82   27.97
   6   8   4   59.94   24.35
   6  -8   4   69.82   20.03
   6   8  -4   96.53   28.16
  -6   8  -4   81.78   22.21
   6  10  -4   84.09   29.81
   6 -10  -4   66.85   30.17
   6  10   4   41.29   24.77
  -6 -10   4   79.02   25.59
   6  10   4   78.81   27.22
  -6  10   4   66.04   25.32
   6  10  -4   43.22   22.83
   6  10  -4  131.53   32.04
   6  10  -4   54.47   29.95
  -6  10  -4   56.54   24.67
  -6 -10   4   46.71   26.37
  -6  10  -4   50.06   23.61
  -6  10   4   23.84   21.23
   6  10   4  113.56   43.04
   6  10   4   29.33   26.43
   6 -10   4   23.26   26.31
  -6 -10  -4   68.18   26.60
  -6  10  -4   57.94   41.90
   6 -10  -4   83.34   32.61
   6 -10   4    9.24   29.06
  -7   1  -4  376.92   31.02
   7  -1   4  470.95   29.28
  -7  -1   4  449.59   30.80
  -7  -1  -4  389.29   31.56
  -7  -1   4  408.60   30.17
  -7   1  -4  450.71   34.63
  -7   1  -4  360.45   30.82
  -7   1   4  374.84   27.92
   7  -1   4  495.31   28.31
  -7   1   4  367.42   28.72
   7   1   4  437.75   35.46
  -7  -1  -4  410.49   30.90
   7  -1   4  438.23   29.99
   7  -1  -4  393.53   31.25
  -7   1   4  445.04   27.78
  -7   1   4  442.49   35.31
  -7   1  -4  423.41   30.58
   7   1   4  428.99   29.39
   7   1   4  400.06   20.88
   7  -1  -4  464.41   32.05
  -7  -1   4  437.37   35.55
  -7  -1   4  406.75   32.52
  -7  -1  -4  425.56   32.25
   7  -1   4  370.68   32.36
  -7   1   4  380.30   32.80
  -7  -1   4  405.59   28.32
  -7   1   4  390.21   32.83
   7  -1   4  363.04   35.92
  -7  -1  -4  427.83   25.39
  -7  -1   4  437.90   32.49
  -7   1   4  434.71   24.58
   7   1   4  423.85   32.72
  -7  -1   4  395.98   26.01
  -7  -1   4  388.25   30.10
   7   1   4  370.41   34.59
  -7  -3  -4 1686.94   80.42
  -7   3  -4 1566.60   78.97
  -7  -3   4 1662.57   76.93
  -7   3  -4 1631.49   77.49
  -7  -3  -4 1691.98   67.08
  -7   3   4 1626.42   74.51
  -7   3   4 1582.57   78.82
   7   3  -4 1757.58   79.35
   7  -3   4 1715.56   79.67
  -7  -3  -4 1524.41   80.87
   7  -3   4 1536.76   81.44
   7  -3  -4 1735.89   89.26
   7  -3   4 1669.39   92.81
  -7  -3   4 1676.11   83.56
  -7   3   4 1689.59   87.86
  -7   3   4 1667.93   62.30
  -7   3   4 1696.85   79.18
   7  -3   4 1616.84   85.82
   7   3  -4 1680.45   78.86
  -7   3   4 1647.69   81.63
   7  -3  -4 1728.48   90.78
  -7  -3   4 1691.52   74.62
   7   3  -4 1541.74   77.75
   7   3  -4 1620.05   84.60
   7   3   4 1533.05   81.49
  -7   3  -4 1608.46   74.26
   7   3   4 1460.42   83.02
   7   3   4 1692.41   77.76
  -7   3  -4 1644.52   80.81
  -7  -3   4 1604.65   84.07
  -7   3  -4 1740.93   73.72
   7   3   4 1577.12   85.49
  -7  -3   4 1617.16   83.24
  -7  -3  -4 1593.36   82.90
   7   3   4 1618.72   83.18
  -7  -5   4    7.76   14.03
   7  -5  -4   -8.63   20.73
  -7   5   4   34.95   12.26
  -7  -5  -4   24.93   16.15
   7   5   4    6.55   15.06
  -7  -5   4   36.56   12.40
  -7  -5   4   20.49   11.73
   7  -5   4    4.20   13.37
  -7   5   4   36.13   14.37
   7   5   4   41.48   18.23
  -7  -5  -4    7.54    9.65
   7   5  -4   33.07   17.18
  -7   5  -4   30.90   13.94
  -7   5  -4   31.17   14.13
  -7  -5  -4    5.03   14.24
   7  -5  -4   15.06   23.09
   7   5  -4   -1.93   11.70
  -7   5   4    1.21   17.60
  -7   5  -4   30.83   15.20
  -7   5   4   18.94    9.39
   7  -5   4   21.22   14.54
  -7  -5  -4   16.52   16.36
   7   5  -4   21.38   15.47
  -7   5  -4   13.27   14.11
   7  -5   4   23.68   18.80
   7  -5  -4   -2.05   15.92
  -7   5   4   20.82   12.08
   7   5   4   14.36   10.72
   7  -5   4  -11.89   14.69
  -7   5  -4   46.75   14.76
   7   5   4   16.17   17.52
   7   5  -4   16.84   17.11
  -7  -7  -4  215.59   35.33
  -7  -7   4  305.80   41.76
  -7  -7   4  299.18   39.92
   7   7  -4  245.60   38.82
   7  -7   4  359.66   44.27
   7   7  -4  304.02   38.86
  -7   7  -4  283.49   37.42
  -7   7   4  345.68   39.34
   7  -7  -4  306.86   45.58
  -7   7   4  318.84   43.54
  -7   7   4  330.01   37.17
   7   7   4  343.98   43.39
  -7  -7  -4  185.70   33.90
  -7   7  -4  282.25   33.44
  -7   7  -4  303.35   37.43
   7   7  -4  278.24   42.46
  -7   7   4  356.07   36.08
   7   7   4  296.45   40.67
  -7   7   4  349.66   38.36
   7   7   4  328.47   41.38
  -7  -7   4  315.46   33.72
   7  -7  -4  419.02   52.84
   7  -7  -4  255.94   40.69
   7   7   4  311.63   39.71
   7  -7   4  291.34   44.11
  -7   7  -4  348.27   35.13
   7  -7   4  357.32   42.62
  -7  -9  -4   19.20   21.73
   7  -9   4   16.06   20.61
   7  -9  -4   48.58   26.32
  -7  -9   4   31.44   17.46
  -7  -9  -4   42.15   19.79
   7   9   4   37.02   20.42
  -7   9  -4   21.48   18.64
  -7   9   4   46.02   15.88
   7   9  -4   -9.14   21.41
   7   9  -4   -6.43   20.51
  -7   9  -4   56.16   22.85
   7   9   4   31.32   17.35
  -7   9  -4   33.57   17.81
   7   9   4   58.98   28.42
   7  -9   4   58.41   29.21
   7   9  -4   12.20   17.05
   7   9  -4   40.43   24.24
  -7  -9   4   29.71   21.47
  -7   9   4   44.01   19.18
   7  -9  -4   18.42   26.11
  -7   9  -4   47.97   19.65
  -7   9   4    6.20   16.99
   7   9   4   10.07   14.54
  -8   0  -4  264.99   28.11
   8   0   4  219.42   16.43
  -8   0  -4  214.01   25.17
  -8   0  -4  190.94   21.00
  -8   0   4  210.29   24.53
  -8   0   4  214.89   23.75
   8   0   4  213.28   27.48
  -8   0   4  189.46   21.37
  -8   0  -4  214.67   13.20
  -8   0   4  222.09   19.65
  -8   0   4  219.34   19.05
   8   0   4  181.81   22.11
   8   0  -4  201.57   23.21
   8   0  -4  195.86   20.41
  -8   0   4  241.58   26.20
   8   0   4  204.30   24.87
  -8   0  -4  215.46   21.56
  -8  -2   4   82.28   14.25
  -8  -2   4   65.49   14.61
  -8   2   4   81.31   13.62
  -8   2   4   87.15   14.60
  -8   2  -4   72.31   15.37
  -8  -2  -4   79.99   17.66
  -8   2  -4   62.20   13.28
  -8  -2  -4   75.51   16.07
   8   2   4   79.91   17.10
  -8   2   4   98.03   10.42
   8  -2   4   80.27   19.81
  -8   2  -4   77.81   14.60
  -8  -2   4   58.92   12.16
   8   2   4   81.19   17.80
   8   2   4   67.85   17.13
  -8  -2  -4   94.58   16.56
  -8   2   4   69.83   14.76
   8  -2   4   83.73   15.30
   8   2   4   55.74   12.61
  -8   2   4   67.94   19.38
   8  -2   4   86.87   11.91
  -8  -2   4   82.17   14.71
  -8  -2  -4   92.77   13.34
  -8  -2   4   77.11   11.32
   8  -2  -4   66.95   19.33
  -8  -2   4  129.25   17.83
   8  -2   4   60.73   15.07
  -8   2   4   68.36   14.80
  -8   2  -4   74.02   16.60
   8  -2  -4   71.75   17.51
  -8  -2   4   54.52   11.02
  -8  -4  -4    9.26   10.04
  -8   4  -4    6.21   10.34
  -8   4   4  -10.48    5.24
  -8   4  -4   -2.63    9.58
   8   4   4   15.67   12.14
   8   4  -4   -7.18   12.11
  -8   4  -4   -3.37   10.26
  -8   4   4   -3.10   14.41
  -8  -4   4    6.64   10.54
   8  -4   4    4.67   16.19
   8   4   4   -0.87   10.28
   8   4   4   -5.18   16.22
   8   4   4   -5.31   11.89
  -8   4  -4    4.80   12.78
   8   4  -4    8.81   14.18
   8  -4  -4    8.63   14.11
   8  -4  -4   -8.64   17.81
  -8   4   4   12.76   12.67
  -8   4   4   -4.27    8.18
  -8  -4  -4    1.73   10.67
  -8  -4  -4    3.25    5.95
  -8  -4   4    5.14    8.51
   8  -4   4    3.64   16.46
  -8   4  -4  -12.13    9.25
   8   4  -4   22.82   16.21
   8   4  -4    8.40   15.22
  -8  -4   4   -2.78    9.66
   8  -4   4   20.34   13.26
   8  -4  -4    8.78   19.85
  -8   4   4   11.60    9.80
   8   4  -4    0.14   12.22
  -8  -4  -4    5.19   14.37
   8  -4   4  -14.25   13.49
  -8  -4   4    6.56    8.30
  -8   4   4   15.95   11.92
   8   4   4  -12.99   12.71
  -8   6   4   64.46   19.21
   8  -6  -4   95.48   24.93
   8   6  -4   75.75   20.68
  -8  -6  -4   68.23   23.10
  -8  -6  -4   58.04   22.74
   8   6   4   68.19   25.14
  -8   6   4   63.90   18.18
   8   6   4   60.65   18.69
  -8  -6   4   41.39   17.88
  -8   6  -4   82.88   20.44
   8   6   4   31.18   16.13
   8  -6   4   38.97   22.79
  -8   6  -4   62.68   17.78
   8  -6   4   48.00   16.02
   8   6   4   86.63   24.14
   8   6  -4   84.13   21.28
  -8  -6   4   35.51   14.97
  -8   6   4   60.72   15.35
  -8   6  -4   57.48   17.68
  -8   6   4   98.32   25.23
  -8   6   4   99.60   21.75
   8  -6   4   41.34   23.30
  -8   6  -4   76.93   19.45
   8   6  -4   48.40   19.04
   8   6  -4   93.46   26.01
   8  -6   4   70.89   23.25
  -8  -6   4   52.63   19.90
   8  -6  -4   42.65   25.75
   8  -6  -4   62.13   25.64
   8  -8  -4   80.82   26.60
  -8  -8  -4   34.83   24.79
  -8   8  -4   49.37   19.97
  -8   8  -4   21.71   19.90
   8   8   4   59.78   23.84
  -8  -8   4   74.67   29.11
  -8   8  -4   73.72   22.69
  -8   8   4   63.24   20.71
  -8  -8  -4   25.99   17.92
  -8   8   4   19.73   15.72
   8  -8  -4   59.50   32.45
   8  -8  -4   37.35   34.69
   8  -8   4   51.66   24.03
  -8   8   4   77.50   21.97
   8   8  -4   73.59   26.80
   8  -8   4   69.87   28.42
   8   8  -4   55.16   21.08
   8   8   4   48.41   21.66
  -8  -8   4   51.43   18.99
   8   8  -4   74.74   26.99
   8   8   4   15.42   21.02
  -8  -8   4   52.44   20.11
  -8   8  -4   59.48   19.01
   8   8   4   15.50   17.97
  -8   8   4   51.64   16.63
  -8 -10  -4   39.90   23.71
  -8  10  -4   70.85   27.07
   8  10   4   55.72   30.59
   8 -10  -4   56.04   32.06
  -8  10   4   64.54   26.76
  -8 -10   4   49.94   25.68
   8 -10   4   46.09   31.87
   8  10   4   18.08   25.28
   8  10  -4   48.28   31.58
  -8  10  -4   23.12   22.93
   8  10  -4   41.38   24.64
   8  10  -4   10.56   25.51
   8 -10   4   45.30   29.25
  -8  10   4   20.16   24.49
  -8 -10  -4   61.68   55.08
   8  10   4   91.51   47.67
   8 -10  -4   49.39   31.47
   8  10   4   17.84   29.52
   8  10  -4   64.37   24.68
  -9   1   4  570.88   35.89
  -9  -1   4  562.77   40.59
  -9  -1   4  572.63   33.02
  -9   1   4  551.66   32.96
   9  -1  -4  644.15   38.97
   9  -1   4  537.18   38.58
  -9   1   4  434.63   42.50
  -9   1   4  584.78   40.22
  -9  -1  -4  556.50   28.60
  -9  -1  -4  483.87   38.85
  -9  -1   4  516.09   39.61
  -9  -1   4  557.81   38.65
  -9  -1  -4  601.28   41.62
   9   1   4  557.99   46.14
  -9  -1   4  556.83   45.18
   9  -1   4  469.20   46.35
   9  -1  -4  653.70   42.92
   9  -1   4  547.23   35.22
   9  -1   4  483.56   41.95
   9   1   4  607.78   44.49
  -9   1  -4  647.79   42.92
  -9   1  -4  465.50   42.67
  -9   1   4  555.36   39.24
   9  -1   4  548.64   33.79
  -9  -1   4  582.46   38.00
  -9  -1   4  515.00   40.73
  -9   1  -4  466.03   40.06
   9   1   4  488.01   44.12
  -9  -1  -4  521.00   41.68
  -9   1  -4  505.60   37.39
  -9  -3   4 2099.84   99.68
   9  -3  -4 2094.59  103.27
  -9   3  -4 1981.05   92.78
   9   3  -4 1987.43   97.47
   9  -3   4 1953.57  101.06
  -9  -3  -4 1909.23  100.54
   9   3  -4 1958.54   93.91
   9   3   4 2025.43   96.10
   9  -3  -4 2029.52  110.81
  -9  -3   4 1821.25   98.44
   9   3   4 1939.88   98.87
  -9   3   4 1897.80   92.49
  -9   3   4 1966.42   97.92
   9   3  -4 2125.11   99.23
  -9  -3   4 2013.82  101.95
  -9  -3   4 2067.98   90.23
   9  -3   4 1939.87  102.76
   9   3   4 1994.27  104.36
  -9   3   4 1925.94   96.47
   9  -3   4 2014.99   90.85
  -9  -3  -4 2009.68   98.60
  -9   3   4 2135.42   80.05
   9   3   4 1790.26   99.71
  -9  -3  -4 2023.25   98.58
  -9  -3  -4 2137.26   96.37
  -9   3  -4 2076.67   96.34
  -9   3  -4 2178.02  100.41
  -9   3   4 2089.83   95.49
  -9   3  -4 2052.48   91.75
   9   3  -4 2004.34   98.95
   9  -3  -4 1972.63  104.84
   9  -3   4 1934.16  111.34
   9  -5  -4   -6.42   21.82
   9   5  -4   -9.33   17.50
  -9  -5  -4    1.73   17.41
   9   5   4  -11.83   17.76
  -9   5   4    1.67   11.23
  -9  -5   4    9.27    9.47
   9  -5   4   13.48   14.24
  -9  -5  -4   21.18   15.45
  -9   5  -4   -7.64   11.29
  -9   5  -4   -3.05   12.64
   9   5  -4   -1.75   16.27
   9   5   4  -13.24   13.02
  -9  -5   4  -12.73    8.14
  -9  -5  -4   27.11   15.54
   9  -5  -4  -19.32   16.14
  -9   5  -4    3.47   12.12
   9   5  -4   -1.32   13.94
   9  -5   4    4.57   13.21
   9   5   4   -4.87   12.36
  -9   5   4    8.79   13.00
  -9   5  -4    4.04   12.53
  -9   5  -4   13.12   14.82
  -9   5   4   12.83   10.42
   9  -5   4    9.51   15.18
  -9   5   4    3.75    8.88
   9   5   4   -9.89   14.58
   9  -5   4   -3.49   17.27
  -9  -5   4    1.31   12.72
   9  -5  -4  -23.70   19.23
  -9  -7   4  216.17   36.16
   9   7  -4  216.18   34.68
   9   7   4  207.26   35.89
   9  -7   4  169.95   40.45
   9  -7  -4  224.81   42.00
   9   7   4  153.74   29.94
  -9   7   4  223.04   33.01
  -9   7   4  230.04   33.29
   9   7   4  241.37   37.38
  -9   7  -4  230.07   33.53
   9  -7   4  219.84   38.58
   9  -7  -4  210.28   42.66
  -9  -7   4  209.95   30.42
  -9  -7   4  206.86   34.44
   9   7   4  220.43   34.93
   9   7  -4  201.56   36.29
   9  -7   4  274.61   37.67
   9  -7  -4  195.82   39.92
  -9   7  -4  196.18   29.90
  -9  -7  -4  247.33   37.32
  -9   7  -4  224.27   33.95
  -9   7  -4  209.97   28.55
  -9   7   4  217.89   29.15
   9   7  -4  258.70   40.26
  -9  -7  -4  165.19   33.61
  -9   7   4  205.19   30.49
  -9  -9  -4   18.37   18.83
   9   9   4   12.80   22.20
   9  -9   4  -32.13   21.81
  -9   9  -4  -18.49   16.91
   9   9   4   13.75   17.68
   9   9  -4   17.47   26.35
   9  -9  -4   14.60   21.71
  -9   9   4   31.99   17.40
   9   9  -4    6.20   22.54
  -9   9   4  -40.41   17.33
   9  -9   4  -24.35   25.90
  -9   9  -4    6.34   18.22
  -9   9   4   19.06   16.43
   9   9   4  -17.03   19.65
  -9  -9   4   -8.77   18.61
   9   9   4   16.39   18.64
   9  -9  -4   40.70   27.12
  -9  -9  -4   41.38   25.74
  -9   9  -4    6.34   19.54
   9   9  -4  -11.53   16.82
 -10   0   4  168.39   24.54
 -10   0  -4  163.19   26.77
  10   0  -4  145.45   24.88
 -10   0   4  158.64   18.94
  10   0   4  115.05   22.25
 -10   0  -4  143.99   23.66
 -10   0   4  155.64   17.78
  10   0  -4  177.68   21.49
  10   0  -4  183.47   20.35
  10   0   4  134.80   20.64
 -10   0   4  147.76   20.19
  10   0   4  129.98   25.96
 -10   0  -4  164.07   21.25
 -10   0  -4  160.99   20.64
  10   0   4  155.75   14.81
 -10   0   4  139.97   21.49
  10  -2   4  212.19   17.92
  10   2  -4  176.39   24.57
 -10   2   4  180.84   25.24
 -10  -2  -4  218.93   27.80
  10   2   4  219.91   29.50
 -10   2   4  218.16   23.76
 -10  -2   4  158.54   22.19
 -10   2  -4  167.09   23.18
 -10  -2  -4  167.23   23.39
 -10  -2  -4  197.81   17.71
  10  -2   4  184.78   31.32
 -10  -2   4  173.24   17.45
 -10  -2   4  161.59   22.16
 -10  -2  -4  171.11   24.11
 -10   2  -4  181.02   23.57
  10   2   4  170.46   25.65
 -10   2   4  168.76   23.37
  10  -2   4  157.75   24.86
 -10   2  -4  162.81   25.38
  10  -2  -4  153.58   27.62
 -10   2   4  210.84   18.24
  10   2   4  243.80   25.72
 -10   2   4  175.56   22.51
 -10  -2   4  210.42   25.21
 -10  -2   4  193.72   23.22
 -10   2  -4  148.65   23.57
  10  -2  -4  218.18   25.71
  10  -2   4  182.08   24.39
  10   2   4  188.17   28.19
  10   2  -4  206.63   26.64
 -10  -2   4  217.21   24.02
  10  -2  -4  218.39   32.02
  10   4  -4    3.88   15.02
 -10   4   4   17.34   11.59
 -10   4  -4   17.18   12.97
  10   4   4   13.18   16.03
 -10   4   4   11.79    9.84
 -10  -4   4   15.40   14.26
  10  -4  -4   10.62   22.64
  10  -4   4   17.94   17.68
 -10  -4   4   14.86   15.58
  10  -4   4   -6.13   11.02
  10  -4   4    2.73   17.41
  10  -4   4   25.38   16.39
  10  -4  -4   16.34   22.07
  10   4  -4    1.74   20.36
  10   4   4   29.43   16.23
 -10   4   4   20.25   12.19
 -10  -4   4   20.43   10.12
 -10  -4   4   37.02   11.35
 -10  -4  -4    5.46   14.79
  10   4  -4   16.90   15.76
  10   4   4   21.82   17.30
  10   4   4   -8.35    8.19
 -10  -4  -4   21.15   14.87
 -10   4  -4   15.01   15.20
  10   4   4   25.69   21.11
 -10   4  -4    9.17   14.24
  10   4  -4   20.11   18.78
 -10   4  -4   31.05   14.30
  10   4  -4   10.46   16.28
 -10  -4  -4   20.02   11.81
 -10   4   4    1.34   12.96
  10  -4  -4  -10.90   16.27
 -10   4  -4   19.42   14.38
  10   6   4   15.57   19.65
 -10   6   4   23.22   16.78
 -10  -6   4   19.03   13.24
  10   6   4   25.73   18.53
  10   6  -4    3.69   16.92
  10  -6   4   48.42   23.43
 -10   6  -4   18.84   16.02
 -10  -6  -4   10.03   16.48
 -10   6   4   48.78   15.35
  10   6   4   25.44   16.77
 -10   6  -4   41.25   18.16
  10  -6   4   24.53   21.39
 -10  -6   4   44.03   17.36
  10   6  -4  -22.21   19.48
 -10   6  -4   37.40   17.43
 -10  -6   4   67.34   23.06
 -10   6   4   48.92   18.92
  10  -6  -4   24.92   21.16
  10  -6  -4   25.24   24.95
  10  -6  -4   42.51   21.31
  10   6   4   21.62   18.28
 -10  -6  -4   33.86   21.10
  10  -6   4   -5.58   18.48
  10   6  -4   30.66   17.22
 -10   6   4   16.82   15.31
 -10   6  -4    9.09   12.38
  10  -6   4   53.31   23.39
  10   6  -4   33.56   19.74
 -10  -6  -4   49.02   18.58
  10   8   4   12.86   23.20
  10   8   4   60.79   25.35
  10  -8  -4   64.33   26.43
 -10   8   4   13.08   18.17
  10   8  -4    7.23   17.80
  10  -8   4   69.33   28.25
  10  -8  -4   85.28   34.51
  10   8  -4   -1.46   18.75
 -10   8  -4   21.95   18.34
 -10   8   4   60.85   20.83
 -10  -8  -4   24.30   19.54
 -10   8   4   19.48   20.96
  10  -8  -4   15.67   28.20
 -10  -8  -4   -1.05   19.18
 -10  -8   4   36.25   22.08
 -10   8  -4   53.85   21.89
  10   8   4   15.52   17.68
 -10   8   4   37.90   18.11
 -10  -8   4   20.34   17.98
  10  -8   4   34.63   25.18
  10   8   4   31.02   18.06
  10   8  -4   94.13   25.46
 -10   8  -4   21.91   18.19
  10  -8   4   45.23   31.47
 -10   8  -4   40.92   17.65
 -10  10   4   46.43   24.64
 -10  10  -4   -2.69   20.51
  10  10  -4  -12.98   28.13
 -10  10   4   25.80   22.22
  10  10   4   13.44   27.21
  10  10  -4  -22.53   37.53
  10 -10   4    1.25   36.26
  10  10   4   37.10   39.47
  10 -10  -4  -18.85   31.05
 -10  10  -4    6.69   20.43
  10  10  -4    8.25   28.28
  10  10   4   17.05   23.60
 -11  -1  -4  203.68   26.77
 -11  -1   4  224.97   27.11
 -11  -1   4  179.97   22.37
  11   1   4  188.40   30.82
  11  -1  -4  170.26   29.29
  11  -1  -4  202.09   22.56
  11  -1   4  177.34   28.08
 -11   1   4  197.47   24.40
 -11  -1   4  194.77   24.60
  11   1  -4  142.34   26.07
 -11  -1   4  202.12   24.61
 -11   1   4  212.70   26.68
 -11  -1   4  167.35   23.14
  11  -1   4  174.79   21.34
 -11   1  -4  202.63   26.68
  11   1   4  197.53   28.23
 -11  -1   4  204.13   28.44
  11  -1   4  189.70   24.05
 -11   1   4  176.08   27.27
 -11   1  -4  200.64   30.06
  11  -1   4  186.70   32.46
 -11   1   4  193.79   22.98
 -11   1  -4  158.49   25.12
 -11  -1  -4  156.52   22.94
 -11  -1  -4  186.32   26.08
 -11   1   4  242.45   21.80
  11  -1  -4  188.69   26.43
  11   1   4  156.26   28.49
 -11   1  -4  177.35   21.72
  11   1  -4  220.03   21.88
 -11   3   4  706.41   50.92
  11   3  -4  680.98   53.00
 -11   3   4  689.79   37.00
 -11  -3   4  710.31   52.12
 -11   3  -4  662.74   51.53
  11   3  -4  738.12   52.51
  11   3   4  607.93   54.49
 -11   3  -4  690.12   48.92
  11   3  -4  782.21   55.39
 -11  -3   4  663.32   48.14
 -11  -3   4  666.83   51.99
  11  -3   4  567.62   52.16
  11   3   4  669.97   51.49
 -11  -3  -4  620.24   52.75
  11   3   4  587.01   53.56
 -11   3  -4  686.25   52.60
 -11  -3  -4  689.78   43.06
  11  -3  -4  673.58   56.79
 -11   3   4  623.74   47.22
 -11  -3   4  735.55   52.74
  11  -3   4  600.25   50.39
 -11  -3   4  725.63   41.79
 -11   3  -4  551.28   46.29
  11  -3   4  607.50   59.75
 -11   3   4  586.00   49.19
 -11   3  -4  673.48   49.17
  11   3   4  678.30   51.50
 -11  -3  -4  746.83   53.76
 -11   3   4  716.36   48.84
  11   3  -4  637.74   51.94
 -11  -3  -4  608.28   49.71
  11  -3  -4  557.18   55.65
  11  -3  -4  773.20   54.35
  11  -3   4  709.37   40.61
 -11   5  -4   18.42   12.93
 -11  -5   4   -2.15   12.20
 -11  -5   4   20.11   12.86
  11   5  -4   -7.86   17.05
  11   5   4  -15.43   13.15
  11  -5   4   12.11   15.91
  11   5   4    7.32   12.22
  11  -5  -4   -3.65   24.42
 -11   5   4   -9.80    9.20
 -11   5   4   19.43   13.47
 -11  -5   4    6.67   12.92
 -11   5  -4  -15.34   14.15
 -11   5   4   -3.76   12.08
  11   5  -4    8.86   12.41
 -11  -5  -4  -20.12   13.88
 -11  -5  -4   -6.66   13.33
 -11   5  -4   -5.36   15.91
  11  -5  -4   -2.28   19.33
  11   5  -4   -4.77   14.81
  11  -5   4   13.69   20.75
  11  -5   4  -24.43   14.89
  11  -5  -4   -2.22   17.03
 -11  -5   4   14.51   11.36
 -11  -5  -4    9.21   12.99
 -11   5   4   19.48   13.97
  11   5   4    3.13   20.06
 -11   5  -4    9.46   12.32
 -11   5  -4  -17.22   14.95
  11  -5   4    0.80   14.67
  11   5   4    1.35   14.94
  11  -7   4  249.41   36.58
  11   7  -4  191.79   36.93
 -11   7   4  211.20   32.01
 -11   7   4  290.46   38.33
 -11  -7  -4  194.03   35.08
  11   7   4  159.71   32.06
 -11  -7   4  237.19   40.09
  11  -7  -4  171.47   41.55
  11   7   4  238.92   39.92
  11  -7  -4  315.11   48.10
 -11   7  -4  191.12   30.96
  11   7  -4  248.08   39.04
 -11  -7   4  164.80   29.63
 -11   7  -4  241.41   34.16
 -11   7   4  229.90   32.77
  11   7   4  143.83   33.19
  11   7  -4  140.28   30.13
  11  -7  -4  176.98   41.13
 -11  -7  -4  207.84   36.79
 -11   7  -4  203.60   29.13
  11  -7   4  219.44   45.03
 -11   7  -4  175.47   28.91
  11  -7   4  182.68   41.30
 -11   7   4  237.18   35.44
  11  -9   4   24.88   22.20
 -11  -9   4   29.81   23.90
  11  -9  -4   24.78   32.26
  11   9  -4   32.83   24.05
 -11  -9  -4   39.88   19.62
 -11   9  -4   -1.72   16.00
 -11   9   4   33.92   24.20
  11   9   4   -7.59   19.11
 -11   9  -4   31.30   15.41
 -11  -9  -4   14.84   22.28
  11   9  -4    8.03   20.06
 -11   9   4   37.43   21.28
 -11  -9   4   -1.44   13.96
 -11   9   4    9.88   17.18
 -11   9  -4  -25.54   29.66
  11   9   4  -32.10   22.21
  11   9   4   -6.86   18.89
  11  -9   4   28.25   34.83
  11   9   4   28.77   27.49
  11  -9  -4   19.54   23.70
  11   9  -4    4.04   23.57
 -12   0   4  103.01   20.78
 -12   0  -4   86.08   18.50
 -12   0   4   61.90   17.81
 -12   0  -4  114.10   19.26
  12   0   4   73.79   21.30
  12   0  -4   67.21   19.04
  12   0  -4   56.27   22.02
  12   0   4   91.33   14.29
 -12   0  -4   59.35   19.95
  12   0   4   63.39   24.74
 -12   0   4   77.70   15.15
  12   0  -4  101.46   18.53
 -12   0   4   95.19   15.51
  12   0   4   82.77   18.26
 -12   0   4   90.66   17.76
 -12   0  -4   71.08   21.10
  12   2  -4   74.32   24.65
 -12  -2   4  127.73   20.92
 -12   2   4   43.46   17.83
 -12  -2   4   92.45   17.71
 -12   2  -4   89.85   21.57
  12   2   4   91.03   23.51
  12   2   4   96.68   22.16
 -12   2   4   80.98   19.02
  12  -2   4   62.48   19.69
 -12  -2   4   61.16   16.97
  12   2  -4   54.12   21.15
 -12   2   4   94.86   17.33
  12  -2  -4  106.52   21.77
  12  -2   4   77.69   19.75
  12   2   4   28.67   22.08
  12  -2  -4  115.05   27.61
 -12   2  -4   89.59   23.64
  12  -2   4   94.38   22.19
  12   2   4   80.07   17.22
 -12   2  -4   65.89   17.01
  12   2  -4  129.41   26.09
 -12   2  -4   99.30   23.04
 -12  -2  -4   94.08   21.01
 -12  -2   4   75.99   17.62
  12  -2  -4   99.71   24.62
 -12  -2   4  100.63   21.30
 -12   2   4   91.65   14.35
  12  -2   4  114.78   30.34
 -12  -2  -4   79.94   18.59
 -12   2   4   51.62   18.19
 -12  -2  -4   52.51   18.36
 -12  -4   4   76.26   19.82
 -12   4   4  108.07   20.16
 -12  -4   4  124.73   25.13
  12  -4   4  104.37   28.33
 -12  -4  -4   61.24   20.76
 -12  -4  -4  106.56   22.61
  12   4   4  127.91   28.94
  12   4  -4  128.59   26.61
 -12   4  -4   64.37   18.83
 -12  -4  -4   81.05   17.02
 -12   4   4  101.43   20.69
  12  -4   4   80.12   22.62
  12  -4  -4   69.25   24.58
  12  -4  -4   62.64   26.81
  12  -4   4   48.06   25.40
 -12   4   4   78.97   19.39
  12  -4  -4   83.00   24.79
  12  -4   4   92.20   23.49
  12   4   4   66.39   24.18
 -12  -4   4   79.81   14.86
 -12   4  -4  125.14   25.07
 -12   4   4   88.24   19.93
 -12   4  -4  108.68   25.16
  12   4   4  103.88   23.93
 -12  -4   4   87.86   20.71
 -12   4  -4   94.75   21.38
  12   4   4  103.19   24.69
  12   4  -4   80.79   21.26
 -12   4  -4   77.00   21.05
  12   4  -4  106.99   26.53
 -12  -6  -4   -8.35   14.98
  12   6   4  -10.66   14.46
 -12   6  -4   23.56   19.79
 -12   6  -4  -18.54   11.75
 -12  -6   4    3.93   14.76
  12   6  -4    2.83   19.48
  12   6  -4   -2.62   18.94
 -12   6  -4   10.80   18.26
  12  -6  -4   18.56   23.32
  12   6   4  -34.16   18.28
  12  -6  -4    1.12   24.88
 -12  -6   4   19.30   17.50
 -12   6   4   26.12   18.94
 -12   6  -4    4.24   18.41
 -12  -6  -4    7.54   20.80
  12   6   4   24.61   23.11
  12  -6   4    3.19   27.40
  12  -6  -4  -28.15   23.72
  12  -6   4   44.80   24.99
 -12   6   4    5.93   15.11
 -12   6   4   -8.69   16.56
 -12   6   4    9.75   16.37
  12   6  -4    0.55   21.16
  12  -6   4   10.08   22.94
  12   6   4   -3.18   15.91
  12  -6   4    0.82   20.14
 -12  -6  -4  -14.57   16.99
  12  -8   4   48.10   27.14
  12   8   4   15.09   18.57
 -12  -8  -4   42.55   21.47
  12   8  -4   17.29   19.56
  12   8  -4   42.63   26.20
 -12  -8   4   14.07   21.42
 -12   8  -4   33.75   17.14
  12   8   4    5.00   22.45
 -12   8   4   20.77   17.61
  12  -8  -4    5.48   25.12
  12   8   4   33.29   22.68
 -12   8   4   12.85   16.07
 -12   8  -4   19.32   16.37
 -12   8  -4   47.25   19.40
  12  -8   4   27.55   29.47
  12   8   4   43.97   21.04
 -12  -8  -4   12.40   23.74
  12  -8  -4    6.67   24.60
  12   8  -4   62.27   25.67
 -12  -8   4   20.19   17.03
  12  -8  -4  -37.07   24.20
 -12   8   4   48.74   19.57
  13  -1   4  232.13   29.28
  13   1   4  228.15   32.04
 -13   1   4  285.03   27.24
  13   1  -4  247.49   27.65
 -13  -1  -4  204.07   29.45
 -13  -1   4  273.17   33.82
 -13  -1   4  304.79   35.44
  13   1   4  243.44   36.94
  13  -1   4  272.38   41.33
  13  -1   4  272.16   27.65
 -13   1   4  224.86   29.85
  13  -1  -4  257.53   33.45
  13  -1  -4  264.79   40.37
 -13   1  -4  276.18   33.14
  13  -1   4  206.29   33.74
 -13   1  -4  274.92   29.51
 -13   1  -4  258.13   36.29
 -13  -1  -4  325.26   36.14
  13   1   4  286.76   40.34
  13   1  -4  243.82   33.54
 -13  -1   4  241.51   32.76
 -13   1   4  306.28   30.30
 -13   1  -4  266.04   33.78
 -13  -1   4  378.48   36.36
 -13   1   4  272.49   36.71
 -13   1   4  256.42   32.98
  13   1  -4  298.59   39.91
 -13  -1  -4  226.25   30.21
  13  -1  -4  260.39   26.94
 -13  -1   4  253.42   28.93
 -13  -3   4  700.07   52.46
 -13   3   4  581.49   54.62
  13  -3   4  632.89   58.45
  13   3   4  641.44   57.60
  13  -3   4  593.14   61.93
 -13   3  -4  620.83   52.11
  13   3  -4  638.38   56.03
 -13  -3  -4  639.63   54.09
 -13   3   4  660.42   50.24
 -13  -3   4  658.62   39.56
 -13  -3  -4  721.88   59.31
 -13   3  -4  652.79   49.99
  13  -3   4  581.15   51.84
  13   3  -4  625.44   54.79
  13   3   4  601.84   55.67
  13   3   4  675.65   56.23
  13   3   4  655.96   55.23
 -13   3  -4  650.20   55.74
 -13   3  -4  606.09   53.51
  13   3  -4  630.96   55.08
 -13   3   4  676.79   52.52
 -13   3   4  619.13   50.40
  13   3  -4  617.36   55.23
  13  -3  -4  618.38   50.39
 -13  -3   4  694.47   56.50
 -13  -3  -4  798.30   59.14
  13  -3  -4  651.76   62.39
 -13  -3   4  782.78   60.06
  13  -3  -4  624.80   57.58
 -13  -3   4  557.82   51.13
 -13   5  -4    3.57   16.25
  13   5   4  -22.52   17.44
  13  -5  -4    1.26   24.35
  13  -5   4   37.03   22.73
 -13   5   4   26.11   15.76
 -13  -5  -4   19.51   15.50
  13   5   4    6.02   16.82
  13  -5   4    6.33   17.85
  13   5  -4  -18.87   18.89
  13  -5  -4   70.80   31.00
 -13  -5   4    6.93   15.84
  13  -5   4   10.15   23.00
 -13   5   4    8.51   14.39
  13   5   4  -11.39   17.22
 -13  -5  -4   11.55   19.02
 -13  -5   4  -22.90   13.77
  13   5   4   14.41   16.14
  13   5  -4   -7.03   17.75
 -13   5  -4   50.11   19.60
 -13   5  -4   27.40   18.67
 -13  -5   4    7.21   16.39
  13  -5  -4   18.68   21.59
  13   5  -4   -8.89   16.07
 -13   5  -4    8.02   21.23
 -13   5   4    3.25   15.42
 -13   5   4    4.15   12.76
 -13   5  -4   -0.22   16.58
  13   7   4   81.92   26.78
  13  -7  -4   91.80   36.44
  13  -7   4  125.89   32.93
 -13   7  -4   88.37   24.66
 -13  -7  -4   62.39   27.41
  13  -7  -4  105.23   29.12
 -13  -7   4  119.65   34.19
 -13   7  -4   85.74   25.63
  13   7   4  118.78   30.22
 -13  -7   4  125.48   28.39
  13   7  -4   65.91   26.27
 -13   7   4   86.36   24.47
  13   7  -4  114.66   29.25
 -13  -7  -4   96.75   28.90
 -13   7  -4   96.64   27.30
 -13   7   4  127.23   26.92
 -13   7   4  142.83   27.86
  13   7   4   52.90   24.98
  13  -7   4   72.04   30.23
  13   7  -4   78.82   28.59
 -13   7   4  114.69   26.22
 -13   7  -4   89.64   25.81
  13  -7  -4  163.99   39.55
 -13   9  -4   33.90   24.66
  13   9   4   13.54   33.16
 -13   9  -4   16.74   51.36
 -13  -9  -4  -25.82   29.48
  13  -9   4  -29.03   27.88
 -13   9   4   51.90   23.05
  13   9   4   40.05   35.75
  13   9   4  -26.98   23.14
 -13   9   4   -6.65   38.41
  13  -9  -4   31.66   37.47
  13   9   4   25.02   24.78
 -13   9  -4   27.45   24.74
 -13   9   4   21.47   23.13
 -13  -9   4  -11.75   17.42
  13   9  -4  -14.46   27.42
 -13  -9   4  -22.44   25.19
  13   9  -4   -8.68   28.95
  13   9  -4  -37.43   26.30
  13  -9  -4    7.52   53.14
 -14   0   4  156.00   26.60
  14   0   4  167.58   32.34
  14   0  -4  196.30   25.86
 -14   0  -4  185.80   27.53
  14   0   4  198.67   36.58
  14   0  -4  233.42   29.16
 -14   0  -4  202.71   27.24
 -14   0   4  221.70   26.75
 -14   0   4  182.14   29.97
 -14   0  -4  227.70   30.45
  14   0  -4  224.49   32.26
 -14   0   4  111.76   22.43
  14   0   4  156.76   26.27
 -14   0  -4  159.84   28.43
  14   0  -4  201.44   37.03
 -14   0   4  221.48   26.16
  14  -2  -4  128.05   30.97
 -14   2   4  187.86   28.01
 -14  -2   4  155.03   25.28
 -14   2  -4  210.48   27.38
  14   2   4  266.77   39.68
  14  -2   4  190.35   35.79
  14  -2   4  166.94   26.63
  14   2  -4  221.48   33.04
 -14   2  -4  172.95   28.67
  14  -2   4  188.54   28.48
 -14  -2  -4  183.83   28.12
 -14   2   4  198.82   25.50
  14   2   4  195.95   35.43
  14   2  -4  248.40   37.61
 -14   2   4  209.84   23.99
 -14   2   4  184.68   27.76
 -14  -2  -4  232.62   31.11
 -14  -2  -4  212.46   30.82
  14   2   4  210.32   30.61
 -14   2  -4  132.92   28.85
  14   2  -4  101.76   29.36
  14  -2  -4  176.59   33.95
 -14   2  -4  189.91   31.11
  14  -2   4  129.40   30.18
 -14  -2   4  206.38   31.52
  14   2   4  211.12   32.86
 -14  -2   4  179.67   29.01
  14  -2  -4  208.39   31.08
 -14  -2   4  193.51   31.23
  14   2  -4  212.37   26.61
 -14  -2   4  229.43   31.76
 -14   2   4  147.74   31.79
  14   4   4   28.02   21.61
 -14  -4  -4   45.56   22.42
  14   4   4   24.16   18.79
  14  -4   4   82.34   26.76
  14  -4   4   84.93   30.57
 -14  -4   4   57.16   17.87
  14  -4   4   78.69   23.01
 -14  -4   4   83.22   23.52
  14   4  -4   41.71   23.64
 -14   4  -4   66.25   20.57
  14   4  -4   41.24   22.03
 -14   4   4   56.68   19.59
 -14   4   4   92.71   22.09
 -14   4   4  101.19   22.04
  14   4  -4   95.74   26.19
 -14  -4   4   37.98   19.52
 -14   4  -4   81.08   21.10
 -14  -4  -4   23.59   16.72
  14  -4  -4   48.94   28.00
  14   4   4   94.28   27.26
 -14   4  -4   38.54   20.03
 -14   4  -4   56.62   21.25
 -14   4  -4   56.35   19.10
  14  -4  -4   87.97   33.60
 -14   4   4  117.73   22.84
  14  -4  -4   82.19   27.29
  14  -6  -4   13.80   26.37
 -14   6   4   -3.29   13.01
  14  -6   4  -22.34   20.81
 -14   6   4    8.58   18.04
 -14   6  -4  -13.53   18.37
 -14   6  -4  -10.04   14.83
  14   6   4   -0.33   23.67
  14  -6   4   -8.03   22.45
 -14   6  -4   21.40   20.40
  14  -6   4   13.65   24.03
 -14  -6   4   -2.96   15.04
  14   6  -4   11.38   21.45
 -14   6  -4    9.07   16.15
  14  -6  -4   11.67   24.09
 -14  -6  -4   34.17   21.52
  14   6   4    2.46   16.78
 -14   6   4   17.85   17.13
 -14  -6   4   -8.55   16.96
  14   6  -4   51.29   23.86
 -14  -6  -4   26.37   26.75
  14   6   4  -20.61   18.56
  14   6  -4   -8.00   18.45
  14   6   4   10.18   21.13
  14  -6  -4   -5.85   29.85
 -14   6   4   -2.73   18.78
  14   8   4   -0.77   23.08
 -14  -8  -4   10.48   23.57
 -14   8  -4   23.90   19.37
  14  -8  -4    6.28   25.59
 -14   8   4   -2.87   16.76
 -14  -8   4  -15.10   20.05
  14   8  -4   39.63   28.07
 -14   8   4   48.01   19.79
  14  -8  -4   27.13   30.43
  14   8  -4    2.43   23.77
  14   8   4  -18.56   21.04
  14   8   4   14.01   21.63
 -14   8  -4   23.75   21.49
 -14  -8   4   14.81   20.97
  14  -8   4   27.47   28.60
  14  -8   4   27.15   27.69
  14   8  -4   49.54   30.93
 -14   8  -4   -0.34   25.95
 -14   8   4   -2.66   16.46
 -15  -1   4   47.20   16.89
  15   1  -4   67.64   22.42
 -15  -1  -4  100.10   22.91
 -15   1  -4   67.14   19.95
 -15  -1   4   90.49   21.61
  15  -1  -4  103.57   27.09
  15  -1  -4   82.58   27.20
  15  -1  -4   84.68   25.48
  15   1  -4   69.89   28.24
 -15  -1   4   95.88   24.12
 -15   1   4   59.13   20.78
  15   1  -4  101.66   26.08
 -15  -1  -4   50.49   17.95
  15  -1   4   94.64   29.14
 -15  -1  -4  101.26   22.91
 -15   1   4   70.43   15.36
 -15   1  -4   76.97   24.11
 -15   1  -4   92.24   21.41
 -15   1  -4  115.21   22.27
 -15   1   4  117.51   27.97
 -15  -1   4   65.83   21.16
  15   1   4   63.79   26.66
 -15   1   4   67.89   20.29
  15  -1   4   64.79   21.36
  15   1   4   68.07   20.80
  15   1   4   71.58   23.53
  15  -1   4   93.97   27.49
 -15   1   4   71.02   18.48
 -15   3   4  640.99   54.17
  15  -3   4  624.56   65.64
 -15  -3  -4  572.47   54.09
  15   3   4  584.80   58.59
 -15  -3   4  503.68   52.57
 -15  -3   4  450.23   47.56
  15  -3  -4  525.57   59.38
 -15   3  -4  457.15   42.51
  15  -3   4  598.63   52.81
  15  -3   4  550.50   55.27
 -15   3  -4  587.47   54.23
  15   3  -4  548.18   51.67
 -15  -3  -4  435.23   47.91
  15   3  -4  582.62   56.11
  15   3   4  498.02   53.35
 -15   3  -4  470.11   52.66
 -15  -3   4  585.71   54.40
  15  -3  -4  553.90   56.28
 -15   3   4  527.33   46.18
 -15   3   4  479.79   54.48
 -15   3  -4  513.27   50.34
  15   3   4  448.06   49.32
 -15   3   4  491.79   48.89
  15   3   4  501.58   54.49
  15   3  -4  513.50   52.75
 -15  -3  -4  490.04   50.68
  15   5  -4  -14.26   19.02
 -15   5  -4   15.04   20.37
 -15  -5   4    1.00   17.09
 -15   5  -4   -2.71   17.92
  15  -5  -4   -3.13   30.14
  15  -5   4    1.40   20.74
 -15  -5  -4    1.85   19.85
  15   5   4  -12.33   19.36
  15  -5  -4  -28.81   16.69
 -15   5   4    4.66   14.11
  15   5  -4   -1.34   18.12
 -15  -5   4   26.63   20.15
  15   5  -4   24.61   23.39
  15   5   4  -22.88   17.33
 -15  -5  -4   20.05   19.33
  15   5   4   12.17   19.35
  15  -5   4   15.46   23.28
 -15   5  -4   42.02   22.34
 -15   5   4   -1.42   14.97
 -15   5   4   22.10   15.40
  15   5   4   11.15   16.72
 -15   5  -4   15.94   16.51
  15  -5   4   18.73   22.34
 -15   5  -4    4.72   16.49
 -15   5   4    3.04   15.20
  15   7  -4   55.61   55.83
 -15   7   4   37.98   21.84
 -15  -7  -4   52.70   27.66
  15   7  -4   79.38   28.26
  15   7   4   17.90   24.49
  15  -7   4   28.79   24.65
 -15   7   4   85.01   24.60
  15   7   4   42.32   27.86
  15  -7  -4   30.77   29.85
 -15   7   4   68.50   22.38
 -15   7  -4   41.81   20.91
 -15  -7  -4   33.59   31.91
  15  -7   4   45.17   29.90
  15  -7  -4    9.97   22.27
 -15   7   4   52.87   24.46
 -15  -7   4    6.28   20.84
  15   7   4    8.86   19.75
 -15   7  -4   57.11   24.60
  15   7  -4   16.26   23.15
 -15   7  -4    6.37   20.16
  16   0   4   70.65   19.71
 -16   0   4   78.67   19.62
 -16   0   4   73.13   22.34
 -16   0  -4  119.43   23.99
  16   0  -4   70.55   26.28
  16   0  -4   94.06   28.60
  16   0  -4   82.49   25.37
  16   0   4   79.55   27.22
 -16   0  -4   75.61   22.06
 -16   0   4   41.97   18.62
 -16   0   4  100.09   22.38
 -16   0  -4   72.95   18.57
 -16   0  -4   80.39   20.22
  16   0   4  111.30   29.39
 -16   0   4   73.09   18.19
 -16   2   4   84.55   22.41
 -16   2   4   92.14   23.88
 -16  -2   4   94.77   25.07
 -16   2  -4  104.54   28.47
 -16   2   4   82.51   20.43
 -16   2  -4   82.51   22.65
  16  -2   4   92.89   30.62
  16   2  -4  101.15   25.40
  16  -2  -4  116.38   27.52
  16  -2   4   84.82   23.08
  16   2  -4   71.34   27.07
 -16   2  -4   83.92   21.76
  16   2   4   72.25   25.13
 -16  -2   4  103.40   25.71
 -16  -2  -4  134.21   27.53
 -16  -2   4  110.65   26.24
 -16  -2  -4  105.29   24.93
 -16   2   4   76.14   16.81
 -16  -2  -4   94.40   23.99
  16   2   4  106.50   24.91
  16   2   4  100.56   26.54
  16  -2  -4   70.41   30.25
 -16   2  -4  111.18   26.73
  16   2   4   96.95   30.07
 -16  -2   4   94.58   26.95
 -16   2   4  105.82   28.41
  16  -2  -4  103.96   32.36
  16   2  -4  116.20   30.62
  16  -2   4   95.57   28.96
  16  -4   4   36.83   27.98
 -16   4   4   46.73   18.08
 -16  -4  -4   68.98   22.49
 -16   4  -4    9.92   19.99
 -16  -4  -4   11.80   18.02
  16  -4  -4   25.81   29.54
  16   4   4   34.23   22.90
 -16   4  -4   46.87   20.34
  16  -4   4   25.31   23.68
  16   4   4   33.69   27.06
 -16  -4   4   44.32   20.21
  16   4   4   23.96   20.91
  16   4  -4   43.66   25.70
 -16  -4   4   53.09   22.44
  16  -4  -4   25.14   21.45
 -16  -4  -4   20.77   21.15
  16   4  -4   15.37   22.25
  16   4  -4   11.87   20.17
 -16   4  -4   24.95   16.82
 -16   4   4   27.38   18.58
 -16   4   4   15.23   14.97
 -16   4   4   17.72   19.00
 -16   4  -4   53.31   20.60
 -16  -4   4   -1.75   18.27
  16  -4   4   28.10   27.04
 -16   6  -4    9.07   19.36
  16   6   4   20.02   22.05
 -16   6   4    3.51   19.89
 -16   6   4   52.18   17.41
 -16   6  -4    0.29   15.72
 -16  -6  -4   16.99   24.41
 -16  -6   4   15.75   22.04
  16   6  -4   23.36   23.39
  16   6   4  -11.21   16.84
 -16  -6   4  -11.22   17.28
  16  -6   4   -0.70   23.70
  16   6  -4   35.77   25.84
 -16  -6  -4   -6.05   22.36
 -16   6   4   -7.62   18.68
  16   6   4  -35.34   25.19
  16   6  -4   17.58   22.47
 -16   6   4   19.44   16.37
  16   6   4   56.41   23.99
 -16   6  -4  -19.81   19.34
 -16   6  -4    6.99   18.46
  16  -6  -4  -12.17   20.17
  16  -6   4   -1.77   28.35
  16  -6  -4   49.16   30.25
  16  -6   4  -10.24   21.53
  16  -8   4   -3.45   31.94
  16   8   4   26.53   32.26
  16   8  -4   11.68   34.71
  16  -8   4   -3.67   30.29
 -16  -8   4   45.91   33.19
 -16   8  -4  -12.11   23.96
 -16   8  -4   -5.25   21.69
  16   8   4   -3.53   26.22
  16   8   4   26.22   36.03
  16   8  -4  -14.51   26.68
 -16   8  -4   84.18   58.40
  16  -8  -4   -1.09   31.83
 -16   8   4   53.55   24.34
  16   8  -4   18.81   28.83
 -16   8   4  -54.04   24.37
  16  -8  -4  -26.36   30.69
 -16   8   4   20.75   23.85
 -16  -8  -4   -6.41   33.19
 -17  -1   4    9.70   16.08
 -17   1   4    6.96   14.46
 -17   1  -4   36.61   16.64
  17   1   4    3.86   18.96
 -17   1   4   39.97   19.27
  17   1   4    5.09   17.47
  17   1   4   24.51   17.32
  17  -1   4   38.60   19.15
 -17  -1  -4   41.97   18.37
 -17   1   4    7.98   16.46
 -17  -1  -4   41.73   18.39
 -17   1   4   20.14   14.10
 -17  -1  -4   33.94   17.37
  17  -1  -4   38.37   23.02
  17  -1   4   18.54   23.90
 -17   1  -4   48.40   20.42
 -17  -1   4   33.70   16.12
  17  -1  -4   13.68   22.33
 -17   1  -4   23.46   15.55
  17   1  -4   17.13   24.02
 -17  -1   4   40.79   17.30
  17  -1  -4   -2.60   28.79
 -17  -1   4   12.49   16.63
 -17   1   4   38.35   18.82
  17  -1   4   65.18   24.25
 -17   1  -4   28.28   19.73
  17   1  -4   29.20   23.10
 -17   3   4  122.44   30.30
  17  -3   4  144.03   28.98
  17   3   4  184.44   34.82
  17   3   4  184.90   35.20
 -17   3  -4  194.05   33.67
  17  -3  -4  217.46   39.33
  17   3  -4  205.97   38.27
  17   3   4  195.28   40.75
 -17   3  -4  157.65   27.51
 -17  -3  -4  189.68   33.56
 -17   3   4  145.82   26.42
  17   3  -4  166.58   34.46
  17  -3   4  189.13   39.17
 -17  -3   4  172.75   31.20
 -17   3  -4  152.88   31.30
 -17  -3   4  184.22   30.13
  17  -3   4  132.11   34.79
 -17   3   4  190.47   38.32
  17   3   4  192.91   37.38
 -17  -3   4  183.44   34.60
 -17  -3  -4  172.24   31.62
  17   3  -4  257.68   40.61
 -17  -3  -4  158.43   30.67
  17  -3  -4  148.71   37.47
 -17   3   4  169.64   30.37
 -17   3  -4  149.25   34.92
  17  -3  -4  151.41   34.67
  17  -5  -4   -5.20   19.30
 -17   5   4   36.48   19.00
 -17   5   4   -4.56   15.81
 -17   5   4   18.47   17.40
  17   5   4    0.05   18.01
 -17  -5  -4   24.09   21.37
 -17  -5   4   16.12   19.60
 -17   5  -4  -14.10   20.37
 -17   5  -4  -27.02   17.99
  17   5  -4  -20.44   24.19
  17   5   4   20.42   21.37
  17  -5   4    6.55   23.67
  17  -5  -4   13.60   22.44
  17  -5   4    5.52   21.10
 -17   5  -4    5.14   18.12
 -17   5  -4   -7.60   14.60
 -17  -5  -4   -0.90   20.29
  17  -5  -4   16.33   25.84
  17  -5   4    1.11   21.47
  17   5  -4   21.36   22.11
 -17   5   4  -27.64   14.71
  17   5  -4  -22.23   19.07
 -17  -5   4   15.81   19.27
  17   5   4    5.12   21.58
  17   5   4   25.43   26.30
  17   7   4   22.02   30.83
 -17   7   4   30.71   22.74
  17  -7   4   38.70   29.90
  17   7  -4   81.52   32.95
 -17  -7  -4   -3.88   24.53
  17   7  -4   45.81   33.03
  17   7  -4   31.47   67.00
 -17  -7   4   40.60   27.13
  17  -7   4   64.11   30.42
 -17   7  -4   30.99   28.46
  17   7   4   29.60   28.91
 -17   7  -4   69.18   26.62
 -17   7  -4    7.43   22.95
 -17   7   4   93.25   26.82
 -17   7   4   71.70   28.22
  17   7   4   39.41   28.37
 -17  -7  -4   62.45   29.36
  17  -7  -4   59.82   28.02
  17  -7  -4   29.22   29.90
  17  -7  -4   19.88   27.81
 -18   0   4   83.13   23.72
  18   0  -4   94.54   31.76
  18   0   4  129.55   31.84
 -18   0   4  119.46   28.35
 -18   0  -4  122.44   27.96
 -18   0  -4   74.41   19.81
  18   0   4  123.58   27.64
 -18   0  -4  143.54   26.88
 -18   0   4   32.63   22.36
 -18   0  -4  115.70   25.01
 -18   0   4  109.29   26.12
 -18   0   4  113.30   25.30
  18   0  -4  146.33   35.37
  18   0   4  149.19   33.14
 -18  -2  -4   33.53   17.66
  18   2  -4   61.60   25.42
 -18  -2  -4   88.37   24.20
  18   2   4   19.39   19.12
  18   2   4   76.94   25.34
  18   2  -4   34.34   20.24
 -18   2   4   41.05   22.41
 -18   2  -4   42.07   21.28
  18   2   4   54.46   25.90
 -18   2   4   51.84   20.00
 -18   2   4   43.21   21.44
 -18  -2   4   10.94   14.56
  18   2   4   70.17   28.99
  18  -2  -4    8.95   21.60
  18  -2  -4   45.34   26.93
  18  -2   4    6.21   25.99
 -18   2   4   17.87   14.87
 -18  -2   4   51.05   19.12
  18   2  -4   49.91   28.10
 -18  -2  -4   83.75   23.93
  18  -2  -4    7.87   29.49
 -18  -2   4   31.83   21.19
 -18   2  -4   60.61   18.87
 -18  -2   4   25.78   22.11
  18  -2   4   32.99   23.13
  18  -2   4   16.75   14.99
 -18   2  -4   39.18   18.03
 -18   2  -4   48.66   20.28
  18   4   4  -22.58   17.46
  18  -4   4    9.84   21.46
 -18   4   4    0.04   16.86
 -18   4   4  -15.23   13.72
  18  -4   4    4.83   20.88
 -18  -4  -4  -16.68   16.96
  18  -4   4   14.50   23.08
  18   4   4   15.43   22.69
 -18   4  -4    5.45   18.12
  18  -4  -4  -27.42   19.85
 -18   4   4    8.70   17.41
  18   4  -4   -3.38   14.58
 -18  -4  -4   -6.42   15.87
  18   4   4    4.47   22.87
 -18  -4   4    6.09   16.01
 -18  -4   4   14.70   18.02
  18  -4  -4   -0.56   30.38
 -18  -4  -4   12.36   16.37
 -18  -4   4   20.26   20.89
 -18   4  -4   13.99   16.87
  18  -4  -4   13.27   19.99
  18   4  -4  -31.69   19.29
 -18   4   4   37.54   23.79
  18   4  -4   10.04   24.25
 -18   4  -4  -15.62   14.67
 -18   4  -4   12.25   19.66
 -18   6  -4   -0.30   23.92
  18  -6  -4  -53.74   20.13
  18   6   4  -37.39   25.25
  18   6  -4  -15.75   28.67
 -18   6  -4  -25.71   16.81
  18  -6   4   27.51   29.50
  18   6  -4  -24.88   24.08
 -18   6   4   -5.91   19.62
 -18   6   4    7.34   19.71
 -18   6   4  -11.58   20.86
  18   6   4  -29.24   21.12
 -18  -6  -4   30.73   30.52
  18  -6   4   -6.77   28.68
 -18   6  -4  -19.72   16.23
  18  -6   4   48.30   34.40
 -18  -6  -4   82.66   30.94
 -18  -6   4  -21.78   21.00
  18   6   4    9.50   24.59
  18   6   4   20.87   45.82
 -18  -6   4   -4.29   17.98
  18  -6  -4  -11.64   21.81
  18   6  -4   46.59   28.93
 -18   6   4   38.33   19.69
  18  -6  -4   26.67   27.54
  19   1  -4   53.21   29.36
 -19  -1   4   86.08   21.66
  19   1   4   54.67   31.51
 -19   1   4   66.36   19.50
 -19  -1   4   73.48   25.99
 -19   1  -4   82.14   21.20
 -19  -1  -4   67.48   22.24
  19   1   4   44.20   28.74
 -19  -1   4   83.64   21.12
  19  -1   4   78.83   24.90
 -19   1  -4   25.28   19.31
  19  -1  -4   43.27   27.49
  19   1  -4   45.77   21.48
 -19  -1  -4  127.96   28.10
  19   1  -4   95.64   29.24
 -19  -1  -4   81.26   23.38
 -19   1  -4   50.98   19.63
 -19   1   4   52.86   18.84
  19   1   4   61.59   20.71
 -19   1   4   79.51   22.51
 -19   1   4   44.45   18.56
 -19   1   4   76.07   24.20
 -19  -1   4   62.74   22.11
  19  -1   4   15.07   24.61
  19  -1   4   18.67   19.71
 -19   1  -4   63.39   21.47
  19  -1  -4   65.83   33.48
 -19   3  -4  131.23   31.94
 -19  -3  -4  152.65   31.67
 -19  -3  -4  130.33   30.10
  19  -3   4  144.82   38.85
  19  -3   4   90.18   26.60
 -19   3   4  107.19   33.17
 -19   3   4   61.72   25.75
 -19   3   4  125.22   29.02
  19  -3  -4   73.33   25.27
  19   3   4  154.14   35.47
  19   3   4   91.12   28.25
  19   3  -4   88.67   27.56
 -19  -3   4  153.81   30.02
  19  -3   4   82.91   29.84
 -19   3  -4  176.01   36.01
 -19   3   4  127.39   27.42
 -19  -3   4   77.13   26.69
  19   3  -4   97.55   29.78
  19   3  -4   87.51   31.05
 -19   3  -4  145.87   29.33
 -19   3  -4   69.60   24.02
  19   3   4   98.74   32.47
  19  -3  -4  157.62   40.82
  19  -3  -4  119.00   43.66
 -19  -3   4  142.30   31.44
 -19  -3  -4  130.07   29.89
  19   3   4  116.73   47.66
  19   5   4   17.85   23.93
  19   5  -4  -17.80   23.94
  19  -5   4  -30.54   19.56
  19   5   4    3.64   27.56
 -19   5  -4  -61.22   18.22
 -19  -5   4   22.16   23.93
 -19  -5  -4  -13.96   24.26
 -19  -5  -4    8.67   29.93
  19  -5  -4   11.59   28.05
 -19  -5   4   -8.20   22.19
 -19   5  -4   35.98   21.82
 -19   5   4    6.01   19.48
 -19   5  -4   21.35   21.18
  19   5   4   29.37   23.92
  19   5  -4   54.59   34.38
  19   5  -4  -33.50   22.15
 -19   5   4   -2.48   22.03
 -19   5   4  -14.51   17.81
  19  -5  -4  -19.32   24.19
  19  -5  -4   13.20   21.29
  19   5   4  -17.53   17.83
 -19   5   4   42.03   25.26
  19  -5   4   24.42   26.44
 -19   5  -4   76.13   29.94
 -20   0  -4    3.93   15.64
  20   0  -4    7.08   24.29
 -20   0   4    8.26   20.86
 -20   0   4  -10.59   13.28
 -20   0   4   -1.51   13.99
  20   0   4   -4.07   16.13
  20   0   4   20.39   30.23
  20   0  -4   12.53   23.28
 -20   0  -4    2.59   15.41
 -20   0   4   10.20   15.74
  20   0   4   14.31   27.41
 -20   0  -4   -3.76   12.18
 -20   0  -4   -3.96   18.79
  20  -2   4  -13.60   15.52
 -20  -2   4  -18.68   14.40
 -20   2   4  -33.83   12.39
 -20   2  -4   -1.26   12.60
 -20   2  -4   15.38   21.43
 -20  -2  -4    9.26   16.05
  20  -2  -4    9.96   29.07
 -20  -2   4    5.79   17.16
 -20  -2   4  -17.19   13.51
  20   2   4   -9.58   23.68
  20   2  -4  -14.50   21.21
 -20   2  -4   28.45   17.83
 -20  -2   4   26.19   19.74
  20  -2   4   25.10   23.29
  20   2   4   48.95   29.08
 -20  -2  -4  -31.71   15.52
  20  -2  -4  -21.39   18.65
 -20   2   4  -48.61   12.71
 -20   2   4   -3.44   15.16
  20  -2   4   -9.03   18.83
 -20  -2  -4  -26.21   13.99
  20   2  -4   -1.02   29.42
  20   2   4   29.23   19.21
  20   2   4  -13.92   16.97
 -20   2   4   -0.63   12.82
 -20   2  -4   -1.78   16.42
  20   2  -4  -21.78   23.88
 -20  -4   4   16.01   21.98
 -20   4  -4   -0.27   21.09
 -20   4   4   -0.03   19.18
  20   4   4  -11.50   25.57
 -20   4   4   -7.95   23.15
 -20   4  -4  -12.15   21.37
  20  -4   4   19.82   23.08
 -20  -4   4  -14.79   18.05
  20   4   4    3.52   23.42
 -20  -4   4   -0.28   21.43
 -20  -4  -4   38.94   21.52
  20   4   4    4.46   21.33
  20  -4  -4   21.76   22.71
 -20  -4  -4    2.37   20.51
  20   4  -4   -2.97   21.40
  20  -4   4  -28.06   26.60
  20  -4  -4    9.50   28.26
  20  -4  -4  -34.28   47.93
  20   4  -4   64.62   33.34
 -20   4  -4   14.87   17.08
 -20   4   4    5.25   18.40
 -20  -4  -4    6.96   24.94
 -20   4   4   -8.46   21.78
  20   4  -4   52.08   34.26
  20  -4   4  -11.20   19.38
 -20   4  -4   28.49   20.81
  20  -6  -4   57.18   48.06
 -20   6  -4  100.57   41.74
 -20   6   4   48.06   31.08
 -20   6  -4   -4.17   27.98
 -20  -6  -4   24.00   32.31
 -20  -6   4  -47.64   27.68
 -20  -6  -4   -0.37   30.68
  20   6   4   14.92   27.15
  20   6   4   33.14   39.81
  20   6  -4  -18.43   35.91
  20  -6   4   40.29   34.14
  20   6  -4   13.94   33.00
  20  -6  -4  -34.50   25.24
  20   6   4  -18.22   33.83
 -20   6   4   37.54   32.11
  20  -6   4   39.47   33.01
  20   6  -4   24.21   44.35
 -20   6   4  -14.88   27.77
 -20   6  -4   -0.39   23.35
 -20  -6   4   11.60   28.07
  20  -6  -4   -3.15   33.42
 -21  -1   4   -0.56   17.24
 -21  -1  -4    1.71   12.32
  21  -1   4    0.23   22.45
 -21   1   4   43.90   21.16
 -21  -1  -4   28.86   16.05
 -21  -1   4    8.23   22.04
 -21  -1   4   33.43   19.67
  21   1   4   57.76   29.38
  21  -1  -4  -15.26   23.55
  21  -1   4   60.15   34.14
  21   1   4    1.22   25.98
  21   1  -4   25.26   27.03
  21  -1  -4   -2.03   23.60
 -21   1   4   36.46   19.74
  21   1   4   50.96   27.47
 -21   1  -4   27.21   20.95
 -21   1  -4   -4.28   15.38
  21   1  -4   32.46   22.66
 -21  -1  -4   28.80   19.00
 -21   1   4   21.86   17.60
  21  -1   4   13.67   15.77
 -21   1  -4    3.00   17.26
 -21   1   4    8.62   15.25
 -21  -1   4   20.07   19.05
 -21   1  -4   14.51   16.94
  21   1  -4  -42.65   25.32
  21   3   4   78.89   26.65
 -21   3  -4   85.35   23.89
 -21  -3  -4   86.70   29.50
  21   3   4  159.00   39.81
  21  -3   4   85.01   32.89
 -21   3   4   54.37   25.12
  21   3  -4   47.18   29.23
  21  -3  -4   28.76   29.73
 -21  -3   4   40.59   22.96
  21   3   4   19.37   22.17
  21  -3   4   48.96   21.18
 -21   3   4   72.03   27.04
 -21   3  -4   95.62   23.33
 -21  -3  -4   65.28   24.61
  21  -3  -4   67.31   28.56
 -21  -3   4  107.13   28.27
  21   3  -4   90.00   34.60
 -21   3   4   63.93   20.87
 -21   3   4  111.00   30.75
  21  -3   4  109.89   32.14
 -21   3  -4   30.43   26.28
 -21  -3   4   88.77   27.95
 -21   3  -4  125.76   35.22
  21   3  -4  111.34   32.20
 -21  -3  -4   63.72   21.35
  21   5  -4  -11.93   32.37
  21   5  -4   20.45   32.74
 -21   5   4   37.17   26.87
 -21   5  -4    3.03   27.89
 -21   5   4    9.22   25.82
  21  -5   4   86.85   39.90
 -21   5  -4    4.39   22.91
 -21  -5  -4   19.19   28.81
  21   5   4   20.67   34.45
  21  -5  -4  -34.31   29.19
  21   5   4   34.77   31.57
[truncated: 786,754 more chars]
