# Supplementary material for: Crystal structure of di-μ-iodido-bis{[bis(piperidin-1-yl)methane-κ2 N,N′]copper(I)}
Source: Acta Crystallogr E Crystallogr Commun. 2015 Oct 14;71(Pt 11):m193–4. doi: 10.1107/S2056989015018757 (PMC4645043; doi:10.1107/S2056989015018757)
Supplement: Supplementary file 2 [file e-71-0m193-Isup2.hkl]

#
# h,k,l, Fc-squared, Fo-squared, sigma(Fo-squared), status flag
#
data_I
_shelx_title ' CH2511_A_A.RES IN CMCA'
_shelx_refln_list_code          4
_shelx_F_calc_maximum      570.99
_exptl_crystal_F_000      1472.00
_reflns_d_resolution_high  0.7522

loop_
 _space_group_symop_operation_xyz
 'x, y, z'
 '-x, -y+1/2, z+1/2'
 'x, -y, -z'
 '-x, y+1/2, -z+1/2'
 'x+1/2, y+1/2, z'
 '-x+1/2, -y+1, z+1/2'
 'x+1/2, -y+1/2, -z'
 '-x+1/2, y+1, -z+1/2'
 '-x, -y, -z'
 'x, y-1/2, -z-1/2'
 '-x, y, z'
 'x, -y-1/2, z-1/2'
 '-x+1/2, -y+1/2, -z'
 'x+1/2, y, -z-1/2'
 '-x+1/2, y+1/2, z'
 'x+1/2, -y, z-1/2'

_cell_length_a    18.7179
_cell_length_b     8.4175
_cell_length_c    17.0737
_cell_angle_alpha  90.000
_cell_angle_beta   90.000
_cell_angle_gamma  90.000

_shelx_F_squared_multiplier     1.000

loop_
 _refln_index_h
 _refln_index_k
 _refln_index_l
 _refln_F_squared_calc
 _refln_F_squared_meas
 _refln_F_squared_sigma
 _refln_observed_status
   2   0   0     326026.56     330049.28      5116.67 o
   4   0   0     206439.02     222446.16      2837.38 o
   6   0   0     231442.27     245022.41      3007.98 o
   8   0   0     144087.02     147738.14      1946.64 o
  10   0   0     149094.84     150329.58      2343.36 o
  12   0   0      90585.50      89614.77      1602.89 o
  14   0   0      38654.21      37978.07       922.93 o
  16   0   0      27049.40      25923.22       792.72 o
  18   0   0      30364.30      29085.80       896.78 o
  20   0   0       4641.79       5271.40       412.38 o
  22   0   0       1992.35       2531.07       324.72 o
  24   0   0        943.68       1175.26       323.50 o
   0   2   0     201711.56     230868.17      2773.20 o
   2   2   0      65889.05      74808.26       749.52 o
   4   2   0      59352.64      64036.94       670.28 o
   6   2   0      14620.98      13670.53       227.93 o
   8   2   0      13080.67      12147.92       241.81 o
  10   2   0      22104.44      21904.41       354.45 o
  12   2   0       9082.60       8618.69       248.83 o
  14   2   0       8072.91       7651.70       286.84 o
  16   2   0       7153.63       7351.65       306.68 o
  18   2   0       3574.69       3516.29       250.38 o
  20   2   0        348.52        135.86       188.45 o
  22   2   0        404.97        254.76       205.17 o
  24   2   0          3.65         95.22       238.00 o
   0   4   0       1326.39       1712.22       166.32 o
   2   4   0        897.85       1015.92        86.52 o
   4   4   0       2876.42       3033.04       135.11 o
   6   4   0       2457.32       2834.64       133.12 o
   8   4   0       4895.03       4859.09       166.99 o
  10   4   0       1800.54       1936.84       128.33 o
  12   4   0       1197.94       1052.68       135.58 o
  14   4   0        917.66       1078.84       161.62 o
  16   4   0       1086.62       1066.25       182.14 o
  18   4   0         33.44        -60.91       179.50 o
  20   4   0        187.23        438.40       202.29 o
  22   4   0          0.24        363.21       270.52 o
   0   6   0      11628.83      11447.72       363.81 o
   2   6   0      12361.79      12910.38       296.99 o
   4   6   0       8684.75       8845.98       277.49 o
   6   6   0      10091.04      10186.31       299.51 o
   8   6   0        272.70         82.01       127.13 o
  10   6   0        299.84        111.21       140.66 o
  12   6   0       6456.25       5873.68       282.40 o
  14   6   0       2019.10       2140.74       233.81 o
  16   6   0       3085.85       3268.13       271.15 o
  18   6   0        367.35        122.95       217.07 o
  20   6   0         29.49          0.06       255.34 o
   0   8   0       5393.86       5678.68       395.59 o
   2   8   0       3953.70       3607.15       236.00 o
   4   8   0       8820.82       9368.09       349.43 o
   6   8   0       9852.61       9721.51       370.83 o
   8   8   0       5315.08       5733.79       389.17 o
  10   8   0       2780.88       2453.14       252.27 o
  12   8   0       2587.90       2368.92       246.07 o
  14   8   0       1631.68       1371.51       258.14 o
  16   8   0         66.23        302.45       290.54 o
   0  10   0      11640.79      11357.21       717.30 o
   2  10   0      17827.53      18153.04       613.50 o
   4  10   0      24213.48      24834.04       728.38 o
   6  10   0      18496.68      17498.77       692.11 o
   8  10   0      12736.86      13530.09       618.60 o
  10  10   0       8086.50       8819.48       499.14 o
   1   1   1      61528.74      71894.96       478.15 o
   3   1   1      44941.11      48069.10       358.62 o
   5   1   1      66794.05      69404.02       507.69 o
   7   1   1      30995.51      31456.89       304.62 o
   9   1   1      15240.56      14373.56       182.91 o
  11   1   1      15048.19      13680.29       203.36 o
  13   1   1      13519.52      12677.85       230.93 o
  15   1   1       4299.70       4184.09       159.58 o
  17   1   1       2260.55       2404.70       146.84 o
  19   1   1       2065.42       2065.78       149.77 o
  21   1   1        624.68        679.05       123.45 o
  23   1   1        517.49        424.71       140.04 o
   0   2   1       3583.12       3928.06        90.88 o
   2   2   1       8251.46       9355.83       114.30 o
   4   2   1       2092.34       2207.97        60.72 o
   6   2   1       3812.80       4071.31        82.47 o
   8   2   1       3202.06       3397.63        90.35 o
  10   2   1        232.24        275.08        59.65 o
  12   2   1          1.31        -26.19        64.72 o
  14   2   1        160.19         84.54        84.09 o
  16   2   1       1417.25       1436.72       126.09 o
  18   2   1         35.89        149.12       115.03 o
  20   2   1          1.30         52.71       121.98 o
  22   2   1          6.42        128.75       136.40 o
  24   2   1         25.70        207.95       182.99 o
   1   3   1      40395.02      41865.11       340.27 o
   3   3   1      57179.00      61252.50       466.46 o
   5   3   1      42428.92      41979.02       355.21 o
   7   3   1      15391.58      14672.91       189.88 o
   9   3   1      21814.60      21163.80       245.50 o
  11   3   1       9309.92       9080.87       170.93 o
  13   3   1      11402.47      11099.68       213.54 o
  15   3   1       4980.41       4678.02       169.49 o
  17   3   1       1075.59       1048.60       126.78 o
  19   3   1       1514.37       1558.01       156.95 o
  21   3   1        654.77        642.31       151.40 o
  23   3   1        363.49        858.69       183.05 o
   0   4   1      30666.61      31758.01       419.91 o
   2   4   1      29594.78      29354.70       287.49 o
   4   4   1      22915.46      22529.59       258.78 o
   6   4   1      42752.60      44107.61       424.24 o
   8   4   1      13413.21      12945.38       189.47 o
  10   4   1       7279.60       7094.62       156.68 o
  12   4   1      11888.21      11269.96       222.34 o
  14   4   1       2518.29       2618.77       139.70 o
  16   4   1       3761.97       3809.71       183.06 o
  18   4   1       1682.47       1855.24       152.96 o
  20   4   1        497.85        523.81       148.97 o
  22   4   1        230.87        320.83       182.94 o
   1   5   1       7466.69       8036.20       143.14 o
   3   5   1       6189.88       6612.87       140.66 o
   5   5   1       2966.87       3039.30       107.07 o
   7   5   1       1459.28       1648.48        89.73 o
   9   5   1       4402.41       4040.90       128.45 o
  11   5   1        395.16        414.62        94.38 o
  13   5   1       1327.31       1260.14       119.34 o
  15   5   1        741.72        691.66       129.09 o
  17   5   1         77.42        139.00       130.39 o
  19   5   1        206.66        399.88       156.69 o
  21   5   1          5.35         54.23       191.92 o
   0   6   1      11804.22      11899.23       287.12 o
   2   6   1      16525.60      16553.02       256.70 o
   4   6   1      15291.72      14784.97       242.71 o
   6   6   1      11475.04      11200.62       218.40 o
   8   6   1       9952.67       9401.67       203.85 o
  10   6   1       8362.41       7991.75       216.81 o
  12   6   1       4292.20       4208.87       173.51 o
  14   6   1       1776.01       1966.73       168.16 o
  16   6   1       1346.06       1707.72       167.26 o
  18   6   1        389.75        259.40       153.28 o
  20   6   1        758.04        888.25       204.29 o
   1   7   1      46728.92      45972.71       554.07 o
   3   7   1      38402.84      37199.96       484.16 o
   5   7   1      27748.17      27434.23       382.96 o
   7   7   1      26692.41      25973.83       398.37 o
   9   7   1      20560.24      19802.42       355.96 o
  11   7   1      11358.12      11292.07       291.06 o
  13   7   1       8574.40       8972.47       279.01 o
  15   7   1       5662.17       6448.83       262.97 o
  17   7   1       3832.06       4518.64       301.32 o
  19   7   1       1972.62       2329.29       273.62 o
   0   8   1       1592.31       1649.18       190.74 o
   2   8   1        722.42        847.95       122.35 o
   4   8   1       1121.46        779.28       121.47 o
   6   8   1       1005.28        841.41       122.86 o
   8   8   1        749.04        564.24       131.32 o
  10   8   1       1127.02       1017.20       142.12 o
  12   8   1        424.79        423.11       133.55 o
  14   8   1         49.50         54.89       172.15 o
  16   8   1         16.58        219.52       207.73 o
   1   9   1      13526.63      12580.10       327.61 o
   3   9   1      15831.27      15384.77       364.42 o
   5   9   1       7913.39       7903.07       278.64 o
   7   9   1       8454.80       8037.36       290.91 o
   9   9   1       6945.46       6599.44       272.35 o
  11   9   1       3791.16       4214.25       229.72 o
  13   9   1       3022.75       3707.33       253.16 o
   0  10   1       1289.91       1544.26       255.81 o
   2  10   1        265.56        399.00       147.85 o
   4  10   1        647.08        967.24       155.48 o
   6  10   1       1095.74       1103.74       189.42 o
   8  10   1        517.24       1127.80       191.38 o
  10  10   1        506.67        387.13       197.94 o
   1  11   1        288.50        202.57       199.49 o
   3  11   1         54.97        110.32       195.81 o
   0   0   2      70891.13      80595.77      1326.64 o
   2   0   2      81655.16      91854.50       905.86 o
   4   0   2     117053.27     126076.04      1249.47 o
   6   0   2     100818.47     104578.20      1123.98 o
   8   0   2      45150.64      44238.86       560.75 o
  10   0   2      31600.95      30870.28       457.00 o
  12   0   2      18754.45      17674.36       352.95 o
  14   0   2      11986.22      11119.90       325.81 o
  16   0   2       9666.01       9287.94       341.56 o
  18   0   2       2719.00       2803.83       228.89 o
  20   0   2        964.39       1158.58       183.82 o
  22   0   2       1187.70       1548.71       213.90 o
  24   0   2        531.21        461.91       259.21 o
   1   1   2        856.23        793.41        26.04 o
   3   1   2     112800.64     126748.77       795.50 o
   5   1   2      35206.53      36252.95       307.85 o
   7   1   2      59284.62      62735.88       482.97 o
   9   1   2      14116.55      13606.01       188.07 o
  11   1   2       8663.91       8013.66       189.20 o
  13   1   2       5170.42       5043.98       153.26 o
  15   1   2       3021.39       2678.65       138.23 o
  17   1   2         35.11          9.69       101.10 o
  19   1   2        185.99        194.20       116.74 o
  21   1   2       1535.48       1572.88       144.83 o
  23   1   2        225.22        263.90       135.78 o
   0   2   2      17417.76      19023.21       247.75 o
   2   2   2        639.17        696.06        36.93 o
   4   2   2       3856.15       3865.90        74.24 o
   6   2   2      20118.78      21342.93       214.58 o
   8   2   2        343.76        361.30        50.06 o
  10   2   2       1297.68       1332.17        71.46 o
  12   2   2       2540.45       2574.91       116.44 o
  14   2   2        154.25        117.38        87.78 o
  16   2   2        464.68        573.29       110.61 o
  18   2   2        290.63        181.26       116.81 o
  20   2   2          0.28         97.74       116.81 o
  22   2   2         56.23        214.44       136.54 o
  24   2   2         60.56        278.15       184.62 o
   1   3   2      81613.35      86193.91       618.10 o
   3   3   2      66523.69      69659.09       513.86 o
   5   3   2      61495.61      62964.55       473.52 o
   7   3   2      92611.91      95384.89       710.16 o
   9   3   2      55189.07      54703.56       478.47 o
  11   3   2      28869.09      27950.41       322.90 o
  13   3   2      12217.03      11327.00       228.13 o
  15   3   2       4164.80       4183.89       161.48 o
  17   3   2       3209.61       3383.26       172.92 o
  19   3   2       3910.96       4003.40       202.40 o
  21   3   2       1273.87       1553.11       161.42 o
  23   3   2        903.84       1051.10       190.98 o
   0   4   2          6.61        -35.39        67.65 o
   2   4   2        282.04        280.05        46.26 o
   4   4   2        686.04        859.64        60.71 o
   6   4   2          4.00         44.37        53.92 o
   8   4   2        316.26        286.90        63.70 o
  10   4   2         29.42        130.58        73.94 o
  12   4   2         27.63        -82.13        82.13 o
  14   4   2        522.41        491.90       108.48 o
  16   4   2        149.51        217.87       118.90 o
  18   4   2          5.10         11.66       122.10 o
  20   4   2          2.36         50.28       143.95 o
  22   4   2         19.98        187.07       191.75 o
   1   5   2        565.89        621.29        61.42 o
   3   5   2       1039.45        967.01        71.97 o
   5   5   2         95.99        141.05        65.78 o
   7   5   2       1966.71       1986.22        96.62 o
   9   5   2      13517.05      12976.38       219.93 o
  11   5   2        167.83        169.52        90.98 o
  13   5   2        104.43        -66.69        98.63 o
  15   5   2          0.99        -64.06       132.00 o
  17   5   2         12.90        -13.44       136.49 o
  19   5   2        423.06        800.23       166.66 o
  21   5   2         92.03        229.61       208.33 o
   0   6   2       8438.67       8227.50       239.88 o
   2   6   2       7037.15       6897.00       167.20 o
   4   6   2       5935.82       5708.51       151.33 o
   6   6   2       4747.21       4544.65       142.69 o
   8   6   2       4315.23       4264.94       150.67 o
  10   6   2       5213.84       5099.69       178.25 o
  12   6   2       2297.73       2469.98       150.29 o
  14   6   2        754.19        759.09       132.91 o
  16   6   2        547.39        539.62       152.94 o
  18   6   2        374.88        593.00       164.68 o
  20   6   2        464.63        815.54       208.25 o
   1   7   2      10432.23      10065.27       240.17 o
   3   7   2       9773.82       9437.25       229.55 o
   5   7   2       3840.20       4031.23       150.74 o
   7   7   2       3295.49       3268.06       148.71 o
   9   7   2        859.95        997.89       121.09 o
  11   7   2       3105.84       3243.76       175.77 o
  13   7   2       1496.24       1775.78       167.60 o
  15   7   2       2078.46       2366.64       204.71 o
  17   7   2       1215.69       1449.73       191.18 o
  19   7   2         86.19        537.89       239.43 o
   0   8   2        709.69        415.23       170.56 o
   2   8   2       1576.47       1744.42       136.39 o
   4   8   2       1069.33       1128.09       136.81 o
   6   8   2        261.57        238.45       113.97 o
   8   8   2        710.13        770.48       130.31 o
  10   8   2        476.89        246.28       126.37 o
  12   8   2        138.20        115.93       133.12 o
  14   8   2        263.63        312.64       160.42 o
  16   8   2        106.16       -126.99       202.23 o
   1   9   2       4401.10       4138.10       198.88 o
   3   9   2       1635.54       1650.91       156.59 o
   5   9   2        169.90        204.12       119.82 o
   7   9   2        572.22        541.35       144.11 o
   9   9   2        849.91        832.30       147.05 o
  11   9   2        611.00        569.49       161.05 o
  13   9   2         84.91         40.41       182.96 o
   0  10   2       7970.87       7633.30       446.92 o
   2  10   2       6750.76       6129.03       257.18 o
   4  10   2       5065.03       5497.25       240.43 o
   6  10   2       4314.30       4794.73       262.06 o
   8  10   2       3639.43       3639.66       249.19 o
  10  10   2       2933.58       3108.50       271.55 o
   1  11   2       7840.16       8149.18       343.97 o
   3  11   2       3897.33       4174.58       289.84 o
   1   1   3       1006.39        981.75        29.11 o
   3   1   3      34529.16      37296.09       280.86 o
   5   1   3       3034.51       2925.77        67.06 o
   7   1   3       8128.31       8259.86       135.28 o
   9   1   3       6826.62       6909.01       141.90 o
  11   1   3        950.26        791.04        74.02 o
  13   1   3        481.35        460.97        86.90 o
  15   1   3       2851.05       2709.60       140.72 o
  17   1   3        507.59        464.94       107.18 o
  19   1   3         13.21        185.72       163.24 o
  21   1   3        387.30        537.29       128.04 o
  23   1   3         27.55       -102.31       155.16 o
   0   2   3      12422.81      13206.70       197.41 o
   2   2   3       2824.14       3176.34        66.44 o
   4   2   3      10857.80      11041.29       131.00 o
   6   2   3        227.36        113.17        36.39 o
   8   2   3        889.59       1073.54        61.94 o
  10   2   3       1342.45       1414.94        74.08 o
  12   2   3          1.17        -48.34        77.82 o
  14   2   3       1353.38       1200.94       109.47 o
  16   2   3         30.88        -47.73        96.36 o
  18   2   3         59.27       -106.33       106.33 o
  20   2   3          6.33        198.00       118.18 o
  22   2   3         52.82        143.52       151.85 o
  24   2   3         36.24        -20.75       186.30 o
   1   3   3        268.50        239.22        39.00 o
   3   3   3       1338.05       1335.57        53.31 o
   5   3   3       1532.69       1665.88        64.26 o
   7   3   3       7078.39       7513.65       130.79 o
   9   3   3        207.14        258.84        60.21 o
  11   3   3        542.63        490.46        72.00 o
  13   3   3        175.42        222.18        88.69 o
  15   3   3        306.07        283.32       107.52 o
  17   3   3        280.88        192.34       120.50 o
  19   3   3          0.26        244.30       124.25 o
  21   3   3         27.33         10.83       137.35 o
  23   3   3          7.04        360.53       170.91 o
   0   4   3     120272.46     125423.84      1244.68 o
   2   4   3     111971.52     117493.03       831.17 o
   4   4   3      73446.52      74547.87       567.62 o
   6   4   3      80895.43      82820.38       630.74 o
   8   4   3      63408.23      63919.76       533.39 o
  10   4   3      45580.78      44704.08       443.53 o
  12   4   3      27141.16      26715.56       365.01 o
  14   4   3       8897.24       8387.58       237.49 o
  16   4   3      10426.89      10540.76       282.13 o
  18   4   3       4911.95       4983.65       221.85 o
  20   4   3       2642.72       2436.44       190.37 o
  22   4   3       1205.44       1381.57       197.67 o
   1   5   3       3994.90       4057.41       113.68 o
   3   5   3       2373.56       2485.70        92.34 o
   5   5   3       2393.69       2130.97        92.19 o
   7   5   3        389.76        389.01        75.79 o
   9   5   3       2045.99       2127.60       116.75 o
  11   5   3        285.99        201.04        86.05 o
  13   5   3        715.92        752.63       115.28 o
  15   5   3        575.16        563.62       133.28 o
  17   5   3        188.28         54.79       132.11 o
  19   5   3         95.78        376.04       191.05 o
  21   5   3         10.65         42.05       200.50 o
   0   6   3      53332.21      52548.82       692.81 o
   2   6   3      52612.11      51577.77       516.92 o
   4   6   3      58292.49      58137.50       558.47 o
   6   6   3      54495.30      52834.48       532.60 o
   8   6   3      26885.26      26171.90       362.07 o
  10   6   3      19786.80      19483.70       322.88 o
  12   6   3      18240.40      17943.77       339.87 o
  14   6   3       8966.88       9633.33       276.04 o
  16   6   3       5731.43       6220.25       248.95 o
  18   6   3       2046.90       2424.45       211.98 o
  20   6   3       1250.50       1426.16       233.20 o
   1   7   3        177.64        147.05        99.61 o
   3   7   3       1115.69       1003.71       109.18 o
   5   7   3        170.92        183.25        91.41 o
   7   7   3        262.80        218.18       100.41 o
   9   7   3       1833.52       1767.22       136.87 o
  11   7   3        208.90        122.76       116.13 o
  13   7   3         13.11       -120.85       120.85 o
  15   7   3         65.54        221.00       154.29 o
  17   7   3         34.73         16.18       211.38 o
  19   7   3         62.48        -68.96       298.93 o
   0   8   3       2650.97       2860.13       222.83 o
   2   8   3       2251.66       2222.86       155.53 o
   4   8   3       5699.47       5356.71       209.96 o
   6   8   3       5372.12       5251.88       208.58 o
   8   8   3        946.28        637.84       129.69 o
  10   8   3        992.12        881.63       140.86 o
  12   8   3       1321.69       1416.90       154.31 o
  14   8   3        685.40        705.08       173.25 o
  16   8   3        221.21        253.71       240.71 o
   1   9   3        181.22         94.40       126.75 o
   3   9   3          3.02        -41.11       120.40 o
   5   9   3        346.91        289.28       123.61 o
   7   9   3        214.96        287.68       132.17 o
   9   9   3        251.92        444.25       147.86 o
  11   9   3        103.20         37.53       155.03 o
  13   9   3         59.61        347.52       201.00 o
   0  10   3       6020.94       5713.83       357.36 o
   2  10   3       3593.57       3709.44       218.70 o
   4  10   3       4193.40       4158.78       230.93 o
   6  10   3       4409.12       4811.26       269.55 o
   8  10   3       3023.48       3218.38       244.02 o
  10  10   3       2710.50       2875.53       281.51 o
   1  11   3        820.45        386.65       218.09 o
   3  11   3        447.74        615.12       470.65 o
   0   0   4     169415.56     191700.03      2917.11 o
   2   0   4      17422.37      17934.13       283.36 o
   4   0   4      23936.94      24457.13       316.63 o
   6   0   4       8351.85       7907.05       172.47 o
   8   0   4       7672.38       7281.38       174.60 o
  10   0   4       5150.08       5315.04       178.84 o
  12   0   4       2971.61       2921.33       157.78 o
  14   0   4       6725.88       6612.32       242.65 o
  16   0   4       3109.88       2795.68       194.43 o
  18   0   4       3646.27       3814.53       242.73 o
  20   0   4         10.53         83.99       161.61 o
  22   0   4          0.77        -23.97       180.56 o
  24   0   4         34.17        117.52       240.74 o
   1   1   4      60624.06      69823.99       516.08 o
   3   1   4      64085.62      71372.60       482.56 o
   5   1   4      14358.53      14738.35       161.99 o
   7   1   4      14888.82      14254.81       174.09 o
   9   1   4      19539.09      18851.06       271.12 o
  11   1   4       7260.38       6573.71       157.81 o
  13   1   4       9684.92       9112.88       202.77 o
  15   1   4       2946.27       2773.37       142.87 o
  17   1   4        974.93        894.06       120.99 o
  19   1   4       2085.35       2191.55       150.25 o
  21   1   4        521.28        544.91       130.23 o
  23   1   4         41.71        162.72       141.46 o
   0   2   4      58278.41      62589.94       639.69 o
   2   2   4      31114.39      32490.59       263.32 o
   4   2   4      33836.52      36219.20       324.13 o
   6   2   4       3171.84       3074.57        81.12 o
   8   2   4       3013.02       2708.54        89.41 o
  10   2   4       6874.89       6516.71       142.71 o
  12   2   4       3150.87       2951.59       123.39 o
  14   2   4       6952.93       6631.28       180.68 o
  16   2   4       3606.15       3288.61       160.49 o
  18   2   4       1618.98       1371.66       134.37 o
  20   2   4        150.90       -118.37       118.37 o
  22   2   4         60.01          8.36       131.60 o
  24   2   4          0.83        533.68       274.20 o
   1   3   4     111729.63     118216.96       795.82 o
   3   3   4     175452.55     189336.98      1217.61 o
   5   3   4      68663.05      69124.62       534.60 o
   7   3   4      58522.27      56172.07       460.77 o
   9   3   4      69221.20      68796.01       590.30 o
  11   3   4      23755.59      22985.77       292.67 o
  13   3   4      22999.88      22198.72       337.52 o
  15   3   4      19578.11      18059.71       351.26 o
  17   3   4       5805.81       5975.37       219.93 o
  19   3   4       3853.95       4056.91       200.39 o
  21   3   4       2084.39       2611.16       183.26 o
  23   3   4        456.62        575.67       181.31 o
   0   4   4       9508.25       9459.67       209.98 o
   2   4   4      12967.82      12911.62       175.73 o
   4   4   4       6631.04       6611.66       120.30 o
   6   4   4       1977.72       2125.79        80.54 o
   8   4   4         33.07         69.73        60.79 o
  10   4   4        416.86        473.08        82.93 o
  12   4   4       3213.45       3144.39       137.70 o
  14   4   4       2320.25       2272.69       155.80 o
  16   4   4       1122.74        990.12       142.00 o
  18   4   4        174.82         46.57       123.40 o
  20   4   4        148.89        189.25       149.50 o
  22   4   4         32.66        361.56       196.41 o
   1   5   4        707.44        850.03        69.63 o
   3   5   4        391.81        415.62        62.91 o
   5   5   4        357.93        318.31        71.27 o
   7   5   4        615.26        615.11        84.80 o
   9   5   4         30.67         20.35        82.68 o
  11   5   4        108.32         33.18        86.68 o
  13   5   4        367.31        255.10       114.05 o
  15   5   4        233.78        187.70       125.10 o
  17   5   4        106.30        102.30       133.56 o
  19   5   4         20.44        105.45       170.49 o
  21   5   4        206.56        398.54       203.08 o
   0   6   4         57.13         81.92       108.10 o
   2   6   4         43.29        107.92        77.60 o
   4   6   4        610.93        677.41        88.99 o
   6   6   4        601.22        566.12        92.20 o
   8   6   4       2228.46       2216.86       127.54 o
  10   6   4       1001.47        926.26       113.85 o
  12   6   4        106.06         68.61       119.33 o
  14   6   4         50.17        130.73       131.09 o
  16   6   4         51.27        270.28       143.56 o
  18   6   4         69.26        -34.20       179.67 o
  20   6   4          4.11        376.08       234.26 o
   1   7   4      15778.85      15567.36       293.70 o
   3   7   4      10540.08      10614.62       246.65 o
   5   7   4      13957.40      13041.45       272.01 o
   7   7   4      10750.37      10666.30       258.69 o
   9   7   4       7382.44       7381.26       231.48 o
  11   7   4       6859.67       7229.60       248.96 o
  13   7   4       3288.97       3498.77       201.03 o
  15   7   4       1342.44       1279.65       187.52 o
  17   7   4       1247.40       1470.38       217.46 o
   0   8   4       1259.82       1371.68       199.11 o
   2   8   4        558.90        674.89       123.03 o
   4   8   4       2818.92       2788.43       161.51 o
   6   8   4       3141.96       3052.03       176.57 o
   8   8   4       1862.19       1718.32       148.01 o
  10   8   4       1222.46       1126.02       143.98 o
  12   8   4        593.35        836.95       151.16 o
  14   8   4        322.03        438.60       175.06 o
  16   8   4          2.83        193.12       231.40 o
   1   9   4        688.08        724.28       143.01 o
   3   9   4        404.57        340.77       128.12 o
   5   9   4       1238.31       1377.71       192.40 o
   7   9   4        949.12        988.34       141.26 o
   9   9   4        304.19        127.54       150.87 o
  11   9   4        255.41        449.71       155.23 o
  13   9   4         69.92        123.56       213.70 o
   0  10   4        528.54        324.30       206.92 o
   2  10   4       1160.49       1129.70       174.78 o
   4  10   4       2161.82       2366.94       201.00 o
   6  10   4       1625.62       2017.71       208.49 o
   8  10   4       1320.62       1501.05       220.14 o
  10  10   4        928.80        311.65       260.38 o
   1   1   5       1638.97       1617.75        48.18 o
   3   1   5      31614.73      32740.54       267.35 o
   5   1   5      23862.96      23814.39       225.05 o
   7   1   5       5816.08       5652.22       109.88 o
   9   1   5       4133.77       4001.51       103.70 o
  11   1   5       1242.11       1193.28        80.35 o
  13   1   5       4039.77       3911.21       143.46 o
  15   1   5       3354.66       3631.14       155.82 o
  17   1   5        228.26        209.62       108.71 o
  19   1   5        107.35        202.50       117.49 o
  21   1   5        265.94        349.35       125.67 o
  23   1   5        232.11        255.92       154.52 o
   0   2   5        863.76        730.69        59.58 o
   2   2   5      24289.27      25121.50       222.19 o
   4   2   5       6035.16       6033.66       101.39 o
   6   2   5       5691.09       5736.48       113.01 o
   8   2   5      10302.19      10336.73       156.00 o
  10   2   5       3637.68       3573.16       113.88 o
  12   2   5       1909.64       1822.00       105.09 o
  14   2   5       1249.99       1180.98       111.00 o
  16   2   5       1932.95       1706.97       141.38 o
  18   2   5        103.34        162.03       113.61 o
  20   2   5        756.87        891.41       135.94 o
  22   2   5        222.90        182.05       142.36 o
   1   3   5      20564.71      21084.30       220.25 o
   3   3   5      46247.37      48864.45       409.58 o
   5   3   5      64023.14      65206.88       528.35 o
   7   3   5      16699.87      15312.16       210.28 o
   9   3   5       8503.95       8472.41       171.14 o
  11   3   5       6131.36       6285.25       162.09 o
  13   3   5      12643.29      11857.65       245.65 o
  15   3   5       6587.29       5989.40       209.99 o
  17   3   5       1188.59       1518.87       147.61 o
  19   3   5        745.24        765.17       138.40 o
  21   3   5        313.93        290.95       186.30 o
  23   3   5        659.83        713.81       191.82 o
   0   4   5      49704.41      49786.18       634.39 o
   2   4   5      34112.12      34337.00       320.02 o
   4   4   5      43977.32      44305.52       386.60 o
   6   4   5      20058.29      19162.56       236.80 o
   8   4   5      18133.93      17637.03       244.20 o
  10   4   5      16017.60      15151.99       242.44 o
  12   4   5       5877.35       5542.60       179.17 o
  14   4   5       8214.11       7925.12       246.97 o
  16   4   5       3510.15       3415.71       189.67 o
  18   4   5       1824.24       1940.96       165.10 o
  20   4   5        511.54        621.81       153.55 o
  22   4   5        540.80        690.08       196.88 o
   1   5   5      33746.18      34491.68       351.04 o
   3   5   5      26902.85      27428.35       296.28 o
   5   5   5      22326.28      22212.83       292.04 o
   7   5   5      16010.01      15472.96       240.58 o
   9   5   5      15259.66      14878.85       260.72 o
  11   5   5       7236.16       6818.02       192.17 o
  13   5   5       6610.39       6552.99       216.49 o
  15   5   5       3165.01       3832.87       211.22 o
  17   5   5       1912.36       1576.68       167.42 o
  19   5   5       1397.81       1531.20       184.79 o
  21   5   5        245.17        271.84       221.05 o
   0   6   5      27811.28      27915.73       490.84 o
   2   6   5      15647.93      15006.86       263.26 o
   4   6   5      14522.66      13994.80       260.61 o
   6   6   5      14884.46      14394.51       262.23 o
   8   6   5       6349.26       5832.50       180.44 o
  10   6   5       5688.38       5659.52       187.01 o
  12   6   5       6290.99       6015.56       209.10 o
  14   6   5       2665.57       2822.04       185.66 o
  16   6   5       1761.05       1968.83       183.47 o
  18   6   5       1569.53       1820.34       204.37 o
  20   6   5        188.31       -241.53       241.53 o
   1   7   5      32370.24      30872.33       443.94 o
   3   7   5      23326.98      23048.15       370.58 o
   5   7   5      10427.26      10166.10       241.51 o
   7   7   5      14513.96      14071.26       296.55 o
   9   7   5      19832.46      19152.71       367.56 o
  11   7   5       8073.89       7394.74       257.77 o
  13   7   5       3272.60       3600.75       205.56 o
  15   7   5       2679.92       3095.64       220.92 o
  17   7   5       2159.87       2714.17       327.04 o
   0   8   5         84.29         22.11       172.72 o
   2   8   5          8.72        295.88       118.09 o
   4   8   5        110.74        189.53       116.35 o
   6   8   5         18.22         13.63       115.33 o
   8   8   5        312.36        434.81       126.89 o
  10   8   5         76.43         92.62       125.81 o
  12   8   5         26.41        259.77       148.38 o
  14   8   5         63.09        361.44       176.88 o
  16   8   5         34.55         20.53       233.08 o
   1   9   5       7763.95       7381.50       259.10 o
   3   9   5       5239.29       5428.38       271.11 o
   5   9   5       2887.59       2647.65       184.96 o
   7   9   5       4145.26       4514.13       219.82 o
   9   9   5       2931.16       3279.36       213.56 o
  11   9   5       2168.00       1873.30       208.47 o
  13   9   5       1292.01       1370.31       234.30 o
   0  10   5       2999.10       2897.54       293.59 o
   2  10   5       3405.27       3830.28       234.26 o
   4  10   5       2008.75       2367.39       211.59 o
   6  10   5       1569.25       1772.62       209.66 o
   8  10   5        936.34        777.87       210.45 o
   0   0   6     147089.52     157830.58      2213.57 o
   2   0   6     152030.11     164672.56      1527.65 o
   4   0   6     120995.31     126657.88      1201.00 o
   6   0   6     104222.95     105704.58      1057.54 o
   8   0   6      91865.21      91874.62      1013.75 o
  10   0   6      72603.95      72755.28       839.75 o
  12   0   6      24813.73      24698.74       459.87 o
  14   0   6      12648.25      11844.02       339.52 o
  16   0   6      14832.43      14897.37       455.43 o
  18   0   6       4169.53       4735.62       283.18 o
  20   0   6       2473.71       3192.55       246.93 o
  22   0   6       1881.30       2194.36       264.37 o
  24   0   6        464.67        881.90       544.75 o
   1   1   6       4102.26       3948.52        73.44 o
   3   1   6       2777.31       2616.41        67.68 o
   5   1   6       6045.84       5862.66       101.43 o
   7   1   6      15539.95      15574.79       192.11 o
   9   1   6       3124.23       3016.00        95.25 o
  11   1   6       9788.48       9622.84       185.84 o
  13   1   6        443.62        471.05        89.82 o
  15   1   6         72.77        139.45        92.49 o
  17   1   6        118.82         44.54       111.52 o
  19   1   6        147.23        -57.46       111.65 o
  21   1   6       1007.95       1066.96       151.75 o
  23   1   6        196.52        266.94       172.12 o
   0   2   6      61638.76      66441.42       694.89 o
   2   2   6      25874.86      26215.74       237.87 o
   4   2   6      23405.80      22848.81       232.18 o
   6   2   6      59380.61      61319.57       494.24 o
   8   2   6      20636.61      20688.66       240.66 o
  10   2   6      16745.75      16027.94       235.05 o
  12   2   6      11555.19      10973.88       214.03 o
  14   2   6       1795.58       1679.56       122.90 o
  16   2   6       2570.09       2425.00       155.05 o
  18   2   6       1861.15       2074.16       154.19 o
  20   2   6        385.33        594.31       127.82 o
  22   2   6        479.15        -27.73       147.43 o
   1   3   6      28179.00      29091.25       278.94 o
   3   3   6      22890.21      23611.84       247.01 o
   5   3   6       7254.01       7310.38       132.38 o
   7   3   6       2189.23       1982.11        82.59 o
   9   3   6       4647.62       4450.45       132.98 o
  11   3   6       3335.09       3177.21       125.19 o
  13   3   6       5807.37       5578.73       175.39 o
  15   3   6       3453.51       3198.18       162.59 o
  17   3   6       1219.67       1148.07       141.13 o
  19   3   6        950.47        692.45       141.14 o
  21   3   6        200.41        267.46       170.23 o
  23   3   6          7.00       -283.86       305.93 o
   0   4   6       3531.79       3643.91       130.55 o
   2   4   6       2259.04       2352.75        84.23 o
   4   4   6       5614.31       5630.31       120.30 o
   6   4   6       9093.75       9341.10       168.41 o
   8   4   6       1688.38       1831.76        99.34 o
  10   4   6       3135.09       3185.66       128.03 o
  12   4   6       1789.37       1597.80       116.07 o
  14   4   6        202.68        259.38       117.18 o
  16   4   6        169.38        154.58       132.38 o
  18   4   6         70.72        -43.94       132.30 o
  20   4   6         80.53        211.18       158.79 o
  22   4   6        382.22        434.12       213.70 o
   1   5   6        138.88        157.26        70.70 o
   3   5   6        269.99        306.45        66.67 o
   5   5   6       2211.73       2333.01       107.64 o
   7   5   6       1101.08        980.27        92.01 o
   9   5   6        591.53        442.65        93.60 o
  11   5   6          0.49         28.77        99.06 o
  13   5   6          8.91          4.71       116.33 o
  15   5   6          3.71         15.92       121.80 o
  17   5   6         12.44        181.02       145.76 o
  19   5   6          0.83        201.70       178.66 o
  21   5   6         33.31        -61.59       227.54 o
   0   6   6       1792.32       1726.65       149.61 o
   2   6   6       2567.02       2599.81       127.21 o
   4   6   6       4985.82       4965.58       164.81 o
   6   6   6       3186.22       3189.74       140.77 o
   8   6   6       2236.93       1955.82       127.45 o
  10   6   6       2651.30       2775.97       147.14 o
  12   6   6        979.02       1014.98       140.17 o
  14   6   6        646.21        699.85       149.64 o
  16   6   6        278.05        370.68       163.17 o
  18   6   6         68.98        150.60       188.77 o
   1   7   6       1323.71       1473.37       129.83 o
   3   7   6       1333.99       1431.13       130.38 o
   5   7   6       5174.68       4649.16       172.08 o
   7   7   6       2475.63       2556.28       160.48 o
   9   7   6       2940.32       3224.37       174.30 o
  11   7   6        771.86        888.20       141.49 o
  13   7   6        535.62        684.38       156.48 o
  15   7   6        153.05        300.68       181.62 o
  17   7   6        126.23        114.87       217.21 o
   0   8   6       3164.45       3310.95       254.49 o
   2   8   6       6626.50       6377.32       237.33 o
   4   8   6       5071.59       4937.86       210.63 o
   6   8   6       1521.43       1495.91       153.12 o
   8   8   6       2222.40       2004.84       168.51 o
  10   8   6       1578.85       1401.54       169.07 o
  12   8   6        852.75       1129.86       170.30 o
  14   8   6       1368.01       1320.53       224.32 o
  16   8   6        588.48        504.56       348.26 o
   1   9   6       3003.72       3119.98       198.53 o
   3   9   6       2382.87       2468.34       182.88 o
   5   9   6       1079.52       1034.73       157.88 o
   7   9   6       1149.35       1178.14       159.84 o
   9   9   6        458.83        559.90       164.95 o
  11   9   6        541.87        597.55       190.32 o
  13   9   6        586.89        878.43       247.12 o
   0  10   6      13072.72      13207.67       592.44 o
   2  10   6      11948.64      12476.41       393.34 o
   4  10   6      11032.57      11161.94       385.00 o
   6  10   6       8933.71       9557.83       365.25 o
   8  10   6       5455.94       5562.78       332.22 o
   1   1   7      36049.84      36202.35       336.81 o
   3   1   7      41579.45      42317.46       351.15 o
   5   1   7      17230.98      16964.61       208.29 o
   7   1   7      21239.69      20609.05       237.86 o
   9   1   7      18095.11      17221.53       229.51 o
  11   1   7      11547.79      11284.61       200.95 o
  13   1   7       4662.21       4374.37       155.77 o
  15   1   7       3876.34       3540.31       157.22 o
  17   1   7       1728.40       2034.42       148.89 o
  19   1   7       1104.03        973.04       134.64 o
  21   1   7       1161.12       1353.24       153.65 o
  23   1   7        144.69        204.67       168.86 o
   0   2   7      43486.91      44877.70       518.28 o
   2   2   7      26869.74      27176.56       259.21 o
   4   2   7       3494.25       3192.25        80.22 o
   6   2   7      16972.95      17189.01       222.73 o
   8   2   7      16564.96      16420.33       222.51 o
  10   2   7      10633.12       9948.36       181.61 o
  12   2   7       5830.48       5474.36       167.94 o
  14   2   7        532.49        499.82       106.47 o
  16   2   7       1778.87       1589.98       142.75 o
  18   2   7       2095.21       2212.76       178.14 o
  20   2   7        554.30        601.95       133.42 o
  22   2   7         32.72         20.48       157.31 o
   1   3   7      34468.46      34743.72       320.81 o
   3   3   7      38083.08      38238.21       358.34 o
   5   3   7      14099.77      13695.65       188.41 o
   7   3   7      28710.91      28525.46       312.65 o
   9   3   7      15595.96      15258.49       243.94 o
  11   3   7      14168.69      13300.65       243.32 o
  13   3   7       5486.60       5574.23       179.04 o
  15   3   7       2340.62       2472.49       153.10 o
  17   3   7       1462.24       1467.39       154.51 o
  19   3   7       1450.22       1504.74       162.79 o
  21   3   7       1291.73       1285.40       184.12 o
   0   4   7        712.39        613.62        85.19 o
   2   4   7       4953.39       4884.21       111.67 o
   4   4   7        671.10        618.48        69.14 o
   6   4   7         59.25        127.22        66.19 o
   8   4   7       2612.68       2697.78       108.79 o
  10   4   7       1579.95       1696.21       110.92 o
  12   4   7         41.51        139.33        93.36 o
  14   4   7         13.19         96.73       115.22 o
  16   4   7        380.10        374.07       147.08 o
  18   4   7          7.18        -56.71       154.70 o
  20   4   7         85.04        298.29       202.55 o
   1   5   7       5060.52       5390.76       142.80 o
   3   5   7       9326.93       9668.44       192.46 o
   5   5   7       4228.35       4091.90       131.30 o
   7   5   7       6727.57       6102.38       164.72 o
   9   5   7       3950.17       3758.61       149.84 o
  11   5   7       2612.11       2878.31       150.23 o
  13   5   7        952.93        744.95       139.24 o
  15   5   7        609.25        509.41       136.42 o
  17   5   7        150.74        147.85       149.45 o
  19   5   7        211.67        260.03       181.03 o
   0   6   7       2432.78       2479.53       178.50 o
   2   6   7       3179.30       3457.28       141.34 o
   4   6   7       5710.42       5483.78       171.46 o
   6   6   7       5846.53       5402.92       181.72 o
   8   6   7       1150.22       1040.84       125.15 o
  10   6   7        520.17        513.77       120.28 o
  12   6   7       1990.45       2179.24       166.41 o
  14   6   7        988.67       1228.19       162.99 o
  16   6   7        224.47        207.01       169.95 o
  18   6   7         33.69         55.21       201.43 o
   1   7   7      23195.82      23718.69       410.20 o
   3   7   7      31828.79      31541.54       471.20 o
   5   7   7      24949.12      23903.70       388.73 o
   7   7   7      21525.95      20083.21       379.15 o
   9   7   7      17287.26      16375.68       365.03 o
  11   7   7       7009.23       7050.49       261.62 o
  13   7   7       6136.77       6544.28       267.51 o
  15   7   7       4819.16       5175.86       280.15 o
  17   7   7       1557.74       1856.84       262.90 o
   0   8   7       6497.61       6502.55       362.78 o
   2   8   7       8432.71       8648.05       282.74 o
   4   8   7      12437.30      12223.09       328.15 o
   6   8   7       8921.14       9069.00       284.79 o
   8   8   7       4206.21       4166.33       197.79 o
  10   8   7       3358.54       3386.59       231.95 o
  12   8   7       3155.44       3364.24       233.96 o
  14   8   7       2660.49       3047.40       247.92 o
   1   9   7       6673.25       6506.59       275.22 o
   3   9   7       7819.12       8166.61       302.49 o
   5   9   7       8508.22       7840.16       307.87 o
   7   9   7       6580.49       6635.55       296.38 o
   9   9   7       5563.03       5749.00       280.07 o
  11   9   7       2125.38       2431.57       233.30 o
   0  10   7        242.64        388.25       264.08 o
   2  10   7        261.87        446.73       175.74 o
   4  10   7        238.13        183.65       196.31 o
   6  10   7         53.65        449.51       191.50 o
   8  10   7        334.52        138.39       392.39 o
   0   0   8      90554.62      92856.67      1421.54 o
   2   0   8      76512.97      79720.90       895.61 o
   4   0   8      59657.50      60704.83       667.40 o
   6   0   8      99255.45     103037.90      1037.09 o
   8   0   8      45220.10      44116.71       603.32 o
  10   0   8      41565.71      39708.01       550.38 o
  12   0   8      36215.27      34341.28       590.27 o
  14   0   8       3778.65       3975.25       225.61 o
  16   0   8       5660.88       5440.12       275.50 o
  18   0   8       3583.28       3728.84       272.71 o
  20   0   8       2964.30       2646.50       248.14 o
  22   0   8       2102.25       3070.64       289.47 o
   1   1   8      73632.73      74939.16       577.29 o
   3   1   8      79201.84      82620.50       691.91 o
   5   1   8      76877.64      77841.22       603.39 o
   7   1   8      34063.20      32965.16       333.77 o
   9   1   8      17518.54      17054.09       236.15 o
  11   1   8      15425.72      15298.49       239.86 o
  13   1   8      22932.67      22490.29       356.14 o
  15   1   8      10651.62      10444.06       249.17 o
  17   1   8       4462.66       4797.41       202.47 o
  19   1   8       2110.69       2111.47       155.33 o
  21   1   8        590.17        710.90       158.80 o
  23   1   8        609.68        786.04       204.72 o
   0   2   8       1062.05       1180.54        83.49 o
   2   2   8       1531.76       1787.19        67.77 o
   4   2   8       2475.70       2476.70        79.42 o
   6   2   8       8518.32       8716.64       149.18 o
   8   2   8       3604.01       3525.43       104.84 o
  10   2   8       3008.86       2925.44       119.71 o
  12   2   8       1603.03       1495.76       108.60 o
  14   2   8         98.85          9.11        97.81 o
  16   2   8        277.93        305.04       120.34 o
  18   2   8          0.14       -102.62       121.70 o
  20   2   8        122.33        500.05       139.03 o
  22   2   8        374.62        565.30       178.19 o
   1   3   8      20478.68      20412.54       235.17 o
   3   3   8      20133.03      20644.99       249.92 o
   5   3   8       4204.92       4013.98       104.84 o
   7   3   8       4024.05       3796.50       116.42 o
   9   3   8       7167.40       7112.21       170.16 o
  11   3   8       2740.48       2728.45       132.73 o
  13   3   8       2703.31       2727.14       144.18 o
  15   3   8       2702.11       2880.44       165.66 o
  17   3   8       1116.89       1215.34       156.68 o
  19   3   8        560.24        627.54       159.84 o
  21   3   8        121.83        105.42       166.70 o
   0   4   8       1668.38       1724.72       114.02 o
   2   4   8       4422.44       4066.97       108.55 o
   4   4   8        155.33        123.17        64.98 o
   6   4   8        273.81        345.98        74.40 o
   8   4   8        110.36        126.93        84.84 o
  10   4   8        101.25         91.88        88.75 o
  12   4   8        348.57        506.55       120.91 o
  14   4   8        655.65        791.55       133.61 o
  16   4   8        125.24         63.71       153.52 o
  18   4   8        123.61        -77.45       161.51 o
  20   4   8        217.62        224.96       197.65 o
   1   5   8       7426.88       7859.07       176.88 o
   3   5   8        404.58        335.07        82.61 o
   5   5   8         27.76        101.61        83.95 o
   7   5   8        974.84        929.75       104.55 o
   9   5   8        674.94        552.54       108.93 o
  11   5   8        806.91        945.47       122.62 o
  13   5   8        167.70        102.28       126.25 o
  15   5   8         14.61       -129.11       139.99 o
  17   5   8        511.76        251.89       166.23 o
  19   5   8        299.82        -26.07       193.72 o
   0   6   8       8092.89       8435.92       303.65 o
   2   6   8       2294.67       2374.83       131.75 o
   4   6   8       7509.36       7177.57       207.53 o
   6   6   8      10318.43       9725.54       243.85 o
   8   6   8       4498.64       4645.93       197.81 o
  10   6   8       3509.76       3346.64       179.80 o
  12   6   8       1815.85       1761.31       164.11 o
  14   6   8        900.94        824.09       160.84 o
  16   6   8        354.58        431.32       168.66 o
  18   6   8        574.43        850.98       224.29 o
   1   7   8        230.16        280.80       119.68 o
   3   7   8        313.39        324.82       125.33 o
   5   7   8       1580.95       1670.72       144.98 o
   7   7   8       1013.12       1100.55       143.76 o
   9   7   8        469.19        713.13       142.05 o
  11   7   8        263.95        376.18       136.54 o
  13   7   8        154.10        -55.09       143.79 o
  15   7   8         13.48         80.03       164.13 o
  17   7   8         16.03       -220.54       248.00 o
   0   8   8       1600.31       1396.48       215.85 o
   2   8   8       2116.55       1938.78       167.06 o
   4   8   8        499.79        673.25       141.14 o
   6   8   8        633.70        727.44       149.89 o
   8   8   8        282.05        225.63       138.80 o
  10   8   8         74.59        194.29       138.41 o
  12   8   8        553.55        646.17       178.48 o
  14   8   8        329.75        603.97       224.16 o
   1   9   8       8017.96       7990.44       302.08 o
   3   9   8       4841.37       4677.02       238.55 o
   5   9   8       4805.41       4761.71       244.63 o
   7   9   8       5978.87       5356.56       275.73 o
   9   9   8       5479.53       6252.91       347.82 o
  11   9   8       3087.08       3507.94       280.37 o
   0  10   8       6317.41       6692.32       422.85 o
   2  10   8       6939.68       7039.92       310.23 o
   4  10   8       5624.20       6202.10       312.42 o
   6  10   8       3948.54       4071.53       284.70 o
   1   1   9      14776.19      14666.59       192.76 o
   3   1   9       7012.69       6840.35       134.76 o
   5   1   9       9483.57       9327.18       149.76 o
   7   1   9      13175.46      13218.73       193.23 o
   9   1   9       4183.74       4063.74       125.00 o
  11   1   9       4069.08       4117.44       137.32 o
  13   1   9       2247.47       1962.48       126.40 o
  15   1   9        769.51        883.34       128.94 o
  17   1   9       1613.55       1490.16       149.23 o
  19   1   9        635.92        512.36       144.79 o
  21   1   9         37.85        -20.32       149.68 o
   0   2   9      15417.43      16250.08       316.75 o
   2   2   9       8513.32       8707.19       137.94 o
   4   2   9      15850.65      16447.37       216.42 o
   6   2   9       9793.38       9863.00       157.47 o
   8   2   9       5219.27       5261.06       137.98 o
  10   2   9       3775.86       3609.37       127.11 o
  12   2   9       1589.23       1528.89       114.05 o
  14   2   9       3218.06       3134.54       172.30 o
  16   2   9       1481.37       1303.43       145.27 o
  18   2   9        804.76        743.99       143.61 o
  20   2   9          9.64         16.17       149.90 o
  22   2   9         83.28        220.03       185.64 o
   1   3   9         36.17         16.87        55.95 o
   3   3   9        310.46        142.71        60.03 o
   5   3   9        369.35        356.48        65.63 o
   7   3   9        293.36        245.98        73.49 o
   9   3   9        287.01        311.71        87.87 o
  11   3   9         25.34        176.72       100.72 o
  13   3   9        185.58        227.19       122.26 o
  15   3   9         96.67        216.70       124.30 o
  17   3   9         58.02        403.21       139.13 o
  19   3   9         21.39        128.23       158.60 o
  21   3   9          3.87         18.97       198.69 o
   0   4   9      55445.34      56721.97       697.91 o
   2   4   9      31350.82      30613.00       352.87 o
   4   4   9      36547.48      36034.53       402.62 o
   6   4   9      30086.77      29010.37       369.72 o
   8   4   9      18388.64      18251.40       330.90 o
  10   4   9      13278.59      12933.33       260.50 o
  12   4   9       8356.53       8193.01       249.50 o
  14   4   9       7771.54       8438.34       296.10 o
  16   4   9       3842.25       3693.77       219.20 o
  18   4   9       2637.43       2965.10       232.34 o
  20   4   9        384.66        673.41       216.68 o
   1   5   9      15414.12      14597.93       274.80 o
   3   5   9       7388.32       7340.19       188.08 o
   5   5   9      12568.52      12685.44       256.61 o
   7   5   9       8120.71       8679.98       224.23 o
   9   5   9       5798.46       5971.62       200.79 o
  11   5   9       5190.65       5331.24       205.28 o
  13   5   9       2903.99       3111.76       190.83 o
  15   5   9       1234.47       1592.50       176.31 o
  17   5   9       1619.51       1690.84       201.65 o
  19   5   9        822.82        860.37       224.65 o
   0   6   9      38133.44      36342.24       703.22 o
   2   6   9      28621.81      27264.04       432.75 o
   4   6   9      24871.89      23370.38       408.22 o
   6   6   9      18539.57      18059.39       338.26 o
   8   6   9      13044.65      13125.86       314.68 o
  10   6   9      12175.37      12071.87       315.93 o
  12   6   9       8467.30       8927.70       286.81 o
  14   6   9       4587.16       5238.15       257.88 o
  16   6   9       2910.62       2922.79       223.82 o
  18   6   9       1777.71       1574.07       252.22 o
   1   7   9       1201.46       1054.77       148.73 o
   3   7   9       1659.66       1520.27       153.92 o
   5   7   9       2127.47       2162.93       161.71 o
   7   7   9       1085.07        856.31       134.86 o
   9   7   9        306.96        114.69       126.65 o
  11   7   9        790.62        803.92       152.79 o
  13   7   9        945.43       1211.84       197.82 o
  15   7   9        157.37        439.87       196.74 o
   0   8   9      13982.50      13621.46       510.84 o
   2   8   9      12330.57      11798.21       337.42 o
   4   8   9       8144.38       8526.85       287.79 o
   6   8   9       6619.27       6182.85       256.76 o
   8   8   9       4465.12       4467.24       226.66 o
  10   8   9       4527.65       4990.56       307.62 o
  12   8   9       3972.14       3892.55       257.92 o
  14   8   9       1580.67       1675.86       258.88 o
   1   9   9       1028.99       1305.19       169.22 o
   3   9   9       2135.17       2079.84       212.20 o
   5   9   9        796.74       1027.66       172.19 o
   7   9   9        535.03        615.24       169.61 o
   9   9   9       1412.50       1352.78       202.21 o
   0  10   9       3258.95       3368.22       338.85 o
   2  10   9       2942.52       3537.26       264.70 o
   4  10   9       1728.95       1875.97       241.92 o
   0   0  10        220.81         86.66        88.25 o
   2   0  10         19.86        -64.00        70.59 o
   4   0  10       2150.91       2178.27       103.67 o
   6   0  10        972.57        974.76        98.87 o
   8   0  10       2869.23       3041.87       146.38 o
  10   0  10       1630.42       1823.08       141.89 o
  12   0  10        585.13        312.95       137.03 o
  14   0  10       1652.07       1382.45       177.29 o
  16   0  10        252.13        529.25       232.69 o
  18   0  10         36.72       -171.75       171.75 o
  20   0  10        175.21        264.89       194.52 o
  22   0  10         26.42        407.25       274.95 o
   1   1  10      33289.54      33653.61       339.49 o
   3   1  10      31684.72      32616.21       324.45 o
   5   1  10      13880.37      13898.86       200.93 o
   7   1  10       7029.92       6819.48       145.18 o
   9   1  10      14618.44      14435.54       222.83 o
  11   1  10       2857.28       2959.16       128.22 o
  13   1  10       6544.78       5972.58       188.68 o
  15   1  10       4557.09       4348.74       190.81 o
  17   1  10        993.77       1092.91       151.35 o
  19   1  10       1288.49       1166.45       157.73 o
  21   1  10         63.65        340.56       173.79 o
   0   2  10      14966.76      14428.33       299.62 o
   2   2  10      18690.48      18018.02       217.44 o
   4   2  10      14030.05      13758.68       202.86 o
   6   2  10      17012.10      16752.68       241.23 o
   8   2  10      18824.51      18556.63       286.40 o
  10   2  10      11011.15      10943.23       234.14 o
  12   2  10       4287.17       4231.36       165.04 o
  14   2  10       1591.31       1842.40       151.27 o
  16   2  10        847.86       1007.76       150.94 o
  18   2  10        699.33        974.23       163.62 o
  20   2  10        933.26        997.76       177.31 o
   1   3  10      43854.30      43592.44       447.63 o
   3   3  10      33281.59      32820.58       354.72 o
   5   3  10      23489.08      22708.88       293.57 o
   7   3  10      18556.98      18551.61       273.66 o
   9   3  10      11669.98      11653.12       237.47 o
  11   3  10       8599.34       8148.89       240.49 o
  13   3  10      10355.33      10436.73       315.75 o
  15   3  10       4230.61       4573.36       244.25 o
  17   3  10       2522.35       2526.04       191.59 o
  19   3  10       2047.71       2735.13       210.59 o
  21   3  10        200.81        215.85       228.00 o
   0   4  10       2894.50       2813.07       170.30 o
   2   4  10       9280.36       8727.98       192.14 o
   4   4  10      22528.21      21443.90       307.19 o
   6   4  10      16560.74      15754.63       268.27 o
   8   4  10       7597.03       7385.66       198.20 o
  10   4  10       4349.84       4635.07       176.76 o
  12   4  10       3341.78       3601.69       189.42 o
  14   4  10       3891.67       4277.75       207.68 o
  16   4  10        817.80       1090.36       178.26 o
  18   4  10        147.08        443.61       183.13 o
  20   4  10        423.53        729.56       249.73 o
   1   5  10       1339.70       1204.48       118.51 o
   3   5  10       5052.63       5175.44       175.35 o
   5   5  10         39.69        -18.12        95.90 o
   7   5  10        293.03        405.21       106.74 o
   9   5  10        441.64        519.09       120.08 o
  11   5  10        103.18         64.67       125.07 o
  13   5  10        395.22        456.07       143.07 o
  15   5  10        943.48       1068.31       164.32 o
  17   5  10        142.34        279.65       204.59 o
  19   5  10         40.89       -207.45       237.65 o
   0   6  10      13561.91      13629.75       418.87 o
   2   6  10       7627.52       7663.25       233.90 o
   4   6  10       1460.93       1608.64       143.21 o
   6   6  10       1972.70       1994.27       152.24 o
   8   6  10       2529.49       2661.78       171.43 o
  10   6  10       2825.73       2820.78       183.25 o
  12   6  10       1828.70       1934.75       178.34 o
  14   6  10        429.28        637.66       170.25 o
  16   6  10       1036.34       1378.26       226.23 o
   1   7  10       1472.78       1186.00       147.90 o
   3   7  10       1104.61       1244.53       146.61 o
   5   7  10       2960.10       2917.96       181.16 o
   7   7  10       1189.69       1286.80       151.64 o
   9   7  10       2131.18       2559.80       177.96 o
  11   7  10        796.93        803.74       154.54 o
  13   7  10        240.35        557.82       176.97 o
  15   7  10         85.74         42.88       208.92 o
   0   8  10       1138.02       1501.62       278.41 o
   2   8  10       1874.26       2067.32       170.80 o
   4   8  10       1776.65       2181.29       179.76 o
   6   8  10        793.81        509.98       143.04 o
   8   8  10        154.06        105.56       144.65 o
  10   8  10        169.00        -12.92       169.92 o
  12   8  10        493.95        625.36       211.90 o
   1   9  10        849.01        569.70       169.09 o
   3   9  10       1085.12        874.74       182.35 o
   5   9  10       1490.50       1330.20       185.88 o
   7   9  10        974.75       1209.43       196.48 o
   9   9  10       1099.40       1514.07       229.88 o
   0  10  10         10.29       -508.31       508.31 o
   1   1  11        559.24        578.46        71.35 o
   3   1  11        581.07        551.28        65.01 o
   5   1  11        203.11        198.53        62.26 o
   7   1  11         12.13        -30.47        72.14 o
   9   1  11        996.25       1119.72        98.50 o
  11   1  11         14.02        -21.38        92.23 o
  13   1  11         33.34         85.47       117.69 o
  15   1  11        295.94        231.68       121.14 o
  17   1  11         87.26        160.86       131.60 o
  19   1  11         31.18        166.27       154.28 o
  21   1  11         12.39        155.25       199.34 o
   0   2  11         78.67        113.86        93.85 o
   2   2  11        428.27        370.55        69.42 o
   4   2  11        245.48        295.39        69.05 o
   6   2  11       1343.99       1312.41        92.21 o
   8   2  11        425.75        452.63        87.11 o
  10   2  11          9.30        -40.81        92.58 o
  12   2  11         43.21        165.90       109.60 o
  14   2  11        110.87         97.32       120.45 o
  16   2  11        331.13        635.94       142.95 o
  18   2  11         83.28        207.94       149.93 o
  20   2  11         23.64        -80.43       192.02 o
   1   3  11       8234.76       8082.78       173.87 o
   3   3  11      13963.47      13286.60       233.08 o
   5   3  11       8913.29       8496.79       183.44 o
   7   3  11       9134.79       8968.37       195.58 o
   9   3  11       3323.12       3363.26       145.07 o
  11   3  11       4716.68       4572.06       180.44 o
  13   3  11       2073.86       2373.89       179.92 o
  15   3  11       1108.59       1346.26       178.04 o
  17   3  11        377.47        525.44       159.30 o
  19   3  11        179.44        556.05       195.72 o
   0   4  11      29017.45      28723.29       539.35 o
   2   4  11      14808.51      14322.62       262.79 o
   4   4  11      14951.30      14743.01       271.08 o
   6   4  11      17197.99      16350.03       293.91 o
   8   4  11       8173.56       8249.57       219.93 o
  10   4  11       8595.32       8418.67       227.95 o
  12   4  11       7488.10       7157.13       247.33 o
  14   4  11       2420.28       2431.67       184.75 o
  16   4  11       1182.87       1344.47       193.13 o
  18   4  11       1784.64       1889.82       244.01 o
   1   5  11      36056.39      35991.21       490.61 o
   3   5  11      41223.36      39857.99       512.57 o
   5   5  11      30876.40      29764.05       436.13 o
   7   5  11      29713.29      27970.62       448.94 o
   9   5  11      19297.71      19057.11       378.33 o
  11   5  11      13905.08      15173.48       364.26 o
  13   5  11       7567.74       7659.21       287.58 o
  15   5  11       4931.20       4885.34       268.25 o
  17   5  11       2630.19       3135.14       282.91 o
   0   6  11       9871.28       9660.69       353.46 o
   2   6  11       7771.20       8024.63       242.26 o
   4   6  11       8167.24       7828.02       242.35 o
   6   6  11       7314.42       7512.15       243.82 o
   8   6  11       5038.84       4747.95       217.45 o
  10   6  11       4017.98       3954.08       208.00 o
  12   6  11       1856.96       1655.95       176.31 o
  14   6  11       1425.21       1842.71       211.78 o
  16   6  11       1444.48       2177.18       276.02 o
   1   7  11       7858.96       7703.75       273.73 o
   3   7  11       4938.52       4883.50       222.83 o
   5   7  11       6389.90       6050.55       242.36 o
   7   7  11       6823.57       6876.06       253.81 o
   9   7  11       4217.42       4288.58       215.13 o
  11   7  11       2510.29       2847.91       200.72 o
  13   7  11       1233.61       1811.50       214.76 o
  15   7  11        488.06        520.71       259.48 o
   0   8  11        107.50       -112.97       183.19 o
   2   8  11          2.75       -130.56       130.56 o
   4   8  11         52.68       -134.28       134.28 o
   6   8  11        306.47        190.55       156.47 o
   8   8  11          9.87         39.81       152.32 o
  10   8  11          4.33       -170.30       200.20 o
  12   8  11          0.89        -52.65       224.70 o
   1   9  11       1153.04       1486.36       199.85 o
   3   9  11       1220.97       1269.05       209.32 o
   5   9  11       1350.67       1434.79       219.69 o
   7   9  11       1123.55        948.45       241.28 o
   0   0  12      23754.03      23425.66       614.27 o
   2   0  12      27007.52      26137.22       441.09 o
   4   0  12      27334.90      25835.71       458.27 o
   6   0  12      41507.52      41684.51       703.25 o
   8   0  12      17956.88      17926.23       397.28 o
  10   0  12       9674.29       9513.60       333.25 o
  12   0  12      11101.94      10445.01       388.42 o
  14   0  12       2756.19       3174.21       262.64 o
  16   0  12       3932.77       4192.69       332.50 o
  18   0  12       1158.71       1080.24       293.77 o
  20   0  12        490.89        837.33       369.36 o
   1   1  12       5951.24       5591.73       147.18 o
   3   1  12       4166.85       4086.77       132.92 o
   5   1  12       7060.63       6909.09       171.88 o
   7   1  12        335.72        580.20        95.69 o
   9   1  12         11.91         67.13        85.20 o
  11   1  12       1256.53       1361.54       122.26 o
  13   1  12       2475.85       2503.39       168.55 o
  15   1  12       1407.96       1294.17       159.49 o
  17   1  12        706.62       1017.56       170.41 o
  19   1  12         10.68       -124.46       171.74 o
   0   2  12      28785.65      28203.42       573.19 o
   2   2  12      36080.98      35799.83       456.28 o
   4   2  12      35200.91      35081.59       486.71 o
   6   2  12      31870.63      31473.85       407.15 o
   8   2  12      24893.78      23730.46       348.73 o
  10   2  12      17385.43      16608.46       301.46 o
  12   2  12       8781.14       8842.29       257.77 o
  14   2  12       4577.90       4665.34       228.15 o
  16   2  12       4684.95       4935.38       243.03 o
  18   2  12        924.32       1223.31       206.06 o
  20   2  12       1128.72       1459.89       262.20 o
   1   3  12       3702.11       3859.35       146.39 o
   3   3  12      11673.06      11660.83       241.94 o
   5   3  12       9093.35       8615.62       217.85 o
   7   3  12       8274.70       8257.55       220.91 o
   9   3  12       7079.07       6742.47       213.08 o
  11   3  12       2270.12       2189.58       157.24 o
  13   3  12       2184.63       2134.09       168.48 o
  15   3  12       1234.40       1446.34       189.47 o
  17   3  12        105.20       -256.22       260.40 o
  19   3  12        386.42        869.44       262.94 o
   0   4  12      14667.60      14317.45       428.03 o
   2   4  12       9978.56      10144.01       241.95 o
   4   4  12      10159.02      10115.21       244.40 o
   6   4  12       9477.25       9470.43       243.52 o
   8   4  12       8830.42       9012.09       253.53 o
  10   4  12       8007.07       7670.26       247.94 o
  12   4  12       3266.75       3539.70       208.37 o
  14   4  12       1153.66       1053.99       169.84 o
  16   4  12        636.52        731.47       198.28 o
  18   4  12        530.64        536.32       271.33 o
   1   5  12       2428.45       2150.37       153.73 o
   3   5  12          5.55         35.52       114.19 o
   5   5  12        401.47        192.59       113.25 o
   7   5  12          2.51        100.28       120.86 o
   9   5  12         43.61        197.59       127.58 o
  11   5  12        236.14        481.61       150.89 o
  13   5  12         46.72        193.54       167.51 o
  15   5  12         39.78         17.52       193.96 o
  17   5  12        466.94        791.10       299.31 o
   0   6  12        185.02        402.59       174.90 o
   2   6  12       2395.94       2535.19       167.54 o
   4   6  12       1127.71       1163.49       147.31 o
   6   6  12        426.52        239.40       131.05 o
   8   6  12        487.20        248.21       160.64 o
  10   6  12         58.79         42.76       142.81 o
  12   6  12        241.46        104.47       163.95 o
  14   6  12        574.41        986.86       210.20 o
  16   6  12        665.68        799.41       287.70 o
   1   7  12       2710.38       2799.58       197.77 o
   3   7  12       1379.05       1510.13       172.87 o
   5   7  12        838.99        992.31       155.31 o
   7   7  12        562.62        731.43       151.89 o
   9   7  12        217.49        158.76       153.74 o
  11   7  12        695.05        734.91       186.98 o
  13   7  12        470.85        681.94       236.85 o
   0   8  12       5449.46       5165.82       367.33 o
   2   8  12       4830.17       4821.42       252.14 o
   4   8  12       2663.53       2520.45       206.08 o
   6   8  12       3247.49       3070.97       228.67 o
   8   8  12       1775.47       1995.32       218.17 o
  10   8  12       1190.95       1073.72       258.87 o
   1   9  12       1748.29       1420.63       227.90 o
   3   9  12       1088.47       1036.89       232.35 o
   5   9  12        723.91        461.19       227.32 o
   1   1  13       1268.68       1186.28        96.09 o
   3   1  13       1235.01       1358.56       102.22 o
   5   1  13       1399.42       1452.27       116.86 o
   7   1  13       1104.99       1265.47       121.06 o
   9   1  13        332.01        336.41       107.27 o
  11   1  13        269.16        114.57       117.51 o
  13   1  13        305.07        434.53       150.12 o
  15   1  13        230.79         82.10       153.69 o
  17   1  13        180.91        155.27       176.55 o
  19   1  13         15.52       -207.82       207.82 o
   0   2  13      32604.73      30987.02       619.82 o
   2   2  13      25193.53      24195.23       390.52 o
   4   2  13      17321.00      16908.65       340.25 o
   6   2  13       9348.90       9147.10       233.91 o
   8   2  13      17295.63      17069.34       325.07 o
  10   2  13      14886.39      14682.82       316.62 o
  12   2  13       3799.75       4325.34       207.16 o
  14   2  13       3938.71       4080.22       241.05 o
  16   2  13       2297.52       2343.54       219.37 o
  18   2  13       2106.69       2221.38       283.37 o
   1   3  13       8288.57       7746.10       219.34 o
   3   3  13      10740.88      10386.69       250.80 o
   5   3  13       7384.80       7102.70       215.90 o
   7   3  13       7092.02       6813.69       215.65 o
   9   3  13       4132.82       4001.00       192.19 o
  11   3  13       1921.91       2060.80       178.07 o
  13   3  13       1922.42       1998.92       181.21 o
  15   3  13       1790.79       2280.33       278.50 o
  17   3  13        749.44       1242.83       249.40 o
  19   3  13        168.91         99.70       311.08 o
   0   4  13       4237.39       3724.09       260.05 o
   2   4  13        375.29        326.44       116.02 o
   4   4  13        115.30        482.23       121.89 o
   6   4  13        131.46         67.41       110.16 o
   8   4  13        405.43        276.04       133.73 o
  10   4  13        437.25        392.92       135.98 o
  12   4  13        124.81        289.23       150.07 o
  14   4  13        103.95       -132.29       166.90 o
  16   4  13          0.62        630.43       231.10 o
  18   4  13        290.94       1055.81       319.79 o
   1   5  13      14948.11      14851.65       353.58 o
   3   5  13      16455.99      16070.00       372.67 o
   5   5  13      10667.73      10272.25       303.29 o
   7   5  13      10098.25       9670.56       310.78 o
   9   5  13       7218.23       7629.20       281.68 o
  11   5  13       4642.23       4234.69       243.55 o
  13   5  13       3540.76       3232.24       251.66 o
  15   5  13       2085.38       1917.29       256.28 o
  17   5  13        932.91       1415.78       615.76 o
   0   6  13       1095.48       1035.83       197.02 o
   2   6  13       2732.70       2538.04       196.19 o
   4   6  13       3927.99       3743.69       211.47 o
   6   6  13        927.16        861.64       156.24 o
   8   6  13        775.41        924.13       161.28 o
  10   6  13        564.45        562.10       169.62 o
  12   6  13        422.13        330.08       246.08 o
  14   6  13       1147.65       1118.08       250.54 o
   1   7  13      11139.64      10699.91       365.51 o
   3   7  13      10512.94      10515.21       359.85 o
   5   7  13       6978.98       6353.70       300.28 o
   7   7  13       6201.87       5811.31       280.11 o
   9   7  13       5159.68       5395.48       279.46 o
  11   7  13       3943.94       4565.40       309.11 o
  13   7  13       2676.31       3396.54       666.07 o
   0   8  13       5579.73       5524.60       465.76 o
   2   8  13       8942.23       9589.76       364.71 o
   4   8  13       9159.79       9733.48       378.52 o
   6   8  13       5974.64       6107.02       319.82 o
   8   8  13       3485.37       3933.54       287.59 o
   1   9  13       3094.76       3056.93       299.35 o
   3   9  13       3182.06       3011.00       311.80 o
   0   0  14      20038.77      20342.67       699.56 o
   2   0  14      14975.59      15752.31       551.01 o
   4   0  14      14296.51      14380.03       398.85 o
   6   0  14       6671.10       6528.24       287.37 o
   8   0  14       1963.52       1638.45       203.94 o
  10   0  14       4731.75       5050.17       297.69 o
  12   0  14       4483.86       4331.89       306.27 o
  14   0  14       3398.17       3251.99       284.92 o
  16   0  14       1862.21       1688.51       266.38 o
  18   0  14        502.71        191.97       297.51 o
   1   1  14      46235.30      46150.23       576.29 o
   3   1  14      34380.38      33119.81       470.16 o
   5   1  14      29375.64      27993.36       462.35 o
   7   1  14      18068.44      17725.30       339.63 o
   9   1  14      19112.51      19484.78       364.35 o
  11   1  14      12470.07      12969.57       342.00 o
  13   1  14       8929.34       9034.78       322.52 o
  15   1  14       4128.63       4419.69       248.79 o
  17   1  14       2639.69       3353.51       276.90 o
  19   1  14       2009.37       2948.44       305.82 o
   0   2  14       9364.40       9348.63       331.83 o
   2   2  14       3487.10       3632.59       155.61 o
   4   2  14       2583.97       2729.72       155.08 o
   6   2  14       2129.10       2053.14       148.60 o
   8   2  14         74.75        -54.02       117.10 o
  10   2  14        711.70        594.13       137.30 o
  12   2  14       1729.34       1779.47       190.49 o
  14   2  14        607.19        376.97       171.29 o
  16   2  14        622.99        625.68       188.10 o
  18   2  14        362.08        616.08       261.34 o
   1   3  14        966.75        967.85       118.30 o
   3   3  14        121.67         47.58        98.77 o
   5   3  14        618.54        605.85       118.87 o
   7   3  14        153.41        263.37       114.39 o
   9   3  14         48.00         97.02       123.50 o
  11   3  14         57.79       -130.26       139.24 o
  13   3  14        194.89        324.61       160.24 o
  15   3  14          9.06         82.54       180.67 o
  17   3  14        119.76         85.11       273.14 o
   0   4  14       3921.45       4330.12       309.94 o
   2   4  14       1085.10       1131.48       137.45 o
   4   4  14        146.65         91.87       119.70 o
   6   4  14        308.75         81.82       126.73 o
   8   4  14         14.12        209.82       131.34 o
  10   4  14        156.50        201.24       142.67 o
  12   4  14        178.64        138.93       154.71 o
  14   4  14         56.09         67.53       173.81 o
  16   4  14        742.01       1153.56       280.11 o
   1   5  14       1623.17       1764.66       164.50 o
   3   5  14       2865.44       3024.59       187.66 o
   5   5  14       1431.96       1630.62       159.93 o
   7   5  14       1333.88       1003.30       160.70 o
   9   5  14        433.52        551.96       148.76 o
  11   5  14        373.49        192.32       179.81 o
  13   5  14        456.72        499.05       186.36 o
  15   5  14        814.23       1340.46       272.39 o
   0   6  14       1970.25       1840.41       254.38 o
   2   6  14       1711.94       1545.66       173.35 o
   4   6  14        545.01        515.99       153.90 o
   6   6  14        368.67          3.98       146.82 o
   8   6  14        177.80       -144.05       144.05 o
  10   6  14        252.12        185.83       166.48 o
  12   6  14        197.73        351.59       211.43 o
  14   6  14        299.50        -81.50       267.81 o
   1   7  14        525.64        289.94       159.46 o
   3   7  14        329.95        464.57       161.87 o
   5   7  14        170.42         97.58       159.16 o
   7   7  14        367.16        503.60       175.92 o
   9   7  14         11.88        339.47       183.06 o
  11   7  14        204.15       -104.22       219.10 o
   0   8  14         82.09        329.07       265.28 o
   2   8  14        195.65         84.20       186.02 o
   4   8  14        224.40        297.63       199.59 o
   6   8  14        166.32        283.82       214.81 o
   1   1  15       3505.36       3631.70       194.49 o
   3   1  15       2210.75       2260.32       156.76 o
   5   1  15        527.27        311.26       122.68 o
   7   1  15        868.71        842.88       137.86 o
   9   1  15       3944.55       3811.87       201.46 o
  11   1  15        701.87        572.26       155.93 o
  13   1  15        176.67        186.59       155.33 o
  15   1  15        358.74        528.33       175.87 o
  17   1  15        234.94        659.98       236.68 o
   0   2  15      19713.98      19026.19       571.14 o
   2   2  15      18169.42      17613.82       380.19 o
   4   2  15      18480.78      18554.56       378.54 o
   6   2  15      15938.93      15171.06       354.65 o
   8   2  15      10925.73      10535.38       311.95 o
  10   2  15       7849.44       7976.65       285.25 o
  12   2  15       5480.28       5848.86       280.52 o
  14   2  15       3555.05       3558.20       258.11 o
  16   2  15       1979.05       2182.15       253.77 o
  18   2  15       1187.02       1401.34       495.12 o
   1   3  15       1403.45       1264.76       131.12 o
   3   3  15         41.69         61.20       112.28 o
   5   3  15        199.36         72.99       118.26 o
   7   3  15          2.28       -131.75       133.20 o
   9   3  15       1209.34        889.82       186.65 o
  11   3  15         46.21         89.99       147.96 o
  13   3  15          0.14         38.57       172.47 o
  15   3  15         17.32         48.91       199.11 o
  17   3  15         62.20        214.14       309.71 o
   0   4  15       6501.00       6530.92       348.04 o
   2   4  15       6473.28       6348.39       245.51 o
   4   4  15       7065.01       6877.28       256.63 o
   6   4  15       5051.62       5186.43       229.65 o
   8   4  15       3773.27       3731.33       210.81 o
  10   4  15       3060.30       2996.81       218.63 o
  12   4  15       1381.01       1463.49       210.12 o
  14   4  15       1110.59       1173.87       226.85 o
  16   4  15        661.49        903.09       323.91 o
   1   5  15       1299.31       1286.37       162.65 o
   3   5  15       1304.86       1172.20       154.47 o
   5   5  15       1199.35       1317.67       166.33 o
   7   5  15       1622.54       1605.03       178.40 o
   9   5  15        773.41        697.67       165.56 o
  11   5  15        882.26        913.15       200.44 o
  13   5  15        143.29        137.04       214.20 o
   0   6  15       9700.01      10720.18       486.96 o
   2   6  15       8257.51       8281.30       302.92 o
   4   6  15       7929.28       7537.35       298.07 o
   6   6  15       6977.15       7360.53       315.38 o
   8   6  15       5476.98       5428.08       271.26 o
  10   6  15       3994.76       4439.22       297.27 o
  12   6  15       2113.60       1738.81       269.77 o
   1   7  15         18.22       -150.83       162.06 o
   3   7  15       1706.06       1754.57       202.10 o
   5   7  15        724.41        531.31       184.02 o
   7   7  15         92.89        237.05       203.23 o
   9   7  15         16.42        114.68       215.66 o
   0   8  15      12348.04      13778.14       662.28 o
   2   8  15      11104.61      12121.28       455.64 o
   4   8  15      10287.64      10356.24       433.92 o
   0   0  16          7.48        141.26       231.52 o
   2   0  16        567.92        578.57       169.43 o
   4   0  16         38.48        -93.52       164.86 o
   6   0  16        104.06        129.15       180.50 o
   8   0  16        634.71        603.98       228.86 o
  10   0  16         87.35       -134.85       295.56 o
  12   0  16          8.72        101.31       227.91 o
  14   0  16          0.74        -72.08       243.23 o
  16   0  16         23.69        -14.05       306.11 o
   1   1  16      17855.00      17445.29       374.59 o
   3   1  16      21674.72      21635.00       453.52 o
   5   1  16      21494.77      20950.41       449.64 o
   7   1  16      23950.51      22755.01       483.95 o
   9   1  16      13551.20      13131.58       351.79 o
  11   1  16       7179.01       7223.26       308.81 o
  13   1  16       4580.02       4681.85       268.12 o
  15   1  16       2622.23       2693.93       247.20 o
  17   1  16       1632.59       2450.65       335.06 o
   0   2  16       5747.05       5574.92       336.17 o
   2   2  16      10006.14       9738.54       304.79 o
   4   2  16       7225.27       7053.58       264.27 o
   6   2  16       5387.80       5497.01       247.17 o
   8   2  16       7053.65       7156.48       271.10 o
  10   2  16       3821.37       4042.18       242.81 o
  12   2  16       1983.16       1881.10       207.22 o
  14   2  16       1613.50       2003.92       238.51 o
  16   2  16        822.50       1074.05       312.88 o
   1   3  16       1029.52       1005.33       145.72 o
   3   3  16       3667.09       3495.12       202.58 o
   5   3  16       2252.41       2372.38       175.70 o
   7   3  16       2965.00       2862.82       193.60 o
   9   3  16       3390.76       3225.68       210.61 o
  11   3  16        791.54        848.21       203.74 o
  13   3  16        375.24        246.45       189.06 o
  15   3  16        116.57       -184.15       250.05 o
   0   4  16       2923.18       2896.09       260.20 o
   2   4  16       4248.70       4278.00       224.01 o
   4   4  16       4690.15       4312.25       220.91 o
   6   4  16       3013.85       2726.55       209.44 o
   8   4  16       2936.26       3086.55       214.94 o
  10   4  16       2002.91       2358.87       215.57 o
  12   4  16       1193.98       1121.49       212.68 o
  14   4  16       1121.73       1184.54       254.57 o
   1   5  16        486.14        498.67       147.54 o
   3   5  16        369.20        616.08       146.73 o
   5   5  16        892.55        589.76       159.38 o
   7   5  16       1005.47        703.18       169.70 o
   9   5  16        866.63        861.25       196.17 o
  11   5  16        571.49        804.82       210.22 o
  13   5  16        266.63        -79.11       249.45 o
   0   6  16       3720.31       4199.97       342.98 o
   2   6  16       3230.89       2897.01       203.72 o
   4   6  16       1770.87       1317.68       191.88 o
   6   6  16       2146.31       2322.41       228.41 o
   8   6  16       1622.11       1599.81       214.01 o
  10   6  16       1256.83       1475.23       259.35 o
   1   7  16         89.19        239.20       186.34 o
   3   7  16         15.98        247.29       211.63 o
   5   7  16          1.19       -164.83       182.53 o
   7   7  16         24.66         72.23       221.15 o
   1   1  17        433.99        782.11       146.19 o
   3   1  17        398.74        393.56       141.01 o
   5   1  17        988.83        806.98       147.36 o
   7   1  17        669.00        694.67       152.05 o
   9   1  17         98.05        -62.34       141.72 o
  11   1  17        148.26        226.84       194.45 o
  13   1  17        271.60        290.38       192.89 o
  15   1  17        149.69        172.67       223.77 o
   0   2  17        194.70        172.49       193.28 o
   2   2  17       1028.59       1107.83       168.38 o
   4   2  17       2059.99       1900.37       178.25 o
   6   2  17       2277.18       2359.11       194.55 o
   8   2  17        134.49         87.57       143.20 o
  10   2  17         57.25        -35.29       158.79 o
  12   2  17        957.16        997.93       186.28 o
  14   2  17        302.18         83.43       230.05 o
   1   3  17       7572.74       7508.56       297.04 o
   3   3  17       4432.97       4195.83       233.74 o
   5   3  17       3253.32       3073.59       208.24 o
   7   3  17       3439.20       3291.63       213.60 o
   9   3  17       2825.95       2995.73       222.28 o
  11   3  17       2638.77       2951.82       249.71 o
  13   3  17       1294.02        968.89       237.86 o
   0   4  17        296.27        222.77       218.42 o
   2   4  17       1535.19       1656.00       190.08 o
   4   4  17       1684.92       1523.16       184.31 o
   6   4  17       1403.35        996.00       182.81 o
   8   4  17        593.87        573.25       182.80 o
  10   4  17        450.16        400.23       225.87 o
  12   4  17        472.27        392.71       252.81 o
   1   5  17      24312.20      24706.35       570.85 o
   3   5  17      20443.38      20421.30       477.42 o
   5   5  17      18741.74      18857.52       546.22 o
   7   5  17      15238.27      15023.83       448.49 o
   9   5  17       9985.44      10910.39       442.92 o
  11   5  17       8927.73      10195.78       482.10 o
   0   6  17       2830.65       2915.94       312.91 o
   2   6  17       1313.07       1313.00       194.77 o
   4   6  17        558.69        463.68       184.65 o
   6   6  17       1391.83       1444.58       222.47 o
   8   6  17       1249.39       1048.63       240.98 o
   1   7  17       2342.49       2450.77       271.53 o
   3   7  17       2959.03       2789.43       301.57 o
   5   7  17       2468.53       2683.05       665.51 o
   0   0  18       5430.65       5156.22       488.87 o
   2   0  18       5176.36       4687.10       355.76 o
   4   0  18       3311.07       3437.21       317.11 o
   6   0  18        510.01        670.98       237.30 o
   8   0  18        947.01        792.85       274.26 o
  10   0  18       1431.97        879.51       289.07 o
  12   0  18        499.83       1033.74       308.39 o
  14   0  18        952.22       1737.04       397.30 o
   1   1  18         20.17        -53.78       131.07 o
   3   1  18         31.80        108.27       137.43 o
   5   1  18       1219.68       1041.87       174.19 o
   7   1  18         16.82         17.53       135.87 o
   9   1  18         67.50         98.45       148.68 o
  11   1  18         28.06        -53.55       192.21 o
  13   1  18        122.97        183.71       246.05 o
   0   2  18      22742.35      22865.14       726.33 o
   2   2  18      17587.94      17277.83       445.35 o
   4   2  18      13491.99      13440.78       397.24 o
   6   2  18       9434.71       9272.24       313.42 o
   8   2  18       6249.72       6243.98       277.75 o
  10   2  18       5682.38       6012.92       305.46 o
  12   2  18       4810.04       5249.71       327.03 o
  14   2  18       3646.36       4340.83       367.17 o
   1   3  18         21.67          2.96       147.70 o
   3   3  18        361.70        246.20       167.50 o
   5   3  18         99.39        -73.04       155.32 o
   7   3  18        157.11        313.97       192.48 o
   9   3  18         48.70        -27.13       201.45 o
  11   3  18          7.96       -177.36       216.32 o
  13   3  18        141.80        240.15       247.00 o
   0   4  18      10918.12      11011.45       543.50 o
   2   4  18      10581.86      10556.24       375.15 o
   4   4  18       7930.88       7284.61       317.14 o
   6   4  18       5477.41       5267.49       286.41 o
   8   4  18       3819.98       4068.31       313.89 o
  10   4  18       2843.49       3014.62       306.85 o
  12   4  18       2404.73       3025.80       376.00 o
   1   5  18        217.62       -175.79       175.79 o
   3   5  18        132.47        210.09       180.87 o
   5   5  18        155.77        163.67       192.67 o
   7   5  18          1.56        321.70       209.73 o
   9   5  18         25.40         15.56       238.79 o
   0   6  18       1132.74       1166.61       337.23 o
   2   6  18        621.35        651.25       221.18 o
   4   6  18       1027.59       1273.62       243.46 o
   6   6  18       1481.87       1389.14       309.56 o
   1   1  19        118.12        191.24       147.80 o
   3   1  19        282.58        316.12       152.80 o
   5   1  19        257.46        210.57       154.48 o
   7   1  19        148.57          2.50       156.37 o
   9   1  19         25.04        202.53       183.67 o
  11   1  19        215.40        113.91       218.29 o
  13   1  19        117.49        -77.49       245.76 o
   0   2  19       2592.44       3106.09       287.97 o
   2   2  19       2486.53       2935.06       199.47 o
   4   2  19       3096.99       3099.24       210.06 o
   6   2  19       3263.77       3573.07       229.53 o
   8   2  19       1658.62       1673.01       189.23 o
  10   2  19        798.61       1111.16       215.66 o
  12   2  19        786.68        423.19       291.42 o
   1   3  19       3765.37       3908.65       249.14 o
   3   3  19       2236.51       2004.03       217.20 o
   5   3  19       2484.84       2517.33       224.94 o
   7   3  19       1938.60       1850.69       238.32 o
   9   3  19       1997.16       2220.61       332.77 o
  11   3  19        621.47        801.75       267.19 o
   0   4  19        104.86        425.00       285.17 o
   2   4  19        586.27        235.83       177.28 o
   4   4  19        787.18        546.22       185.47 o
   6   4  19        259.15         96.53       183.48 o
   8   4  19        507.28        423.48       227.64 o
  10   4  19        219.35          1.83       325.28 o
   1   5  19      13001.31      12492.81       442.42 o
   3   5  19      12520.21      12532.22       473.74 o
   5   5  19      11272.50      11762.14       469.45 o
   7   5  19       8024.59       8777.69       434.86 o
   0   6  19       1507.17       2109.05       451.18 o
   0   0  20        132.67        -32.20       369.13 o
   2   0  20         63.97        -44.26       238.48 o
   4   0  20       1581.06       1552.78       269.62 o
   6   0  20       1480.62       1192.53       298.39 o
   8   0  20          0.44        -16.35       274.01 o
  10   0  20          0.91       -134.62       332.24 o
   1   1  20      12032.54      11773.50       440.22 o
   3   1  20      10444.32      10625.13       404.28 o
   5   1  20      12079.23      11976.98       407.31 o
   7   1  20      12058.16      13007.59       432.75 o
   9   1  20       7512.18       8725.71       436.77 o
  11   1  20       6269.51       7444.05       439.71 o
   0   2  20       2796.10       3962.82       368.07 o
   2   2  20       2537.57       2755.83       208.81 o
   4   2  20       3807.18       4141.51       253.89 o
   6   2  20       2778.94       3048.94       248.41 o
   8   2  20       1481.87       1522.77       241.63 o
  10   2  20       1441.53       1766.32       277.65 o
   1   3  20        121.19       -167.93       167.93 o
   3   3  20        287.37        489.30       183.92 o
   5   3  20        728.10        511.28       212.72 o
   7   3  20        745.55       1039.91       218.25 o
   9   3  20        477.99         99.24       262.51 o
   0   4  20       4109.59       4097.60       394.90 o
   2   4  20       2237.04       2132.42       229.94 o
   4   4  20        966.94        608.29       219.01 o
   6   4  20       1201.64       1103.26       259.09 o
   1   5  20        166.98       -106.78       227.39 o
   3   5  20        155.49        148.32       283.24 o
   1   1  21        151.48        173.28       198.79 o
   3   1  21        400.00        267.37       191.64 o
   5   1  21        182.10       -196.42       196.42 o
   7   1  21         90.78       -211.34       211.34 o
   9   1  21        161.63       -361.99      1301.97 o
   0   2  21       7080.53       8480.59       547.70 o
   2   2  21       8218.28       7968.22       373.82 o
   4   2  21       6462.04       6971.59       346.97 o
   6   2  21       4979.03       5211.39       325.99 o
   8   2  21       4451.93       5625.37       443.17 o
   1   3  21        223.15        191.79       210.13 o
   3   3  21        177.72        208.75       208.64 o
   5   3  21        304.55        830.26       242.99 o
   0   4  21       2087.34       3438.74       445.71 o
   2   4  21       2363.35       2422.39       317.85 o
   0   0  22       1726.06       2237.40       523.61 o
   2   0  22       2305.54       2515.46       393.55 o
   4   0  22       2337.57       2636.24       434.38 o
   1   1  22      10088.73      11029.32       476.81 o
   3   1  22       7404.37       7971.97       409.80 o
   5   1  22       4664.20       4583.22       339.27 o
   0   2  22       1982.57       2220.85       419.31 o
   2   2  22       2188.97       2441.83       289.31 o
                                                
